# Supplementary material for: Inferring Ancestral Recombination Graphs from Bacterial Genomic Data
Source: Genetics. 2016 Dec 20;205(2):857–70. doi: 10.1534/genetics.116.193425 (PMC5289856; doi:10.1534/genetics.116.193425)
Supplement: Supplementary file 5 [file 857FileS2.zip]

Archive with 11 entries (7 files):
- Analysis_Files/
- Analysis_Files/README
- Analysis_Files/well_calibrated/
- Analysis_Files/well_calibrated/plot_figure.R
- Analysis_Files/well_calibrated/wcARG.xml
- Analysis_Files/ecoli/
- Analysis_Files/ecoli/ecoli.xml
- Analysis_Files/validation/
- Analysis_Files/validation/simulateACGs5taxonMultiLocus.xml
- Analysis_Files/validation/validation_plot.R
- Analysis_Files/validation/allOperatorTestSSMultiLocus.xml
