# Supplementary material for: Inferring Ancestral Recombination Graphs from Bacterial Genomic Data
Source: Genetics. 2016 Dec 20;205(2):857–70. doi: 10.1534/genetics.116.193425 (PMC5289856; doi:10.1534/genetics.116.193425)
Supplement: Supplementary file 5 [file 857FileS2.zip › Analysis_Files/README]

This archive contains the BEAST 2 XML and R scripts necessary to reproduce the
results presented in the accompanying manuscript.

The files are as follows:

- validation/
    * allOperatorTestSSMultiLocus.xml:
            Samples 5-taxon heterochronous ARGs from the ClonalOrigin prior
            using the MCMC algorithm described in the manuscript.
                        
    * simulateACGs5taxonMultiLocus.xml:
            Samples 5-taxon heterochronous ARGs from the same ClonalOrigin prior
            via backward-in-time simulation.

    * validation_plot.R:
            R script for producing the plot used in the manuscript. This requires
            that the previous two scripts be run first.

- well_calibrated/
    * wcARG.xml:
            BEAST XML file which a) simulates an ARG under the model, b) simulates
            sequence evolution down this ARG to produce a simulated alignment, and
            c) runs the MCMC algorithm described in the paper to infer the ARG
            using this alignment.

    * plot_figure.R:
            This R script is used to generate the figure displayed in the paper.
            Before running this script, it is necessary to run wcARG.xml 100
            times with distinct PRNG seeds. Once complete, the true CF heights, total
            CF edge lengths and conversion counts must be tabulated in files named
            "true_heights.txt", "true_lengths.txt" and "true_counts.txt" respectively.

- ecoli/
    * ecoli.xml:
            Running this BEAST XML file performs the E coli phylogenetic analysis
            presented in the Example section of the manuscript.
