# Supplementary material for: Inferring Ancestral Recombination Graphs from Bacterial Genomic Data
Source: Genetics. 2016 Dec 20;205(2):857–70. doi: 10.1534/genetics.116.193425 (PMC5289856; doi:10.1534/genetics.116.193425)
Supplement: Supplementary file 5 [file 857FileS2.zip › Analysis_Files/well_calibrated/plot_figure.R]

# Plot comparison of coverage vs hpd interval size

# Because of the peculiarities involved in calculating empirical credibility
# intervals for samples from discrete state spaces (e.g. the number of
# conversions) we have to take a slightly non-obvious route:
#
# For each parameter of interest in a log file we use the standard algorithm to
# produce the HPD intervals for a range of quantile ranges (alpha) between 0.05
# and 1.  The result of each interval calculation is the interval upper and
# lower bounds, as well as the largest quantile range (alpha') that would give
# the same range. In the case of continuous variables, alpha and alpha' are
# identical, but in the case of discrete variables they may be quite different.
#
# After acquiring all bounds and alpha' values corresponding to the range of
# alpha values for a particular parameter, the alpha' values either side of the
# transition between bounds that include the truth and those that do not is
# recorded.  The average of these values, beta, is recorded for every log file.
# The resulting vector is used to construct the final plot, by graphing the
# fraction of logs with beta values less than each alpha value in the original
# range of alpha values.

getBounds <- function(sortedTrace, hpdValue, cdf, int=FALSE) {

    N <- round(hpdValue*length(sortedTrace))

    if (N==length(sortedTrace))
        return(c(sortedTrace[1], sortedTrace[length(sortedTrace)], 1.0))

    if (int)
        offset = 1
    else
        offset = 0

    lower <- 0
    upper <- 0
    minInterval <- sortedTrace[length(sortedTrace)] - sortedTrace[1]
    intervalP <- hpdValue
    for (i in 1:(length(sortedTrace)-N)) {
        thisLower <- sortedTrace[i]
        thisUpper <- sortedTrace[i+N]
        thisInterval <- thisUpper - thisLower

        if (thisInterval < minInterval
            || ((thisInterval == minInterval) && (cdf(thisUpper)-cdf(thisLower-offset)) > intervalP)) {
            minInterval <- thisInterval
            lower <- thisLower
            upper <- thisUpper
            intervalP <- cdf(thisUpper)-cdf(thisLower-offset)
        }
    }

    return(c(lower, upper, intervalP))
}

getBreakPoint <- function(trace, truth, hpd, int=FALSE) {

    sorted <- sort(trace)
    cdf <- ecdf(trace)

    above <- 1
    below <- 0

    for (idx in 1:length(hpd)) {
        bounds <- getBounds(sorted, hpd[idx], cdf, int)
        lower <- bounds[1]
        upper <- bounds[2]
        covered <- (truth >= lower) && (truth <= upper)
        prob <- bounds[3]

        if (covered) {
            above <- min(above, prob)
        } else {
            below <- max(below, prob)
        }
    }

    return ((above+below)/2)
}

logNames <- dir(pattern="*log")

trueHeights <- read.table('true_heights.txt')[[1]]
trueLengths <- read.table('true_lengths.txt')[[1]]
trueCounts <- read.table('true_counts.txt')[[1]]

hpdVec <- seq(0.05, 1.0, by=0.05)

heightBreakPoints <- rep(0, length(logNames))
lengthBreakPoints <- rep(0, length(logNames))
countBreakPoints <- rep(0, length(logNames))

for (i in 1:length(logNames)) {
    cat(paste("Computing coverage for", logNames[i],"...\n"))

    df <- read.table(logNames[i], header=TRUE)
    nBurnin <- ceiling(0.1*dim(df)[1])
    df <- df[-(1:nBurnin),]

    heightBreakPoints[i] <- getBreakPoint(df$acg.CFheight, trueHeights[i], hpdVec, int=FALSE)
    lengthBreakPoints[i] <- getBreakPoint(df$acg.CFlength, trueLengths[i], hpdVec, int=FALSE)
    countBreakPoints[i] <- getBreakPoint(df$acg.nConv, trueCounts[i], hpdVec, int=TRUE)
}

heightCoverageFrac <- rep(0, length(hpdVec))
lengthCoverageFrac <- rep(0, length(hpdVec))
countCoverageFrac <- rep(0, length(hpdVec))

for (i in 1:length(hpdVec)) {
    heightCoverageFrac[i] <- sum(heightBreakPoints<hpdVec[i])/length(logNames)
    lengthCoverageFrac[i] <- sum(lengthBreakPoints<hpdVec[i])/length(logNames)
    countCoverageFrac[i] <- sum(countBreakPoints<hpdVec[i])/length(logNames)
}

pdf("simdata_figure.pdf", width=6, height=3.5)

par(mfrow=c(1,2))
par(mgp=c(2,0.5,0))
par(mar=c(4,3,3,1)+.1)

plot(hpdVec, heightCoverageFrac,
     xlab='Relative HPD interval width', ylab='Truth inclusion fraction',
     main='(a) Clonal frame tMRCA')
lines(hpdVec, hpdVec, lty=2, lwd=2)


plot(hpdVec, countCoverageFrac,
     xlab='Relative HPD interval width', ylab='Truth inclusion fraction',
     main='(b) Recombination count')
lines(hpdVec, hpdVec, lty=2, lwd=2)

dev.off()
