# Supplementary material for: Inferring Ancestral Recombination Graphs from Bacterial Genomic Data
Source: Genetics. 2016 Dec 20;205(2):857–70. doi: 10.1534/genetics.116.193425 (PMC5289856; doi:10.1534/genetics.116.193425)
Supplement: Supplementary file 5 [file 857FileS2.zip › Analysis_Files/well_calibrated/wcARG.xml]

<!--
  ~ Copyright (C) 2015 Tim Vaughan <tgvaughan@gmail.com>
  ~
  ~ This program is free software: you can redistribute it and/or modify
  ~ it under the terms of the GNU General Public License as published by
  ~ the Free Software Foundation, either version 3 of the License, or
  ~ (at your option) any later version.
  ~
  ~ This program is distributed in the hope that it will be useful,
  ~ but WITHOUT ANY WARRANTY; without even the implied warranty of
  ~ MERCHANTABILITY or FITNESS FOR A PARTICULAR PURPOSE.  See the
  ~ GNU General Public License for more details.
  ~
  ~ You should have received a copy of the GNU General Public License
  ~ along with this program.  If not, see <http://www.gnu.org/licenses/>.
  -->

<beast version='2.0'
    namespace='beast.core
              :beast.core.util
              :beast.core.parameter
              :beast.evolution.operators
              :beast.evolution.sitemodel
              :beast.evolution.substitutionmodel
              :beast.evolution.tree
              :beast.evolution.tree.coalescent
              :beast.evolution.alignment
              :beast.math.distributions
              :beast.util
              :bacter
              :bacter.model
              :bacter.operators
              :bacter.util'>

    <taxonSet spec="TaxonSet" id="taxonSet">
        <taxon spec="Taxon" id="t1"/>
        <taxon spec="Taxon" id="t2"/>
        <taxon spec="Taxon" id="t3"/>
        <taxon spec="Taxon" id="t4"/>
        <taxon spec="Taxon" id="t5"/>
        <taxon spec="Taxon" id="t6"/>
        <taxon spec="Taxon" id="t7"/>
        <taxon spec="Taxon" id="t8"/>
        <taxon spec="Taxon" id="t9"/>
        <taxon spec="Taxon" id="t10"/>
    </taxonSet>


    <!-- Simulated ACG (Truth) -->

    <input spec='SimulatedACG' id='acgTruth'
        rho="0.001" delta="500"
        outputFileName="$(filebase).simulated_acg.$(seed).nexus" taxonset="@taxonSet">
        <locus spec="Locus" id="l1" siteCount="5000"/>
        <locus spec="Locus" id="l2" siteCount="5000"/>
        <populationModel spec='ConstantPopulation' popSize="0.05"/>
    </input>

    <!-- Simulated Alignment (Truth) -->

    <input spec='SimulatedAlignment' id='a1' acg="@acgTruth" locus="@l1"
        outputFileName="$(filebase).simulated_alignment1.$(seed).nexus" useNexus="true">
        <siteModel spec='SiteModel' mutationRate="1.0">
            <substModel spec='JukesCantor'/>
        </siteModel>
    </input>

    <input spec='SimulatedAlignment' id='a2' acg="@acgTruth" locus="@l2"
        outputFileName="$(filebase).simulated_alignment2.$(seed).nexus" useNexus="true">
        <siteModel spec='SiteModel' mutationRate="1.0">
            <substModel spec='JukesCantor'/>
        </siteModel>
    </input>


    <run spec="MCMC" id="mcmc" chainLength="200000000" storeEvery="10000">
        <state>
            <stateNode id="acg" spec='SimulatedACG' taxonset="@taxonSet"
                rho="0.001" delta="500.0">
                <locus idref="l1"/>
                <locus idref="l2"/>
                <populationModel spec='ConstantPopulation' popSize="0.05"/>
            </stateNode>

            <stateNode id="rho" spec='RealParameter' value="0.001" />
            <stateNode id="delta" spec='RealParameter' value="500.0" lower="1.0"/>
            <stateNode id="popSize" spec='RealParameter' value="0.05"/>
        </state>

        <!-- Posterior -->

        <distribution spec="CompoundDistribution" id="posterior">

            <!-- ACG likelihood -->

            <distribution spec='ACGLikelihood' id="acgLikelihood1"
                tree="@acg" data="@a1" locus="@l1">
                <siteModel spec='SiteModel' mutationRate="1.0">
                    <substModel spec='JukesCantor'/>
                </siteModel>
            </distribution>

            <distribution spec='ACGLikelihood' id="acgLikelihood2"
                tree="@acg" data="@a2" locus="@l2">
                <siteModel spec='SiteModel' mutationRate="1.0">
                    <substModel spec='JukesCantor'/>
                </siteModel>
            </distribution>

            <!-- ACG prior -->

            <distribution spec='ACGCoalescent' id="acgPrior"
                rho="@rho" delta="@delta">
                <tree idref="acg"/>
                <populationModel spec='ConstantPopulation'
                    popSize='@popSize' id='popModel'/>
            </distribution>

        </distribution>


        <!-- ACG operators -->

        <operator id="scale" spec="ACGScaler" weight="1.0"
            scaleFactor="0.8">
            <acg idref="acg"/>
        </operator>

        <operator id="addRemove" spec="AddRemoveConversion" weight="1.0">
            <acg idref="acg"/>
            <delta idref="delta"/>
            <populationModel idref="popModel"/>
        </operator>

        <operator id="addRemoveDetour" spec="AddRemoveDetour" weight="1.0">
            <acg idref="acg"/>
            <delta idref="delta"/>
            <populationModel idref="popModel"/>
        </operator>

        <operator id="addRemoveRedundant" spec="AddRemoveRedundantConversion" weight="1.0">
            <acg idref="acg"/>
        </operator>

        <operator id="mergeSplit" spec="MergeSplitConversion" weight="1.0">
            <acg idref="acg"/>
        </operator>

        <operator id="CEhop" spec="ConvertedEdgeHop" weight="1.0"
            acg="@acg" />

        <operator id="CEflip" spec="ConvertedEdgeFlip" weight="1.0"
            acg="@acg" />

        <operator id="CEslide" spec="ConvertedEdgeSlide" weight="1.0"
            acg="@acg" apertureSize="0.1" />

        <operator id="CRswap" spec="ConvertedRegionSwap" weight="1.0"
            acg="@acg"/>

        <operator id="CRshift" spec="ConvertedRegionShift" weight="1.0"
            acg="@acg" apertureSize="0.01" />

        <operator id="CRBshift" spec="ConvertedRegionBoundaryShift" weight="1.0"
            acg="@acg" apertureSize="0.01" />

        <operator id="CFUniform" spec="CFUniform" delta="@delta" rho="@rho"
            populationModel="@popModel" acg="@acg" weight="10"/>

        <operator id="CFWB" spec='CFWilsonBalding'
            acg="@acg" rho="@rho" delta="@delta" populationModel="@popModel"
            alpha="0.1" weight="10"/>

        <operator id="CFCS" spec='CFConversionSwap'
            acg="@acg" rho="@rho" delta="@delta" populationModel="@popModel"
            weight="10"/>

        <operator id="CFSTS" spec='CFSubtreeSlide'
            acg="@acg" rho="@rho" delta="@delta" populationModel="@popModel"
            scaleFactor="0.8" weight="10"/>

        <operator id="CFSTXnarrow" spec='CFSubtreeExchange'
            acg="@acg" rho="@rho" delta="@delta" populationModel="@popModel"
            isNarrow="true"
            weight="10"/>

        <operator id="CFSTXwide" spec='CFSubtreeExchange'
            acg="@acg" rho="@rho" delta="@delta" populationModel="@popModel"
            isNarrow="false"
            weight="10"/>

        <!-- Output logging -->

        <logger logEvery="10000">
            <log idref="posterior"/>
            <log idref="acgLikelihood1"/>
            <log idref="acgLikelihood2"/>
            <log idref="acgPrior"/>
        </logger>

        <logger logEvery="10000" fileName="$(filebase).$(seed).log">
            <log idref="posterior"/>
            <log idref="acgLikelihood1"/>
            <log idref="acgLikelihood2"/>
            <log idref="acgPrior"/>
            <log spec="ConversionGraphStatsLogger" acg="@acg"/>
        </logger>

        <!--logger logEvery="1000" fileName="$(filebase).trees" mode="tree">
            <log idref="acg"/>
        </logger-->

    </run>

</beast>
