# Supplementary material for: Inferring Ancestral Recombination Graphs from Bacterial Genomic Data
Source: Genetics. 2016 Dec 20;205(2):857–70. doi: 10.1534/genetics.116.193425 (PMC5289856; doi:10.1534/genetics.116.193425)
Supplement: Supplementary file 5 [file 857FileS2.zip › Analysis_Files/ecoli/ecoli.xml]

<?xml version="1.0" encoding="UTF-8" standalone="no"?><beast beautitemplate='Bacter' beautistatus='' namespace="beast.core:beast.evolution.alignment:beast.evolution.tree.coalescent:beast.core.util:beast.evolution.nuc:beast.evolution.operators:beast.evolution.sitemodel:beast.evolution.substitutionmodel:beast.evolution.likelihood" version="2.0">


    <data
id="filtered_Tessy01_rplA_aligned"
name="alignment">
                    <sequence taxon="EcCa24a_O157_nonSTEC" totalcount="4" value="ATGGCTAAACTGACCAAGCGCATGCGTGTTATCCGCGAGAAAGTTGATGCAACCAAACAGTACGACATCAACGAAGCTATCGCTCTGCTGAAAGAACTGGCGACTGCTAAATTCGTAGAAAGCGTGGACGTAGCTGTTAACCTCGGCATCGACGCTCGTAAATCTGACCAGAACGTACGTGGTGCAACTGTACTGCCGCACGGTACTGGCCGTTCCGTTCGCGTAGCCGTATTTACCCAGGGTGCAAACGCTGAAGCTGCTAAAGCTGCAGGTGCTGAACTGGTAGGTATGGAAGATCTGGCTGACCAGATCAAGAAAGGCGAAATGAACTTTGACGTTGTTATTGCTTCTCCGGATGCAATGCGCGTTGTTGGCCAGCTGGGCCAGGTTCTGGGTCCGCGCGGCCTGATGCCAAACCCGAAAGTGGGTACTGTAACGCCGAACGTTGCTGAAGCGGTTAAAAACGCTAAAGCTGGCCAGGTTCGTTACCGTAACGACAAAAACGGCATCATCCACACCACCATCGGTAAAGTGGACTTTGACGCTGACAAACTGAAAGAAAACCTGGAAGCTCTGCTGGTTGCGCTGAAAAAAGCAAAACCGACTCAGGCGAAAGGCGTGTACATCAAGAAAGTTAGCATCTCCACCACCATGGGGGCAGGTGTTGCAGTTGACCAGGCTGGCCTGAGCGCTTCTGTAAACTAA"/>
                    <sequence taxon="EcCa5a_O26_nonSTEC" totalcount="4" value="ATGGCTAAACTGACCAAGCGCATGCGTGTTATCCGCGAGAAAGTTGATGCAACCAAACAGTACGACATCAACGAAGCTATCGCACTGCTGAAAGAGCTGGCGACTGCTAAATTCGTAGAAAGCGTGGACGTAGCTGTTAACCTCGGCATCGACGCTCGTAAATCTGACCAGAACGTACGTGGTGCAACTGTACTGCCGCACGGTACTGGCCGTTCCGTTCGCGTAGCCGTATTTACCCAAGGTGCAAACGCTGAAGCTGCTAAAGCTGCAGGCGCAGAACTGGTAGGTATGGAAGATCTGGCTGACCAGATCAAGAAAGGCGAAATGAACTTTGACGTTGTTATTGCTTCTCCGGATGCAATGCGCGTTGTTGGCCAGCTGGGCCAGGTTCTGGGTCCGCGCGGCCTGATGCCAAACCCGAAAGTGGGTACTGTAACACCGAACGTTGCTGAAGCGGTTAAAAACGCTAAAGCTGGCCAGGTTCGTTACCGTAACGACAAAAACGGCATCATCCACACCACCATCGGTAAAGTGGACTTTGACGCTGACAAACTGAAAGAAAACCTGGAAGCTCTGCTGGTTGCGCTGAAAAAAGCAAAACCGACTCAGGCGAAAGGCGTGTACATCAAGAAAGTTAGCATCTCCACCACCATGGGTGCAGGTGTTGCAGTTGACCAGGCTGGCCTGAGCGCTTCTGTAAACTAA"/>
                    <sequence taxon="EcCa8a_O26_nonSTEC" totalcount="4" value="ATGGCTAAACTGACCAAGCGCATGCGTGTTATCCGCGAGAAAGTTGATGCAACCAAACAGTACGACATCAACGAAGCTATCGCACTGCTGAAAGAGCTGGCGACTGCTAAATTCGTAGAAAGCGTGGACGTAGCTGTTAACCTCGGCATCGACGCTCGTAAATCTGACCAGAACGTACGTGGTGCAACTGTACTGCCGCACGGTACTGGCCGTTCCGTTCGCGTAGCCGTATTTACCCAAGGTGCAAACGCTGAAGCTGCTAAAGCTGCAGGCGCAGAACTGGTAGGTATGGAAGATCTGGCTGACCAGATCAAGAAAGGCGAAATGAACTTTGACGTTGTTATTGCTTCTCCGGATGCAATGCGCGTTGTTGGCCAGCTGGGCCAGGTTCTGGGTCCGCGCGGCCTGATGCCAAACCCGAAAGTGGGTACTGTAACACCGAACGTTGCTGAAGCGGTTAAAAACGCTAAAGCTGGCCAGGTTCGTTACCGTAACGACAAAAACGGCATCATCCACACCACCATCGGTAAAGTGGACTTTGACGCTGACAAACTGAAAGAAAACCTGGAAGCTCTGCTGGTTGCGCTGAAAAAAGCAAAACCGACTCAGGCGAAAGGCGTGTACATCAAGAAAGTTAGCATCTCCACCACCATGGGTGCAGGTGTTGCAGTTGACCAGGCTGGCCTGAGCGCTTCTGTAAACTAA"/>
                    <sequence taxon="EcCa461b_O157_STEC" totalcount="4" value="ATGGCTAAACTGACCAAGCGCATGCGTGTTATCCGCGAGAAAGTTGATGCAACCAAACAGTACGACATCAACGAAGCTATCGCTCTGCTGAAAGAGCTGGCGACTGCTAAATTCGTAGAAAGCGTGGACGTAGCTGTTAACCTCGGCATCGACGCTCGTAAATCTGACCAGAACGTACGTGGTGCAACTGTACTGCCGCACGGTACTGGCCGTTCCGTTCGCGTAGCCGTATTTACCCAGGGTGCAAACGCTGAAGCTGCTAAAGCTGCAGGTGCTGAACTGGTAGGTATGGAAGATCTGGCTGACCAGATCAAGAAAGGCGAAATGAACTTTGACGTTGTTATTGCTTCTCCGGATGCAATGCGCGTTGTTGGCCAGCTGGGCCAGGTTCTGGGTCCGCGCGGCCTGATGCCAAACCCGAAAGTGGGTACTGTAACGCCGAACGTTGCTGAAGCGGTTAAAAACGCTAAAGCTGGCCAGGTTCGTTACCGTAACGACAAAAACGGCATCATCCACACCACCATCGGTAAAGTGGACTTTGACGCTGACAAACTGAAAGAAAACCTGGAAGCTCTGCTGGTTGCGCTGAAAAAAGCAAAACCGACTCAGGCGAAAGGCGTGTACATCAAGAAAGTTAGCATCTCCACCACCATGGGTGCAGGTGTTGCAGTTGACCAGGCTGGCCTGAGCGCTTCTGTAAACTAA"/>
                    <sequence taxon="EcHu44a_O157_STEC" totalcount="4" value="ATGGCTAAACTGACCAAGCGCATGCGTGTTATCCGCGAGAAAGTTGATGCAACCAAACAGTACGACATCAACGAAGCTATCGCTCTGCTGAAAGAGCTGGCGACTGCTAAATTCGTAGAAAGCGTGGACGTAGCTGTTAACCTCGGCATCGACGCTCGTAAATCTGACCAGAACGTACGTGGTGCAACTGTACTGCCGCACGGTACTGGCCGTTCCGTTCGCGTAGCCGTATTTACCCAGGGTGCAAACGCTGAAGCTGCTAAAGCTGCAGGTGCTGAACTGGTAGGTATGGAAGATCTGGCTGACCAGATCAAGAAAGGCGAAATGAACTTTGACGTTGTTATTGCTTCTCCGGATGCAATGCGCGTTGTTGGCCAGCTGGGCCAGGTTCTGGGTCCGCGCGGCCTGATGCCAAACCCGAAAGTGGGTACTGTAACGCCGAACGTTGCTGAAGCGGTTAAAAACGCTAAAGCTGGCCAGGTTCGTTACCGTAACGACAAAAACGGCATCATCCACACCACCATCGGTAAAGTGGACTTTGACGCTGACAAACTGAAAGAAAACCTGGAAGCTCTGCTGGTTGCGCTGAAAAAAGCAAAACCGACTCAGGCGAAAGGCGTGTACATCAAGAAAGTTAGCATCTCCACCACCATGGGTGCAGGTGTTGCAGTTGACCAGGCTGGCCTGAGCGCTTCTGTAAACTAA"/>
                    <sequence taxon="EcHu56a_O157_STEC" totalcount="4" value="ATGGCTAAACTGACCAAGCGCATGCGTGTTATCCGCGAGAAAGTTGATGCAACCAAACAGTACGACATCAACGAAGCTATCGCTCTGCTGAAAGAGCTGGCGACTGCTAAATTCGTAGAAAGCGTGGACGTAGCTGTTAACCTCGGCATCGACGCTCGTAAATCTGACCAGAACGTACGTGGTGCAACTGTACTGCCGCACGGTACTGGCCGTTCCGTTCGCGTAGCCGTATTTACCCAGGGTGCAAACGCTGAAGCTGCTAAAGCTGCAGGTGCTGAACTGGTAGGTATGGAAGATCTGGCTGACCAGATCAAGAAAGGCGAAATGAACTTTGACGTTGTTATTGCTTCTCCGGATGCAATGCGCGTTGTTGGCCAGCTGGGCCAGGTTCTGGGTCCGCGCGGCCTGATGCCAAACCCGAAAGTGGGTACTGTAACGCCGAACGTTGCTGAAGCGGTTAAAAACGCTAAAGCTGGCCAGGTTCGTTACCGTAACGACAAAAACGGCATCATCCACACCACCATCGGTAAAGTGGACTTTGACGCTGACAAACTGAAAGAAAACCTGGAAGCTCTGCTGGTTGCGCTGAAAAAAGCAAAACCGACTCAGGCGAAAGGCGTGTACATCAAGAAAGTTAGCATCTCCACCACCATGGGTGCAGGTGTTGCAGTTGACCAGGCTGGCCTGAGCGCTTCTGTAAACTAA"/>
                    <sequence taxon="EcHu68a_O157_STEC" totalcount="4" value="ATGGCTAAACTGACCAAGCGCATGCGTGTTATCCGCGAGAAAGTTGATGCAACCAAACAGTACGACATCAACGAAGCTATCGCTCTGCTGAAAGAGCTGGCGACTGCTAAATTCGTAGAAAGCGTGGACGTAGCTGTTAACCTCGGCATCGACGCTCGTAAATCTGACCAGAACGTACGTGGTGCAACTGTACTGCCGCACGGTACTGGCCGTTCCGTTCGCGTAGCCGTATTTACCCAGGGTGCAAACGCTGAAGCTGCTAAAGCTGCAGGTGCTGAACTGGTAGGTATGGAAGATCTGGCTGACCAGATCAAGAAAGGCGAAATGAACTTTGACGTTGTTATTGCTTCTCCGGATGCAATGCGCGTTGTTGGCCAGCTGGGCCAGGTTCTGGGTCCGCGCGGCCTGATGCCAAACCCGAAAGTGGGTACTGTAACGCCGAACGTTGCTGAAGCGGTTAAAAACGCTAAAGCTGGCCAGGTTCGTTACCGTAACGACAAAAACGGCATCATCCACACCACCATCGGTAAAGTGGACTTTGACGCTGACAAACTGAAAGAAAACCTGGAAGCTCTGCTGGTTGCGCTGAAAAAAGCAAAACCGACTCAGGCGAAAGGCGTGTACATCAAGAAAGTTAGCATCTCCACCACCATGGGTGCAGGTGTTGCAGTTGACCAGGCTGGCCTGAGCGCTTCTGTAAACTAA"/>
                    <sequence taxon="EcHu76a_O157_STEC" totalcount="4" value="ATGGCTAAACTGACCAAGCGCATGCGTGTTATCCGCGAGAAAGTTGATGCAACCAAACAGTACGACATCAACGAAGCTATCGCTCTGCTGAAAGAGCTGGCGACTGCTAAATTCGTAGAAAGCGTGGACGTAGCTGTTAACCTCGGCATCGACGCTCGTAAATCTGACCAGAACGTACGTGGTGCAACTGTACTGCCGCACGGTACTGGCCGTTCCGTTCGCGTAGCCGTATTTACCCAGGGTGCAAACGCTGAAGCTGCTAAAGCTGCAGGTGCTGAACTGGTAGGTATGGAAGATCTGGCTGACCAGATCAAGAAAGGCGAAATGAACTTTGACGTTGTTATTGCTTCTCCGGATGCAATGCGCGTTGTTGGCCAGCTGGGCCAGGTTCTGGGTCCGCGCGGCCTGATGCCAAACCCGAAAGTGGGTACTGTAACGCCGAACGTTGCTGAAGCGGTTAAAAACGCTAAAGCTGGCCAGGTTCGTTACCGTAACGACAAAAACGGCATCATCCACACCACCATCGGTAAAGTGGACTTTGACGCTGACAAACTGAAAGAAAACCTGGAAGCTCTGCTGGTTGCGCTGAAAAAAGCAAAACCGACTCAGGCGAAAGGCGTGTACATCAAGAAAGTTAGCATCTCCACCACCATGGGTGCAGGTGTTGCAGTTGACCAGGCTGGCCTGAGCGCTTCTGTAAACTAA"/>
                    <sequence taxon="EcHu93a_O157_STEC" totalcount="4" value="ATGGCTAAACTGACCAAGCGCATGCGTGTTATCCGCGAGAAAGTTGATGCAACCAAACAGTACGACATCAACGAAGCTATCGCTCTGCTGAAAGAGCTGGCGACTGCTAAATTCGTAGAAAGCGTGGACGTAGCTGTTAACCTCGGCATCGACGCTCGTAAATCTGACCAGAACGTACGTGGTGCAACTGTACTGCCGCACGGTACTGGCCGTTCCGTTCGCGTAGCCGTATTTACCCAGGGTGCAAACGCTGAAGCTGCTAAAGCTGCAGGTGCTGAACTGGTAGGTATGGAAGATCTGGCTGACCAGATCAAGAAAGGCGAAATGAACTTTGACGTTGTTATTGCTTCTCCGGATGCAATGCGCGTTGTTGGCCAGCTGGGCCAGGTTCTGGGTCCGCGCGGCCTGATGCCAAACCCGAAAGTGGGTACTGTAACGCCGAACGTTGCTGAAGCGGTTAAAAACGCTAAAGCTGGCCAGGTTCGTTACCGTAACGACAAAAACGGCATCATCCACACCACCATCGGTAAAGTGGACTTTGACGCTGACAAACTGAAAGAAAACCTGGAAGCTCTGCTGGTTGCGCTGAAAAAAGCAAAACCGACTCAGGCGAAAGGCGTGTACATCAAGAAAGTTAGCATCTCCACCACCATGGGTGCAGGTGTTGCAGTTGACCAGGCTGGCCTGAGCGCTTCTGTAAACTAA"/>
                    <sequence taxon="EcHu114a_O157_STEC" totalcount="4" value="ATGGCTAAACTGACCAAGCGCATGCGTGTTATCCGCGAGAAAGTTGATGCAACCAAACAGTACGACATCAACGAAGCTATCGCTCTGCTGAAAGAGCTGGCGACTGCTAAATTCGTAGAAAGCGTGGACGTAGCTGTTAACCTCGGCATCGACGCTCGTAAATCTGACCAGAACGTACGTGGTGCAACTGTACTGCCGCACGGTACTGGCCGTTCCGTTCGCGTAGCCGTATTTACCCAGGGTGCAAACGCTGAAGCTGCTAAAGCTGCAGGTGCTGAACTGGTAGGTATGGAAGATCTGGCTGACCAGATCAAGAAAGGCGAAATGAACTTTGACGTTGTTATTGCTTCTCCGGATGCAATGCGCGTTGTTGGCCAGCTGGGCCAGGTTCTGGGTCCGCGCGGCCTGATGCCAAACCCGAAAGTGGGTACTGTAACGCCGAACGTTGCTGAAGCGGTTAAAAACGCTAAAGCTGGCCAGGTTCGTTACCGTAACGACAAAAACGGCATCATCCACACCACCATCGGTAAAGTGGACTTTGACGCTGACAAACTGAAAGAAAACCTGGAAGCTCTGCTGGTTGCGCTGAAAAAAGCAAAACCGACTCAGGCGAAAGGCGTGTACATCAAGAAAGTTAGCATCTCCACCACCATGGGTGCAGGTGTTGCAGTTGACCAGGCTGGCCTGAGCGCTTCTGTAAACTAA"/>
                    <sequence taxon="EcCa513a_O26_STEC" totalcount="4" value="ATGGCTAAACTGACCAAGCGCATGCGTGTTATCCGCGAGAAAGTTGATGCAACCAAACAGTACGACATCAACGAAGCTATCGCACTGCTGAAAGAGCTGGCGACTGCTAAATTCGTAGAAAGCGTGGACGTAGCTGTTAACCTCGGCATCGACGCTCGTAAATCTGACCAGAACGTACGTGGTGCAACTGTACTGCCGCACGGTACTGGCCGTTCCGTTCGCGTAGCCGTATTTACCCAAGGTGCAAACGCTGAAGCTGCTAAAGCTGCAGGCGCAGAACTGGTAGGTATGGAAGATCTGGCTGACCAGATCAAGAAAGGCGAAATGAACTTTGACGTTGTTATTGCTTCTCCGGATGCAATGCGCGTTGTTGGCCAGCTGGGCCAGGTTCTGGGTCCGCGCGGCCTGATGCCAAACCCGAAAGTGGGTACTGTAACACCGAACGTTGCTGAAGCGGTTAAAAACGCTAAAGCTGGCCAGGTTCGTTACCGTAACGACAAAAACGGCATCATCCACACCACCATCGGTAAAGTGGACTTTGACGCTGACAAACTGAAAGAAAACCTGGAAGCTCTGCTGGTTGCGCTGAAAAAAGCAAAACCGACTCAGGCGAAAGGCGTGTACATCAAGAAAGTTAGCATCTCCACCACCATGGGTGCAGGTGTTGCAGTTGACCAGGCTGGCCTGAGCGCTTCTGTAAACTAA"/>
                    <sequence taxon="EcCa514a_O26_nonSTEC" totalcount="4" value="ATGGCTAAACTGACCAAGCGCATGCGTGTTATCCGCGAGAAAGTTGATGCAACCAAACAGTACGACATCAACGAAGCTATCGCACTGCTGAAAGAGCTGGCGACTGCTAAATTCGTAGAAAGCGTGGACGTAGCTGTTAACCTCGGCATCGACGCTCGTAAATCTGACCAGAACGTACGTGGTGCAACTGTACTGCCGCACGGTACTGGCCGTTCCGTTCGCGTAGCCGTATTTACCCAAGGTGCAAACGCTGAAGCTGCTAAAGCTGCAGGCGCAGAACTGGTAGGTATGGAAGATCTGGCTGACCAGATCAAGAAAGGCGAAATGAACTTTGACGTTGTTATTGCTTCTCCGGATGCAATGCGCGTTGTTGGCCAGCTGGGCCAGGTTCTGGGTCCGCGCGGCCTGATGCCAAACCCGAAAGTGGGTACTGTAACACCGAACGTTGCTGAAGCGGTTAAAAACGCTAAAGCTGGCCAGGTTCGTTACCGTAACGACAAAAACGGCATCATCCACACCACCATCGGTAAAGTGGACTTTGACGCTGACAAACTGAAAGAAAACCTGGAAGCTCTGCTGGTTGCGCTGAAAAAAGCAAAACCGACTCAGGCGAAAGGCGTGTACATCAAGAAAGTTAGCATCTCCACCACCATGGGTGCAGGTGTTGCAGTTGACCAGGCTGGCCTGAGCGCTTCTGTAAACTAA"/>
                    <sequence taxon="EcCa26a_O157_nonSTEC" totalcount="4" value="ATGGCTAAACTGACCAAGCGCATGCGTGTTATCCGCGAGAAAGTTGATGCAACCAAACAGTACGACATCAACGAAGCTATCGCACTGCTGAAAGAGCTGGCGACTGCTAAATTCGTAGAAAGCGTGGACGTAGCTGTTAACCTCGGCATCGACGCTCGTAAATCTGACCAGAACGTACGTGGTGCAACTGTACTGCCGCACGGTACTGGCCGTTCCGTTCGCGTAGCCGTATTTACCCAAGGTGCAAACGCTGAAGCTGCTAAAGCTGCAGGCGCAGAACTGGTAGGTATGGAAGATCTGGCTGACCAGATCAAGAAAGGCGAAATGAACTTTGACGTTGTTATTGCTTCTCCGGATGCAATGCGCGTTGTTGGCCAGCTGGGCCAGGTTCTGGGTCCGCGCGGCCTGATGCCAAACCCGAAAGTGGGTACTGTAACACCGAACGTTGCTGAAGCGGTTAAAAACGCTAAAGCTGGCCAGGTTCGTTACCGTAACGACAAAAACGGCATCATCCACACCACCATCGGTAAAGTGGACTTTGACGCTGACAAACTGAAAGAAAACCTGGAAGCTCTGCTGGTTGCGCTGAAAAAAGCAAAACCGACTCAGGCGAAAGGCGTGTACATCAAGAAAGTTAGCATCTCCACCACCATGGGTGCAGGTGTTGCAGTTGACCAGGCTGGCCTGAGCGCTTCTGTAAACTAA"/>
                    <sequence taxon="EcCa491a_O157_STEC" totalcount="4" value="ATGGCTAAACTGACCAAGCGCATGCGTGTTATCCGCGAGAAAGTTGATGCAACCAAACAGTACGACATCAACGAAGCTATCGCTCTGCTGAAAGAGCTGGCGACTGCTAAATTCGTAGAAAGCGTGGACGTAGCTGTTAACCTCGGCATCGACGCTCGTAAATCTGACCAGAACGTACGTGGTGCAACTGTACTGCCGCACGGTACTGGCCGTTCCGTTCGCGTAGCCGTATTTACCCAGGGTGCAAACGCTGAAGCTGCTAAAGCTGCAGGTGCTGAACTGGTAGGTATGGAAGATCTGGCTGACCAGATCAAGAAAGGCGAAATGAACTTTGACGTTGTTATTGCTTCTCCGGATGCAATGCGCGTTGTTGGCCAGCTGGGCCAGGTTCTGGGTCCGCGCGGCCTGATGCCAAACCCGAAAGTGGGTACTGTAACGCCGAACGTTGCTGAAGCGGTTAAAAACGCTAAAGCTGGCCAGGTTCGTTACCGTAACGACAAAAACGGCATCATCCACACCACCATCGGTAAAGTGGACTTTGACGCTGACAAACTGAAAGAAAACCTGGAAGCTCTGCTGGTTGCGCTGAAAAAAGCAAAACCGACTCAGGCGAAAGGCGTGTACATCAAGAAAGTTAGCATCTCCACCACCATGGGTGCAGGTGTTGCAGTTGACCAGGCTGGCCTGAGCGCTTCTGTAAACTAA"/>
                    <sequence taxon="EcCa1a_O26_STEC" totalcount="4" value="ATGGCTAAACTGACCAAGCGCATGCGTGTTATCCGCGAGAAAGTTGATGCAACCAAACAGTACGACATCAACGAAGCTATCGCACTGCTGAAAGAGCTGGCGACTGCTAAATTCGTAGAAAGCGTGGACGTAGCTGTTAACCTCGGCATCGACGCTCGTAAATCTGACCAGAACGTACGTGGTGCAACTGTACTGCCGCACGGTACTGGCCGTTCCGTTCGCGTAGCCGTATTTACCCAAGGTGCAAACGCTGAAGCTGCTAAAGCTGCAGGCGCAGAACTGGTAGGTATGGAAGATCTGGCTGACCAGATCAAGAAAGGCGAAATGAACTTTGACGTTGTTATTGCTTCTCCGGATGCAATGCGCGTTGTTGGCCAGCTGGGCCAGGTTCTGGGTCCGCGCGGCCTGATGCCAAACCCGAAAGTGGGTACTGTAACACCGAACGTTGCTGAAGCGGTTAAAAACGCTAAAGCTGGCCAGGTTCGTTACCGTAACGACAAAAACGGCATCATCCACACCACCATCGGTAAAGTGGACTTTGACGCTGACAAACTGAAAGAAAACCTGGAAGCTCTGCTGGTTGCGCTGAAAAAAGCAAAACCGACTCAGGCGAAAGGCGTGTACATCAAGAAAGTTAGCATCTCCACCACCATGGGTGCAGGTGTTGCAGTTGACCAGGCTGGCCTGAGCGCTTCTGTAAACTAA"/>
                    <sequence taxon="EcCa452a_O157_STEC" totalcount="4" value="ATGGCTAAACTGACCAAGCGCATGCGTGTTATCCGCGAGAAAGTTGATGCAACCAAACAGTACGACATCAACGAAGCTATCGCTCTGCTGAAAGAGCTGGCGACTGCTAAATTCGTAGAAAGCGTGGACGTAGCTGTTAACCTCGGCATCGACGCTCGTAAATCTGACCAGAACGTACGTGGTGCAACTGTACTGCCGCACGGTACTGGCCGTTCCGTTCGCGTAGCCGTATTTACCCAGGGTGCAAACGCTGAAGCTGCTAAAGCTGCAGGTGCTGAACTGGTAGGTATGGAAGATCTGGCTGACCAGATCAAGAAAGGCGAAATGAACTTTGACGTTGTTATTGCTTCTCCGGATGCAATGCGCGTTGTTGGCCAGCTGGGCCAGGTTCTGGGTCCGCGCGGCCTGATGCCAAACCCGAAAGTGGGTACTGTAACGCCGAACGTTGCTGAAGCGGTTAAAAACGCTAAAGCTGGCCAGGTTCGTTACCGTAACGACAAAAACGGCATCATCCACACCACCATCGGTAAAGTGGACTTTGACGCTGACAAACTGAAAGAAAACCTGGAAGCTCTGCTGGTTGCGCTGAAAAAAGCAAAACCGACTCAGGCGAAAGGCGTGTACATCAAGAAAGTTAGCATCTCCACCACCATGGGTGCAGGTGTTGCAGTTGACCAGGCTGGCCTGAGCGCTTCTGTAAACTAA"/>
                    <sequence taxon="EcCa635a_O157_STEC" totalcount="4" value="ATGGCTAAACTGACCAAGCGCATGCGTGTTATCCGCGAGAAAGTTGATGCAACCAAACAGTACGACATCAACGAAGCTATCGCTCTGCTGAAAGAGCTGGCGACTGCTAAATTCGTAGAAAGCGTGGACGTAGCTGTTAACCTCGGCATCGACGCTCGTAAATCTGACCAGAACGTACGTGGTGCAACTGTACTGCCGCACGGTACTGGCCGTTCCGTTCGCGTAGCCGTATTTACCCAGGGTGCAAACGCTGAAGCTGCTAAAGCTGCAGGTGCTGAACTGGTAGGTATGGAAGATCTGGCTGACCAGATCAAGAAAGGCGAAATGAACTTTGACGTTGTTATTGCTTCTCCGGATGCAATGCGCGTTGTTGGCCAGCTGGGCCAGGTTCTGGGTCCGCGCGGCCTGATGCCAAACCCGAAAGTGGGTACTGTAACGCCGAACGTTGCTGAAGCGGTTAAAAACGCTAAAGCTGGCCAGGTTCGTTACCGTAACGACAAAAACGGCATCATCCACACCACCATCGGTAAAGTGGACTTTGACGCTGACAAACTGAAAGAAAACCTGGAAGCTCTGCTGGTTGCGCTGAAAAAAGCAAAACCGACTCAGGCGAAAGGCGTGTACATCAAGAAAGTTAGCATCTCCACCACCATGGGTGCAGGTGTTGCAGTTGACCAGGCTGGCCTGAGCGCTTCTGTAAACTAA"/>
                    <sequence taxon="EcCa583a_O157_nonSTEC" totalcount="4" value="ATGGCTAAACTGACCAAGCGCATGCGTGTTATCCGCGAGAAAGTTGATGCAACCAAACAGTACGACATCAACGAAGCTATCGCACTGCTGAAAGAGCTGGCGACTGCTAAATTCGTAGAAAGCGTGGACGTAGCTGTTAACCTCGGCATCGACGCTCGTAAATCTGACCAGAACGTACGTGGTGCAACTGTACTGCCGCACGGTACTGGCCGTTCCGTTCGCGTAGCCGTATTTACCCAAGGTGCAAACGCTGAAGCTGCTAAAGCTGCAGGCGCAGAACTGGTAGGTATGGAAGATCTGGCTGACCAGATCAAGAAAGGCGAAATGAACTTTGACGTTGTTATTGCTTCTCCGGATGCAATGCGCGTTGTTGGCCAGCTGGGCCAGGTTCTGGGTCCGCGCGGCCTGATGCCAAACCCGAAAGTGGGTACTGTAACACCGAACGTTGCTGAAGCGGTTAAAAACGCTAAAGCTGGCCAGGTTCGTTACCGTAACGACAAAAACGGCATCATCCACACCACCATCGGTAAAGTGGACTTTGACGCTGACAAACTGAAAGAAAACCTGGAAGCTCTGCTGGTTGCGCTGAAAAAAGCAAAACCGACTCAGGCGAAAGGCGTGTACATCAAGAAAGTTAGCATCTCCACCACCATGGGTGCAGGTGTTGCAGTTGACCAGGCTGGCCTGAGCGCTTCTGTAAACTAA"/>
                    <sequence taxon="EcCa21a_O157_nonSTEC" totalcount="4" value="ATGGCTAAACTGACCAAGCGCATGCGTGTTATCCGCGAGAAAGTTGATGCAACCAAACAGTACGACATCAACGAAGCTATCGCACTGCTGAAAGAGCTGGCGACTGCTAAATTCGTAGAAAGCGTGGACGTAGCTGTTAACCTCGGCATCGACGCTCGTAAATCTGACCAGAACGTACGTGGTGCAACTGTACTGCCGCACGGTACTGGCCGTTCCGTTCGCGTAGCCGTATTTACCCAAGGTGCAAACGCTGAAGCTGCTAAAGCTGCAGGCGCAGAACTGGTAGGTATGGAAGATCTGGCTGACCAGATCAAGAAAGGCGAAATGAACTTTGACGTTGTTATTGCTTCTCCGGATGCAATGCGCGTTGTTGGCCAGCTGGGCCAGGTTCTGGGTCCGCGCGGCCTGATGCCAAACCCGAAAGTGGGTACTGTAACACCGAACGTTGCTGAAGCGGTTAAAAACGCTAAAGCTGGCCAGGTTCGTTACCGTAACGACAAAAACGGCATCATCCACACCACCATCGGTAAAGTGGACTTTGACGCTGACAAACTGAAAGAAAACCTGGAAGCTCTGCTGGTTGCGCTGAAAAAAGCAAAACCGACTCAGGCGAAAGGCGTGTACATCAAGAAAGTTAGCATCTCCACCACCATGGGTGCAGGTGTTGCAGTTGACCAGGCTGGCCTGAGCGCTTCTGTAAACTAA"/>
                    <sequence taxon="EcCa63b_O157_STEC" totalcount="4" value="ATGGCTAAACTGACCAAGCGCATGCGTGTTATCCGCGAGAAAGTTGATGCAACCAAACAGTACGACATCAACGAAGCTATCGCTCTGCTGAAAGAGCTGGCGACTGCTAAATTCGTAGAAAGCGTGGACGTAGCTGTTAACCTCGGCATCGACGCTCGTAAATCTGACCAGAACGTACGTGGTGCAACTGTACTGCCGCACGGTACTGGCCGTTCCGTTCGCGTAGCCGTATTTACCCAGGGTGCAAACGCTGAAGCTGCTAAAGCTGCAGGTGCTGAACTGGTAGGTATGGAAGATCTGGCTGACCAGATCAAGAAAGGCGAAATGAACTTTGACGTTGTTATTGCTTCTCCGGATGCAATGCGCGTTGTTGGCCAGCTGGGCCAGGTTCTGGGTCCGCGCGGCCTGATGCCAAACCCGAAAGTGGGTACTGTAACGCCGAACGTTGCTGAAGCGGTTAAAAACGCTAAAGCTGGCCAGGTTCGTTACCGTAACGACAAAAACGGCATCATCCACACCACCATCGGTAAAGTGGACTTTGACGCTGACAAACTGAAAGAAAACCTGGAAGCTCTGCTGGTTGCGCTGAAAAAAGCAAAACCGACTCAGGCGAAAGGCGTGTACATCAAGAAAGTTAGCATCTCCACCACCATGGGTGCAGGTGTTGCAGTTGACCAGGCTGGCCTGAGCGCTTCTGTAAACTAA"/>
                    <sequence taxon="EcCa519a_O157_nonSTEC" totalcount="4" value="ATGGCTAAACTGACCAAGCGCATGCGTGTTATCCGCGAGAAAGTTGATGCAACCAAACAGTACGACATCAACGAAGCTATCGCTCTGCTGAAAGAACTGGCGACTGCTAAATTCGTAGAAAGCGTGGACGTAGCTGTTAACCTCGGCATCGACGCTCGTAAATCTGACCAGAACGTACGTGGTGCAACTGTACTGCCGCACGGTACTGGCCGTTCCGTTCGCGTAGCCGTATTTACCCAGGGTGCAAACGCTGAAGCTGCTAAAGCTGCAGGTGCTGAACTGGTAGGTATGGAAGATCTGGCTGACCAGATCAAGAAAGGCGAAATGAACTTTGACGTTGTTATTGCTTCTCCGGATGCAATGCGCGTTGTTGGCCAGCTGGGCCAGGTTCTGGGTCCGCGCGGCCTGATGCCAAACCCGAAAGTGGGTACTGTAACGCCGAACGTTGCTGAAGCGGTTAAAAACGCTAAAGCTGGCCAGGTTCGTTACCGTAACGACAAAAACGGCATCATCCACACCACCATCGGTAAAGTGGACTTTGACGCTGACAAACTGAAAGAAAACCTGGAAGCTCTGCTGGTTGCGCTGAAAAAAGCAAAACCGACTCAGGCGAAAGGCGTGTACATCAAGAAAGTTAGCATCTCCACCACCATGGGGGCAGGTGTTGCAGTTGACCAGGCTGGCCTGAGCGCTTCTGTAAACTAA"/>
                    <sequence taxon="EcCa32a_O157_STEC" totalcount="4" value="ATGGCTAAACTGACCAAGCGCATGCGTGTTATCCGCGAGAAAGTTGATGCAACCAAACAGTACGACATCAACGAAGCTATCGCTCTGCTGAAAGAGCTGGCGACTGCTAAATTCGTAGAAAGCGTGGACGTAGCTGTTAACCTCGGCATCGACGCTCGTAAATCTGACCAGAACGTACGTGGTGCAACTGTACTGCCGCACGGTACTGGCCGTTCCGTTCGCGTAGCCGTATTTACCCAGGGTGCAAACGCTGAAGCTGCTAAAGCTGCAGGTGCTGAACTGGTAGGTATGGAAGATCTGGCTGACCAGATCAAGAAAGGCGAAATGAACTTTGACGTTGTTATTGCTTCTCCGGATGCAATGCGCGTTGTTGGCCAGCTGGGCCAGGTTCTGGGTCCGCGCGGCCTGATGCCAAACCCGAAAGTGGGTACTGTAACGCCGAACGTTGCTGAAGCGGTTAAAAACGCTAAAGCTGGCCAGGTTCGTTACCGTAACGACAAAAACGGCATCATCCACACCACCATCGGTAAAGTGGACTTTGACGCTGACAAACTGAAAGAAAACCTGGAAGCTCTGCTGGTTGCGCTGAAAAAAGCAAAACCGACTCAGGCGAAAGGCGTGTACATCAAGAAAGTTAGCATCTCCACCACCATGGGTGCAGGTGTTGCAGTTGACCAGGCTGGCCTGAGCGCTTCTGTAAACTAA"/>
                    <sequence taxon="EcCa569a_O26_nonSTEC" totalcount="4" value="ATGGCTAAACTGACCAAGCGCATGCGTGTTATCCGCGAGAAAGTTGATGCAACCAAACAGTACGACATCAACGAAGCTATCGCACTGCTGAAAGAGCTGGCGACTGCTAAATTCGTAGAAAGCGTGGACGTAGCTGTTAACCTCGGCATCGACGCTCGTAAATCTGACCAGAACGTACGTGGTGCAACTGTACTGCCGCACGGTACTGGCCGTTCCGTTCGCGTAGCCGTATTTACCCAAGGTGCAAACGCTGAAGCTGCTAAAGCTGCAGGCGCAGAACTGGTAGGTATGGAAGATCTGGCTGACCAGATCAAGAAAGGCGAAATGAACTTTGACGTTGTTATTGCTTCTCCGGATGCAATGCGCGTTGTTGGCCAGCTGGGCCAGGTTCTGGGTCCGCGCGGCCTGATGCCAAACCCGAAAGTGGGTACTGTAACACCGAACGTTGCTGAAGCGGTTAAAAACGCTAAAGCTGGCCAGGTTCGTTACCGTAACGACAAAAACGGCATCATCCACACCACCATCGGTAAAGTGGACTTTGACGCTGACAAACTGAAAGAAAACCTGGAAGCTCTGCTGGTTGCGCTGAAAAAAGCAAAACCGACTCAGGCGAAAGGCGTGTACATCAAGAAAGTTAGCATCTCCACCACCATGGGTGCAGGTGTTGCAGTTGACCAGGCTGGCCTGAGCGCTTCTGTAAACTAA"/>
                </data>
<data
id="filtered_Tessy01_rplB_aligned"
name="alignment">
                    <sequence taxon="EcCa24a_O157_nonSTEC" totalcount="4" value="ATGGCAGTTGTTAAATGTAAACCGACATCTCCGGGTCGTCGCCACGTAGTTAAAGTGGTTAACCCTGAGCTGCACAAGGGCAAACCTTTTGCTCCGTTGCTGGAAAAAAACAGCAAATCCGGTGGTCGTAACAACAATGGCCGTATCACCACTCGTCATATCGGTGGTGGCCACAAGCAGGCTTACCGTATTGTTGACTTCAAACGCAACAAAGACGGTATCCCGGCAGTTGTTGAACGTCTTGAGTACGATCCGAACCGTTCCGCGAACATCGCGCTGGTTCTGTACAAAGACGGTGAACGCCGTTACATCCTGGCCCCTAAAGGCCTGAAAGCTGGCGACCAGATTCAGTCTGGCGTTGATGCTGCAATCAAACCAGGTAACACCCTGCCGATGCGCAACATCCCGGTTGGTTCTACTGTTCATAACGTAGAAATGAAACCAGGTAAAGGCGGTCAGCTGGCACGTTCCGCTGGTACTTACGTTCAGATCGTTGCTCGTGATGGTGCTTATGTCACCCTGCGTCTGCGTTCTGGTGAAATGCGTAAAGTAGAAGCAGACTGCCGTGCAACTCTGGGCGAAGTTGGCAATGCTGAGCATATGCTGCGCGTTCTGGGTAAAGCAGGTGCTGCACGCTGGCGTGGTGTTCGTCCGACCGTTCGCGGTACCGCGATGAACCCGGTAGACCACCCACATGGTGGTGGTGAAGGTCGTAACTTTGGTAAGCACCCGGTAACTCCGTGGGGCGTTCAGACCAAAGGTAAGAAGACCCGCAGCAACAAGCGTACTGATAAATTCATCGTACGTCGCCGTAGCAAATAA"/>
                    <sequence taxon="EcCa5a_O26_nonSTEC" totalcount="4" value="ATGGCAGTTGTTAAATGTAAACCGACATCTCCGGGTCGTCGCCACGTAGTTAAAGTGGTTAACCCTGAGCTGCACAAGGGCAAACCTTTTGCTCCGTTGCTGGAAAAAAACAGCAAATCCGGTGGTCGTAACAACAATGGCCGTATCACCACTCGTCATATCGGTGGTGGCCACAAGCAGGCTTACCGTATTGTTGACTTCAAACGCAACAAAGACGGTATCCCGGCAGTTGTTGAACGTCTTGAGTACGATCCGAACCGTTCCGCGAACATCGCGCTGGTTCTGTACAAAGACGGTGAACGCCGTTACATCCTGGCCCCTAAAGGCCTGAAAGCTGGCGACCAGATTCAGTCTGGCGTTGATGCTGCAATCAAACCAGGTAACACCCTGCCGATGCGCAACATCCCGGTTGGTTCTACTGTTCATAACGTAGAAATGAAACCAGGTAAAGGCGGTCAGCTGGCACGTTCCGCTGGTACTTACGTTCAGATCGTTGCTCGTGATGGTGCTTATGTCACCCTGCGTCTGCGTTCTGGTGAAATGCGTAAAGTAGAAGCAGACTGCCGTGCAACTCTGGGCGAAGTTGGCAATGCTGAGCATATGCTGCGCGTTCTGGGTAAAGCAGGTGCTGCACGCTGGCGTGGTGTTCGTCCGACCGTTCGCGGTACCGCGATGAACCCGGTAGACCACCCACATGGTGGTGGTGAAGGTCGTAACTTTGGTAAGCACCCGGTAACTCCGTGGGGCGTTCAGACCAAAGGTAAGAAGACCCGCAGCAACAAGCGTACTGATAAATTCATCGTACGTCGCCGTAGCAAATAA"/>
                    <sequence taxon="EcCa8a_O26_nonSTEC" totalcount="4" value="ATGGCAGTTGTTAAATGTAAACCGACATCTCCGGGTCGTCGCCACGTAGTTAAAGTGGTTAACCCTGAGCTGCACAAGGGCAAACCTTTTGCTCCGTTGCTGGAAAAAAACAGCAAATCCGGTGGTCGTAACAACAATGGCCGTATCACCACTCGTCATATCGGTGGTGGCCACAAGCAGGCTTACCGTATTGTTGACTTCAAACGCAACAAAGACGGTATCCCGGCAGTTGTTGAACGTCTTGAGTACGATCCGAACCGTTCCGCGAACATCGCGCTGGTTCTGTACAAAGACGGTGAACGCCGTTACATCCTGGCCCCTAAAGGCCTGAAAGCTGGCGACCAGATTCAGTCTGGCGTTGATGCTGCAATCAAACCAGGTAACACCCTGCCGATGCGCAACATCCCGGTTGGTTCTACTGTTCATAACGTAGAAATGAAACCAGGTAAAGGCGGTCAGCTGGCACGTTCCGCTGGTACTTACGTTCAGATCGTTGCTCGTGATGGTGCTTATGTCACCCTGCGTCTGCGTTCTGGTGAAATGCGTAAAGTAGAAGCAGACTGCCGTGCAACTCTGGGCGAAGTTGGCAATGCTGAGCATATGCTGCGCGTTCTGGGTAAAGCAGGTGCTGCACGCTGGCGTGGTGTTCGTCCGACCGTTCGCGGTACCGCGATGAACCCGGTAGACCACCCACATGGTGGTGGTGAAGGTCGTAACTTTGGTAAGCACCCGGTAACTCCGTGGGGCGTTCAGACCAAAGGTAAGAAGACCCGCAGCAACAAGCGTACTGATAAATTCATCGTACGTCGCCGTAGCAAATAA"/>
                    <sequence taxon="EcCa461b_O157_STEC" totalcount="4" value="ATGGCAGTTGTTAAATGTAAACCGACATCTCCGGGTCGTCGCCACGTAGTTAAAGTGGTTAACCCTGAGCTGCACAAGGGCAAACCTTTTGCTCCGTTGCTGGAAAAAAACAGCAAATCCGGTGGTCGTAACAACAATGGCCGTATCACCACTCGTCATATCGGTGGTGGCCACAAGCAGGCTTACCGTATTGTTGACTTCAAACGCAACAAAGACGGTATCCCGGCAGTTGTTGAACGTCTTGAGTACGATCCGAACCGTTCCGCGAACATCGCGCTGGTTCTGTACAAAGACGGTGAACGCCGTTACATCCTGGCCCCTAAAGGCCTGAAAGCTGGCGACCAGATTCAGTCTGGCGTTGATGCTGCAATCAAACCAGGCAACACCCTGCCGATGCGCAACATCCCGGTTGGTTCTACTGTTCATAACGTAGAAATGAAACCAGGTAAAGGCGGTCAGCTGGCACGTTCCGCTGGTACTTACGTTCAGATCGTTGCTCGCGACGGTGCTTATGTCACCCTGCGTCTGCGTTCTGGTGAAATGCGTAAAGTCGAAGCAGACTGCCGTGCAACTCTGGGCGAAGTTGGCAATGCTGAGCATATGCTGCGCGTTCTGGGTAAAGCAGGTGCTGCACGCTGGCGTGGTGTTCGTCCGACCGTTCGCGGTACCGCGATGAACCCGGTAGACCACCCACATGGTGGTGGTGAAGGTCGTAACTTTGGTAAGCACCCGGTAACTCCGTGGGGCGTTCAGACCAAAGGTAAGAAGACCCGCAGCAACAAGCGTACTGATAAATTCATCGTACGTCGCCGTAGCAAATAA"/>
                    <sequence taxon="EcHu44a_O157_STEC" totalcount="4" value="ATGGCAGTTGTTAAATGTAAACCGACATCTCCGGGTCGTCGCCACGTAGTTAAAGTGGTTAACCCTGAGCTGCACAAGGGCAAACCTTTTGCTCCGTTGCTGGAAAAAAACAGCAAATCCGGTGGTCGTAACAACAATGGCCGTATCACCACTCGTCATATCGGTGGTGGCCACAAGCAGGCTTACCGTATTGTTGACTTCAAACGCAACAAAGACGGTATCCCGGCAGTTGTTGAACGTCTTGAGTACGATCCGAACCGTTCCGCGAACATCGCGCTGGTTCTGTACAAAGACGGTGAACGCCGTTACATCCTGGCCCCTAAAGGCCTGAAAGCTGGCGACCAGATTCAGTCTGGCGTTGATGCTGCAATCAAACCAGGCAACACCCTGCCGATGCGCAACATCCCGGTTGGTTCTACTGTTCATAACGTAGAAATGAAACCAGGTAAAGGCGGTCAGCTGGCACGTTCCGCTGGTACTTACGTTCAGATCGTTGCTCGCGACGGTGCTTATGTCACCCTGCGTCTGCGTTCTGGTGAAATGCGTAAAGTCGAAGCAGACTGCCGTGCAACTCTGGGCGAAGTTGGCAATGCTGAGCATATGCTGCGCGTTCTGGGTAAAGCAGGTGCTGCACGCTGGCGTGGTGTTCGTCCGACCGTTCGCGGTACCGCGATGAACCCGGTAGACCACCCACATGGTGGTGGTGAAGGTCGTAACTTTGGTAAGCACCCGGTAACTCCGTGGGGCGTTCAGACCAAAGGTAAGAAGACCCGCAGCAACAAGCGTACTGATAAATTCATCGTACGTCGCCGTAGCAAATAA"/>
                    <sequence taxon="EcHu56a_O157_STEC" totalcount="4" value="ATGGCAGTTGTTAAATGTAAACCGACATCTCCGGGTCGTCGCCACGTAGTTAAAGTGGTTAACCCTGAGCTGCACAAGGGCAAACCTTTTGCTCCGTTGCTGGAAAAAAACAGCAAATCCGGTGGTCGTAACAACAATGGCCGTATCACCACTCGTCATATCGGTGGTGGCCACAAGCAGGCTTACCGTATTGTTGACTTCAAACGCAACAAAGACGGTATCCCGGCAGTTGTTGAACGTCTTGAGTACGATCCGAACCGTTCCGCGAACATCGCGCTGGTTCTGTACAAAGACGGTGAACGCCGTTACATCCTGGCCCCTAAAGGCCTGAAAGCTGGCGACCAGATTCAGTCTGGCGTTGATGCTGCAATCAAACCAGGCAACACCCTGCCGATGCGCAACATCCCGGTTGGTTCTACTGTTCATAACGTAGAAATGAAACCAGGTAAAGGCGGTCAGCTGGCACGTTCCGCTGGTACTTACGTTCAGATCGTTGCTCGCGACGGTGCTTATGTCACCCTGCGTCTGCGTTCTGGTGAAATGCGTAAAGTCGAAGCAGACTGCCGTGCAACTCTGGGCGAAGTTGGCAATGCTGAGCATATGCTGCGCGTTCTGGGTAAAGCAGGTGCTGCACGCTGGCGTGGTGTTCGTCCGACCGTTCGCGGTACCGCGATGAACCCGGTAGACCACCCACATGGTGGTGGTGAAGGTCGTAACTTTGGTAAGCACCCGGTAACTCCGTGGGGCGTTCAGACCAAAGGTAAGAAGACCCGCAGCAACAAGCGTACTGATAAATTCATCGTACGTCGCCGTAGCAAATAA"/>
                    <sequence taxon="EcHu68a_O157_STEC" totalcount="4" value="ATGGCAGTTGTTAAATGTAAACCGACATCTCCGGGTCGTCGCCACGTAGTTAAAGTGGTTAACCCTGAGCTGCACAAGGGCAAACCTTTTGCTCCGTTGCTGGAAAAAAACAGCAAATCCGGTGGTCGTAACAACAATGGCCGTATCACCACTCGTCATATCGGTGGTGGCCACAAGCAGGCTTACCGTATTGTTGACTTCAAACGCAACAAAGACGGTATCCCGGCAGTTGTTGAACGTCTTGAGTACGATCCGAACCGTTCCGCGAACATCGCGCTGGTTCTGTACAAAGACGGTGAACGCCGTTACATCCTGGCCCCTAAAGGCCTGAAAGCTGGCGACCAGATTCAGTCTGGCGTTGATGCTGCAATCAAACCAGGCAACACCCTGCCGATGCGCAACATCCCGGTTGGTTCTACTGTTCATAACGTAGAAATGAAACCAGGTAAAGGCGGTCAGCTGGCACGTTCCGCTGGTACTTACGTTCAGATCGTTGCTCGCGACGGTGCTTATGTCACCCTGCGTCTGCGTTCTGGTGAAATGCGTAAAGTCGAAGCAGACTGCCGTGCAACTCTGGGCGAAGTTGGCAATGCTGAGCATATGCTGCGCGTTCTGGGTAAAGCAGGTGCTGCACGCTGGCGTGGTGTTCGTCCGACCGTTCGCGGTACCGCGATGAACCCGGTAGACCACCCACATGGTGGTGGTGAAGGTCGTAACTTTGGTAAGCACCCGGTAACTCCGTGGGGCGTTCAGACCAAAGGTAAGAAGACCCGCAGCAACAAGCGTACTGATAAATTCATCGTACGTCGCCGTAGCAAATAA"/>
                    <sequence taxon="EcHu76a_O157_STEC" totalcount="4" value="ATGGCAGTTGTTAAATGTAAACCGACATCTCCGGGTCGTCGCCACGTAGTTAAAGTGGTTAACCCTGAGCTGCACAAGGGCAAACCTTTTGCTCCGTTGCTGGAAAAAAACAGCAAATCCGGTGGTCGTAACAACAATGGCCGTATCACCACTCGTCATATCGGTGGTGGCCACAAGCAGGCTTACCGTATTGTTGACTTCAAACGCAACAAAGACGGTATCCCGGCAGTTGTTGAACGTCTTGAGTACGATCCGAACCGTTCCGCGAACATCGCGCTGGTTCTGTACAAAGACGGTGAACGCCGTTACATCCTGGCCCCTAAAGGCCTGAAAGCTGGCGACCAGATTCAGTCTGGCGTTGATGCTGCAATCAAACCAGGCAACACCCTGCCGATGCGCAACATCCCGGTTGGTTCTACTGTTCATAACGTAGAAATGAAACCAGGTAAAGGCGGTCAGCTGGCACGTTCCGCTGGTACTTACGTTCAGATCGTTGCTCGCGACGGTGCTTATGTCACCCTGCGTCTGCGTTCTGGTGAAATGCGTAAAGTCGAAGCAGACTGCCGTGCAACTCTGGGCGAAGTTGGCAATGCTGAGCATATGCTGCGCGTTCTGGGTAAAGCAGGTGCTGCACGCTGGCGTGGTGTTCGTCCGACCGTTCGCGGTACCGCGATGAACCCGGTAGACCACCCACATGGTGGTGGTGAAGGTCGTAACTTTGGTAAGCACCCGGTAACTCCGTGGGGCGTTCAGACCAAAGGTAAGAAGACCCGCAGCAACAAGCGTACTGATAAATTCATCGTACGTCGCCGTAGCAAATAA"/>
                    <sequence taxon="EcHu93a_O157_STEC" totalcount="4" value="ATGGCAGTTGTTAAATGTAAACCGACATCTCCGGGTCGTCGCCACGTAGTTAAAGTGGTTAACCCTGAGCTGCACAAGGGCAAACCTTTTGCTCCGTTGCTGGAAAAAAACAGCAAATCCGGTGGTCGTAACAACAATGGCCGTATCACCACTCGTCATATCGGTGGTGGCCACAAGCAGGCTTACCGTATTGTTGACTTCAAACGCAACAAAGACGGTATCCCGGCAGTTGTTGAACGTCTTGAGTACGATCCGAACCGTTCCGCGAACATCGCGCTGGTTCTGTACAAAGACGGTGAACGCCGTTACATCCTGGCCCCTAAAGGCCTGAAAGCTGGCGACCAGATTCAGTCTGGCGTTGATGCTGCAATCAAACCAGGCAACACCCTGCCGATGCGCAACATCCCGGTTGGTTCTACTGTTCATAACGTAGAAATGAAACCAGGTAAAGGCGGTCAGCTGGCACGTTCCGCTGGTACTTACGTTCAGATCGTTGCTCGCGACGGTGCTTATGTCACCCTGCGTCTGCGTTCTGGTGAAATGCGTAAAGTCGAAGCAGACTGCCGTGCAACTCTGGGCGAAGTTGGCAATGCTGAGCATATGCTGCGCGTTCTGGGTAAAGCAGGTGCTGCACGCTGGCGTGGTGTTCGTCCGACCGTTCGCGGTACCGCGATGAACCCGGTAGACCACCCACATGGTGGTGGTGAAGGTCGTAACTTTGGTAAGCACCCGGTAACTCCGTGGGGCGTTCAGACCAAAGGTAAGAAGACCCGCAGCAACAAGCGTACTGATAAATTCATCGTACGTCGCCGTAGCAAATAA"/>
                    <sequence taxon="EcHu114a_O157_STEC" totalcount="4" value="ATGGCAGTTGTTAAATGTAAACCGACATCTCCGGGTCGTCGCCACGTAGTTAAAGTGGTTAACCCTGAGCTGCACAAGGGCAAACCTTTTGCTCCGTTGCTGGAAAAAAACAGCAAATCCGGTGGTCGTAACAACAATGGCCGTATCACCACTCGTCATATCGGTGGTGGCCACAAGCAGGCTTACCGTATTGTTGACTTCAAACGCAACAAAGACGGTATCCCGGCAGTTGTTGAACGTCTTGAGTACGATCCGAACCGTTCCGCGAACATCGCGCTGGTTCTGTACAAAGACGGTGAACGCCGTTACATCCTGGCCCCTAAAGGCCTGAAAGCTGGCGACCAGATTCAGTCTGGCGTTGATGCTGCAATCAAACCAGGCAACACCCTGCCGATGCGCAACATCCCGGTTGGTTCTACTGTTCATAACGTAGAAATGAAACCAGGTAAAGGCGGTCAGCTGGCACGTTCCGCTGGTACTTACGTTCAGATCGTTGCTCGCGACGGTGCTTATGTCACCCTGCGTCTGCGTTCTGGTGAAATGCGTAAAGTCGAAGCAGACTGCCGTGCAACTCTGGGCGAAGTTGGCAATGCTGAGCATATGCTGCGCGTTCTGGGTAAAGCAGGTGCTGCACGCTGGCGTGGTGTTCGTCCGACCGTTCGCGGTACCGCGATGAACCCGGTAGACCACCCACATGGTGGTGGTGAAGGTCGTAACTTTGGTAAGCACCCGGTAACTCCGTGGGGCGTTCAGACCAAAGGTAAGAAGACCCGCAGCAACAAGCGTACTGATAAATTCATCGTACGTCGCCGTAGCAAATAA"/>
                    <sequence taxon="EcCa513a_O26_STEC" totalcount="4" value="ATGGCAGTTGTTAAATGTAAACCGACATCTCCGGGTCGTCGCCACGTAGTTAAAGTGGTTAACCCTGAGCTGCACAAGGGCAAACCTTTTGCTCCGTTGCTGGAAAAAAACAGCAAATCCGGTGGTCGTAACAACAATGGCCGTATCACCACTCGTCATATCGGTGGTGGCCACAAGCAGGCTTACCGTATTGTTGACTTCAAACGCAACAAAGACGGTATCCCGGCAGTTGTTGAACGTCTTGAGTACGATCCGAACCGTTCCGCGAACATCGCGCTGGTTCTGTACAAAGACGGTGAACGCCGTTACATCCTGGCCCCTAAAGGCCTGAAAGCTGGCGACCAGATTCAGTCTGGCGTTGATGCTGCAATCAAACCAGGTAACACCCTGCCGATGCGCAACATCCCGGTTGGTTCTACTGTTCATAACGTAGAAATGAAACCAGGTAAAGGCGGTCAGCTGGCACGTTCCGCTGGTACTTACGTTCAGATCGTTGCTCGTGATGGTGCTTATGTCACCCTGCGTCTGCGTTCTGGTGAAATGCGTAAAGTAGAAGCAGACTGCCGTGCAACTCTGGGCGAAGTTGGCAATGCTGAGCATATGCTGCGCGTTCTGGGTAAAGCAGGTGCTGCACGCTGGCGTGGTGTTCGTCCGACCGTTCGCGGTACCGCGATGAACCCGGTAGACCACCCACATGGTGGTGGTGAAGGTCGTAACTTTGGTAAGCACCCGGTAACTCCGTGGGGCGTTCAGACCAAAGGTAAGAAGACCCGCAGCAACAAGCGTACTGATAAATTCATCGTACGTCGCCGTAGCAAATAA"/>
                    <sequence taxon="EcCa514a_O26_nonSTEC" totalcount="4" value="ATGGCAGTTGTTAAATGTAAACCGACATCTCCGGGTCGTCGCCACGTAGTTAAAGTGGTTAACCCTGAGCTGCACAAGGGCAAACCTTTTGCTCCGTTGCTGGAAAAAAACAGCAAATCCGGTGGTCGTAACAACAATGGCCGTATCACCACTCGTCATATCGGTGGTGGCCACAAGCAGGCTTACCGTATTGTTGACTTCAAACGCAACAAAGACGGTATCCCGGCAGTTGTTGAACGTCTTGAGTACGATCCGAACCGTTCCGCGAACATCGCGCTGGTTCTGTACAAAGACGGTGAACGCCGTTACATCCTGGCCCCTAAAGGCCTGAAAGCTGGCGACCAGATTCAGTCTGGCGTTGATGCTGCAATCAAACCAGGTAACACCCTGCCGATGCGCAACATCCCGGTTGGTTCTACTGTTCATAACGTAGAAATGAAACCAGGTAAAGGCGGTCAGCTGGCACGTTCCGCTGGTACTTACGTTCAGATCGTTGCTCGTGATGGTGCTTATGTCACCCTGCGTCTGCGTTCTGGTGAAATGCGTAAAGTAGAAGCAGACTGCCGTGCAACTCTGGGCGAAGTTGGCAATGCTGAGCATATGCTGCGCGTTCTGGGTAAAGCAGGTGCTGCACGCTGGCGTGGTGTTCGTCCGACCGTTCGCGGTACCGCGATGAACCCGGTAGACCACCCACATGGTGGTGGTGAAGGTCGTAACTTTGGTAAGCACCCGGTAACTCCGTGGGGCGTTCAGACCAAAGGTAAGAAGACCCGCAGCAACAAGCGTACTGATAAATTCATCGTACGTCGCCGTAGCAAATAA"/>
                    <sequence taxon="EcCa26a_O157_nonSTEC" totalcount="4" value="ATGGCAGTTGTTAAATGTAAACCGACATCTCCGGGTCGTCGCCACGTAGTTAAAGTGGTTAACCCTGAGCTGCACAAGGGCAAACCTTTTGCTCCGTTGCTGGAAAAAAACAGCAAATCCGGTGGTCGTAACAACAATGGCCGTATCACCACTCGTCATATCGGTGGTGGCCACAAGCAGGCTTACCGTATTGTTGACTTCAAACGCAACAAAGACGGTATCCCGGCAGTTGTTGAACGTCTTGAGTACGATCCGAACCGTTCCGCGAACATCGCGCTGGTTCTGTACAAAGACGGTGAACGCCGTTACATCCTGGCCCCTAAAGGCCTGAAAGCTGGCGACCAGATTCAGTCTGGCGTTGATGCTGCAATCAAACCAGGTAACACCCTGCCGATGCGCAACATCCCGGTTGGTTCTACTGTTCATAACGTAGAAATGAAACCAGGTAAAGGCGGTCAGCTGGCACGTTCCGCTGGTACTTACGTTCAGATCGTTGCTCGTGATGGTGCTTATGTCACCCTGCGTCTGCGTTCTGGTGAAATGCGTAAAGTAGAAGCAGACTGCCGTGCAACTCTGGGCGAAGTTGGCAATGCTGAGCATATGCTGCGCGTTCTGGGTAAAGCAGGTGCTGCACGCTGGCGTGGTGTTCGTCCGACCGTTCGCGGTACCGCGATGAACCCGGTAGACCACCCACATGGTGGTGGTGAAGGTCGTAACTTTGGTAAGCACCCGGTAACTCCGTGGGGCGTTCAGACCAAAGGTAAGAAGACCCGCAGCAACAAGCGTACTGATAAATTCATCGTACGTCGCCGTAGCAAATAA"/>
                    <sequence taxon="EcCa491a_O157_STEC" totalcount="4" value="ATGGCAGTTGTTAAATGTAAACCGACATCTCCGGGTCGTCGCCACGTAGTTAAAGTGGTTAACCCTGAGCTGCACAAGGGCAAACCTTTTGCTCCGTTGCTGGAAAAAAACAGCAAATCCGGTGGTCGTAACAACAATGGCCGTATCACCACTCGTCATATCGGTGGTGGCCACAAGCAGGCTTACCGTATTGTTGACTTCAAACGCAACAAAGACGGTATCCCGGCAGTTGTTGAACGTCTTGAGTACGATCCGAACCGTTCCGCGAACATCGCGCTGGTTCTGTACAAAGACGGTGAACGCCGTTACATCCTGGCCCCTAAAGGCCTGAAAGCTGGCGACCAGATTCAGTCTGGCGTTGATGCTGCAATCAAACCAGGCAACACCCTGCCGATGCGCAACATCCCGGTTGGTTCTACTGTTCATAACGTAGAAATGAAACCAGGTAAAGGCGGTCAGCTGGCACGTTCCGCTGGTACTTACGTTCAGATCGTTGCTCGCGACGGTGCTTATGTCACCCTGCGTCTGCGTTCTGGTGAAATGCGTAAAGTCGAAGCAGACTGCCGTGCAACTCTGGGCGAAGTTGGCAATGCTGAGCATATGCTGCGCGTTCTGGGTAAAGCAGGTGCTGCACGCTGGCGTGGTGTTCGTCCGACCGTTCGCGGTACCGCGATGAACCCGGTAGACCACCCACATGGTGGTGGTGAAGGTCGTAACTTTGGTAAGCACCCGGTAACTCCGTGGGGCGTTCAGACCAAAGGTAAGAAGACCCGCAGCAACAAGCGTACTGATAAATTCATCGTACGTCGCCGTAGCAAATAA"/>
                    <sequence taxon="EcCa1a_O26_STEC" totalcount="4" value="ATGGCAGTTGTTAAATGTAAACCGACATCTCCGGGTCGTCGCCACGTAGTTAAAGTGGTTAACCCTGAGCTGCACAAGGGCAAACCTTTTGCTCCGTTGCTGGAAAAAAACAGCAAATCCGGTGGTCGTAACAACAATGGCCGTATCACCACTCGTCATATCGGTGGTGGCCACAAGCAGGCTTACCGTATTGTTGACTTCAAACGCAACAAAGACGGTATCCCGGCAGTTGTTGAACGTCTTGAGTACGATCCGAACCGTTCCGCGAACATCGCGCTGGTTCTGTACAAAGACGGTGAACGCCGTTACATCCTGGCCCCTAAAGGCCTGAAAGCTGGCGACCAGATTCAGTCTGGCGTTGATGCTGCAATCAAACCAGGTAACACCCTGCCGATGCGCAACATCCCGGTTGGTTCTACTGTTCATAACGTAGAAATGAAACCAGGTAAAGGCGGTCAGCTGGCACGTTCCGCTGGTACTTACGTTCAGATCGTTGCTCGTGATGGTGCTTATGTCACCCTGCGTCTGCGTTCTGGTGAAATGCGTAAAGTAGAAGCAGACTGCCGTGCAACTCTGGGCGAAGTTGGCAATGCTGAGCATATGCTGCGCGTTCTGGGTAAAGCAGGTGCTGCACGCTGGCGTGGTGTTCGTCCGACCGTTCGCGGTACCGCGATGAACCCGGTAGACCACCCACATGGTGGTGGTGAAGGTCGTAACTTTGGTAAGCACCCGGTAACTCCGTGGGGCGTTCAGACCAAAGGTAAGAAGACCCGCAGCAACAAGCGTACTGATAAATTCATCGTACGTCGCCGTAGCAAATAA"/>
                    <sequence taxon="EcCa452a_O157_STEC" totalcount="4" value="ATGGCAGTTGTTAAATGTAAACCGACATCTCCGGGTCGTCGCCACGTAGTTAAAGTGGTTAACCCTGAGCTGCACAAGGGCAAACCTTTTGCTCCGTTGCTGGAAAAAAACAGCAAATCCGGTGGTCGTAACAACAATGGCCGTATCACCACTCGTCATATCGGTGGTGGCCACAAGCAGGCTTACCGTATTGTTGACTTCAAACGCAACAAAGACGGTATCCCGGCAGTTGTTGAACGTCTTGAGTACGATCCGAACCGTTCCGCGAACATCGCGCTGGTTCTGTACAAAGACGGTGAACGCCGTTACATCCTGGCCCCTAAAGGCCTGAAAGCTGGCGACCAGATTCAGTCTGGCGTTGATGCTGCAATCAAACCAGGCAACACCCTGCCGATGCGCAACATCCCGGTTGGTTCTACTGTTCATAACGTAGAAATGAAACCAGGTAAAGGCGGTCAGCTGGCACGTTCCGCTGGTACTTACGTTCAGATCGTTGCTCGCGACGGTGCTTATGTCACCCTGCGTCTGCGTTCTGGTGAAATGCGTAAAGTCGAAGCAGACTGCCGTGCAACTCTGGGCGAAGTTGGCAATGCTGAGCATATGCTGCGCGTTCTGGGTAAAGCAGGTGCTGCACGCTGGCGTGGTGTTCGTCCGACCGTTCGCGGTACCGCGATGAACCCGGTAGACCACCCACATGGTGGTGGTGAAGGTCGTAACTTTGGTAAGCACCCGGTAACTCCGTGGGGCGTTCAGACCAAAGGTAAGAAGACCCGCAGCAACAAGCGTACTGATAAATTCATCGTACGTCGCCGTAGCAAATAA"/>
                    <sequence taxon="EcCa635a_O157_STEC" totalcount="4" value="ATGGCAGTTGTTAAATGTAAACCGACATCTCCGGGTCGTCGCCACGTAGTTAAAGTGGTTAACCCTGAGCTGCACAAGGGCAAACCTTTTGCTCCGTTGCTGGAAAAAAACAGCAAATCCGGTGGTCGTAACAACAATGGCCGTATCACCACTCGTCATATCGGTGGTGGCCACAAGCAGGCTTACCGTATTGTTGACTTCAAACGCAACAAAGACGGTATCCCGGCAGTTGTTGAACGTCTTGAGTACGATCCGAACCGTTCCGCGAACATCGCGCTGGTTCTGTACAAAGACGGTGAACGCCGTTACATCCTGGCCCCTAAAGGCCTGAAAGCTGGCGACCAGATTCAGTCTGGCGTTGATGCTGCAATCAAACCAGGCAACACCCTGCCGATGCGCAACATCCCGGTTGGTTCTACTGTTCATAACGTAGAAATGAAACCAGGTAAAGGCGGTCAGCTGGCACGTTCCGCTGGTACTTACGTTCAGATCGTTGCTCGCGACGGTGCTTATGTCACCCTGCGTCTGCGTTCTGGTGAAATGCGTAAAGTCGAAGCAGACTGCCGTGCAACTCTGGGCGAAGTTGGCAATGCTGAGCATATGCTGCGCGTTCTGGGTAAAGCAGGTGCTGCACGCTGGCGTGGTGTTCGTCCGACCGTTCGCGGTACCGCGATGAACCCGGTAGACCACCCACATGGTGGTGGTGAAGGTCGTAACTTTGGTAAGCACCCGGTAACTCCGTGGGGCGTTCAGACCAAAGGTAAGAAGACCCGCAGCAACAAGCGTACTGATAAATTCATCGTACGTCGCCGTAGCAAATAA"/>
                    <sequence taxon="EcCa583a_O157_nonSTEC" totalcount="4" value="ATGGCAGTTGTTAAATGTAAACCGACATCTCCGGGTCGTCGCCACGTAGTTAAAGTGGTTAACCCTGAGCTGCACAAGGGCAAACCTTTTGCTCCGTTGCTGGAAAAAAACAGCAAATCCGGTGGTCGTAACAACAATGGCCGTATCACCACTCGTCATATCGGTGGTGGCCACAAGCAGGCTTACCGTATTGTTGACTTCAAACGCAACAAAGACGGTATCCCGGCAGTTGTTGAACGTCTTGAGTACGATCCGAACCGTTCCGCGAACATCGCGCTGGTTCTGTACAAAGACGGTGAACGCCGTTACATCCTGGCCCCTAAAGGCCTGAAAGCTGGCGACCAGATTCAGTCTGGCGTTGATGCTGCAATCAAACCAGGTAACACCCTGCCGATGCGCAACATCCCGGTTGGTTCTACTGTTCATAACGTAGAAATGAAACCAGGTAAAGGCGGTCAGCTGGCACGTTCCGCTGGTACTTACGTTCAGATCGTTGCTCGTGATGGTGCTTATGTCACCCTGCGTCTGCGTTCTGGTGAAATGCGTAAAGTAGAAGCAGACTGCCGTGCAACTCTGGGCGAAGTTGGCAATGCTGAGCATATGCTGCGCGTTCTGGGTAAAGCAGGTGCTGCACGCTGGCGTGGTGTTCGTCCGACCGTTCGCGGTACCGCGATGAACCCGGTAGACCACCCACATGGTGGTGGTGAAGGTCGTAACTTTGGTAAGCACCCGGTAACTCCGTGGGGCGTTCAGACCAAAGGTAAGAAGACCCGCAGCAACAAGCGTACTGATAAATTCATCGTACGTCGCCGTAGCAAATAA"/>
                    <sequence taxon="EcCa21a_O157_nonSTEC" totalcount="4" value="ATGGCAGTTGTTAAATGTAAACCGACATCTCCGGGTCGTCGCCACGTAGTTAAAGTGGTTAACCCTGAGCTGCACAAGGGCAAACCTTTTGCTCCGTTGCTGGAAAAAAACAGCAAATCCGGTGGTCGTAACAACAATGGCCGTATCACCACTCGTCATATCGGTGGTGGCCACAAGCAGGCTTACCGTATTGTTGACTTCAAACGCAACAAAGACGGTATCCCGGCAGTTGTTGAACGTCTTGAGTACGATCCGAACCGTTCCGCGAACATCGCGCTGGTTCTGTACAAAGACGGTGAACGCCGTTACATCCTGGCCCCTAAAGGCCTGAAAGCTGGCGACCAGATTCAGTCTGGCGTTGATGCTGCAATCAAACCAGGTAACACCCTGCCGATGCGCAACATCCCGGTTGGTTCTACTGTTCATAACGTAGAAATGAAACCAGGTAAAGGCGGTCAGCTGGCACGTTCCGCTGGTACTTACGTTCAGATCGTTGCTCGTGATGGTGCTTATGTCACCCTGCGTCTGCGTTCTGGTGAAATGCGTAAAGTAGAAGCAGACTGCCGTGCAACTCTGGGCGAAGTTGGCAATGCTGAGCATATGCTGCGCGTTCTGGGTAAAGCAGGTGCTGCACGCTGGCGTGGTGTTCGTCCGACCGTTCGCGGTACCGCGATGAACCCGGTAGACCACCCACATGGTGGTGGTGAAGGTCGTAACTTTGGTAAGCACCCGGTAACTCCGTGGGGCGTTCAGACCAAAGGTAAGAAGACCCGCAGCAACAAGCGTACTGATAAATTCATCGTACGTCGCCGTAGCAAATAA"/>
                    <sequence taxon="EcCa63b_O157_STEC" totalcount="4" value="ATGGCAGTTGTTAAATGTAAACCGACATCTCCGGGTCGTCGCCACGTAGTTAAAGTGGTTAACCCTGAGCTGCACAAGGGCAAACCTTTTGCTCCGTTGCTGGAAAAAAACAGCAAATCCGGTGGTCGTAACAACAATGGCCGTATCACCACTCGTCATATCGGTGGTGGCCACAAGCAGGCTTACCGTATTGTTGACTTCAAACGCAACAAAGACGGTATCCCGGCAGTTGTTGAACGTCTTGAGTACGATCCGAACCGTTCCGCGAACATCGCGCTGGTTCTGTACAAAGACGGTGAACGCCGTTACATCCTGGCCCCTAAAGGCCTGAAAGCTGGCGACCAGATTCAGTCTGGCGTTGATGCTGCAATCAAACCAGGCAACACCCTGCCGATGCGCAACATCCCGGTTGGTTCTACTGTTCATAACGTAGAAATGAAACCAGGTAAAGGCGGTCAGCTGGCACGTTCCGCTGGTACTTACGTTCAGATCGTTGCTCGCGACGGTGCTTATGTCACCCTGCGTCTGCGTTCTGGTGAAATGCGTAAAGTCGAAGCAGACTGCCGTGCAACTCTGGGCGAAGTTGGCAATGCTGAGCATATGCTGCGCGTTCTGGGTAAAGCAGGTGCTGCACGCTGGCGTGGTGTTCGTCCGACCGTTCGCGGTACCGCGATGAACCCGGTAGACCACCCACATGGTGGTGGTGAAGGTCGTAACTTTGGTAAGCACCCGGTAACTCCGTGGGGCGTTCAGACCAAAGGTAAGAAGACCCGCAGCAACAAGCGTACTGATAAATTCATCGTACGTCGCCGTAGCAAATAA"/>
                    <sequence taxon="EcCa519a_O157_nonSTEC" totalcount="4" value="ATGGCAGTTGTTAAATGTAAACCGACATCTCCGGGTCGTCGCCACGTAGTTAAAGTGGTTAACCCTGAGCTGCACAAGGGCAAACCTTTTGCTCCGTTGCTGGAAAAAAACAGCAAATCCGGTGGTCGTAACAACAATGGCCGTATCACCACTCGTCATATCGGTGGTGGCCACAAGCAGGCTTACCGTATTGTTGACTTCAAACGCAACAAAGACGGTATCCCGGCAGTTGTTGAACGTCTTGAGTACGATCCGAACCGTTCCGCGAACATCGCGCTGGTTCTGTACAAAGACGGTGAACGCCGTTACATCCTGGCCCCTAAAGGCCTGAAAGCTGGCGACCAGATTCAGTCTGGCGTTGATGCTGCAATCAAACCAGGTAACACCCTGCCGATGCGCAACATCCCGGTTGGTTCTACTGTTCATAACGTAGAAATGAAACCAGGTAAAGGCGGTCAGCTGGCACGTTCCGCTGGTACTTACGTTCAGATCGTTGCTCGTGATGGTGCTTATGTCACCCTGCGTCTGCGTTCTGGTGAAATGCGTAAAGTAGAAGCAGACTGCCGTGCAACTCTGGGCGAAGTTGGCAATGCTGAGCATATGCTGCGCGTTCTGGGTAAAGCAGGTGCTGCACGCTGGCGTGGTGTTCGTCCGACCGTTCGCGGTACCGCGATGAACCCGGTAGACCACCCACATGGTGGTGGTGAAGGTCGTAACTTTGGTAAGCACCCGGTAACTCCGTGGGGCGTTCAGACCAAAGGTAAGAAGACCCGCAGCAACAAGCGTACTGATAAATTCATCGTACGTCGCCGTAGCAAATAA"/>
                    <sequence taxon="EcCa32a_O157_STEC" totalcount="4" value="ATGGCAGTTGTTAAATGTAAACCGACATCTCCGGGTCGTCGCCACGTAGTTAAAGTGGTTAACCCTGAGCTGCACAAGGGCAAACCTTTTGCTCCGTTGCTGGAAAAAAACAGCAAATCCGGTGGTCGTAACAACAATGGCCGTATCACCACTCGTCATATCGGTGGTGGCCACAAGCAGGCTTACCGTATTGTTGACTTCAAACGCAACAAAGACGGTATCCCGGCAGTTGTTGAACGTCTTGAGTACGATCCGAACCGTTCCGCGAACATCGCGCTGGTTCTGTACAAAGACGGTGAACGCCGTTACATCCTGGCCCCTAAAGGCCTGAAAGCTGGCGACCAGATTCAGTCTGGCGTTGATGCTGCAATCAAACCAGGCAACACCCTGCCGATGCGCAACATCCCGGTTGGTTCTACTGTTCATAACGTAGAAATGAAACCAGGTAAAGGCGGTCAGCTGGCACGTTCCGCTGGTACTTACGTTCAGATCGTTGCTCGCGACGGTGCTTATGTCACCCTGCGTCTGCGTTCTGGTGAAATGCGTAAAGTCGAAGCAGACTGCCGTGCAACTCTGGGCGAAGTTGGCAATGCTGAGCATATGCTGCGCGTTCTGGGTAAAGCAGGTGCTGCACGCTGGCGTGGTGTTCGTCCGACCGTTCGCGGTACCGCGATGAACCCGGTAGACCACCCACATGGTGGTGGTGAAGGTCGTAACTTTGGTAAGCACCCGGTAACTCCGTGGGGCGTTCAGACCAAAGGTAAGAAGACCCGCAGCAACAAGCGTACTGATAAATTCATCGTACGTCGCCGTAGCAAATAA"/>
                    <sequence taxon="EcCa569a_O26_nonSTEC" totalcount="4" value="ATGGCAGTTGTTAAATGTAAACCGACATCTCCGGGTCGTCGCCACGTAGTTAAAGTGGTTAACCCTGAGCTGCACAAGGGCAAACCTTTTGCTCCGTTGCTGGAAAAAAACAGCAAATCCGGTGGTCGTAACAACAATGGCCGTATCACCACTCGTCATATCGGTGGTGGCCACAAGCAGGCTTACCGTATTGTTGACTTCAAACGCAACAAAGACGGTATCCCGGCAGTTGTTGAACGTCTTGAGTACGATCCGAACCGTTCCGCGAACATCGCGCTGGTTCTGTACAAAGACGGTGAACGCCGTTACATCCTGGCCCCTAAAGGCCTGAAAGCTGGCGACCAGATTCAGTCTGGCGTTGATGCTGCAATCAAACCAGGTAACACCCTGCCGATGCGCAACATCCCGGTTGGTTCTACTGTTCATAACGTAGAAATGAAACCAGGTAAAGGCGGTCAGCTGGCACGTTCCGCTGGTACTTACGTTCAGATCGTTGCTCGTGATGGTGCTTATGTCACCCTGCGTCTGCGTTCTGGTGAAATGCGTAAAGTAGAAGCAGACTGCCGTGCAACTCTGGGCGAAGTTGGCAATGCTGAGCATATGCTGCGCGTTCTGGGTAAAGCAGGTGCTGCACGCTGGCGTGGTGTTCGTCCGACCGTTCGCGGTACCGCGATGAACCCGGTAGACCACCCACATGGTGGTGGTGAAGGTCGTAACTTTGGTAAGCACCCGGTAACTCCGTGGGGCGTTCAGACCAAAGGTAAGAAGACCCGCAGCAACAAGCGTACTGATAAATTCATCGTACGTCGCCGTAGCAAATAA"/>
                </data>
<data
id="filtered_Tessy01_rplC_aligned"
name="alignment">
                    <sequence taxon="EcCa24a_O157_nonSTEC" totalcount="4" value="ATGATTGGTTTAGTCGGTAAAAAAGTGGGTATGACCCGTATCTTCACAGAAGACGGCGTTTCTATCCCAGTAACCGTAATCGAAGTTGAAGCAAACCGCGTTACTCAGGTTAAAGACCTGGCTAACGATGGCTACCGTGCTATTCAGGTGACCACCGGTGCTAAAAAAGCTAACCGTGTGACCAAGCCTGAAGCTGGCCACTTCGCTAAAGCTGGCGTAGAAGCTGGCCGTGGTCTGTGGGAATTCCGCCTGGCTGAAGGCGAAGAGTTCACTGTAGGTCAGAGCATTAGCGTTGAACTGTTTGCTGACGTTAAAAAAGTTGACGTAACTGGCACCTCTAAAGGTAAAGGTTTCGCAGGTACCGTTAAGCGCTGGAACTTCCGTACCCAGGACGCTACTCACGGTAACTCCTTGTCTCACCGCGTTCCGGGTTCTATCGGTCAGAACCAGACTCCGGGCAAAGTGTTCAAAGGCAAGAAAATGGCAGGTCAGATGGGTAACGAACGTGTAACCGTTCAGAGCCTTGACGTAGTACGCGTTGACGCTGAGCGCAACCTGCTGCTGGTTAAAGGTGCTGTCCCGGGTGCAACCGGTAGCGACCTGATCGTTAAACCAGCTGTGAAGGCGTAA"/>
                    <sequence taxon="EcCa5a_O26_nonSTEC" totalcount="4" value="ATGATTGGTTTAGTCGGTAAAAAAGTGGGTATGACCCGTATCTTCACAGAAGACGGCGTTTCTATCCCAGTAACCGTAATCGAAGTTGAAGCAAACCGCGTTACTCAGGTTAAAGACCTGGCTAACGATGGCTACCGTGCTATTCAGGTGACCACCGGTGCTAAAAAAGCTAACCGTGTGACCAAGCCTGAAGCTGGCCACTTCGCTAAAGCTGGCGTAGAAGCTGGCCGTGGTCTGTGGGAATTCCGCCTGGCTGAAGGCGAAGAGTTCACTGTAGGTCAGAGCATTAGCGTTGAACTGTTTGCTGACGTTAAAAAAGTTGACGTAACTGGCACCTCTAAAGGTAAAGGTTTCGCAGGTACCGTTAAGCGCTGGAACTTCCGTACCCAGGACGCTACTCACGGTAACTCCTTGTCTCACCGCGTTCCGGGTTCTATCGGTCAGAACCAGACTCCGGGCAAAGTGTTCAAAGGCAAGAAAATGGCAGGTCAGATGGGTAACGAACGTGTAACCGTTCAGAGCCTTGACGTAGTACGCGTTGACGCTGAGCGCAACCTGCTGCTGGTTAAAGGTGCTGTCCCGGGTGCAACCGGTAGCGACCTGATCGTTAAACCAGCTGTGAAGGCGTAA"/>
                    <sequence taxon="EcCa8a_O26_nonSTEC" totalcount="4" value="ATGATTGGTTTAGTCGGTAAAAAAGTGGGTATGACCCGTATCTTCACAGAAGACGGCGTTTCTATCCCAGTAACCGTAATCGAAGTTGAAGCAAACCGCGTTACTCAGGTTAAAGACCTGGCTAACGATGGCTACCGTGCTATTCAGGTGACCACCGGTGCTAAAAAAGCTAACCGTGTGACCAAGCCTGAAGCTGGCCACTTCGCTAAAGCTGGCGTAGAAGCTGGCCGTGGTCTGTGGGAATTCCGCCTGGCTGAAGGCGAAGAGTTCACTGTAGGTCAGAGCATTAGCGTTGAACTGTTTGCTGACGTTAAAAAAGTTGACGTAACTGGCACCTCTAAAGGTAAAGGTTTCGCAGGTACCGTTAAGCGCTGGAACTTCCGTACCCAGGACGCTACTCACGGTAACTCCTTGTCTCACCGCGTTCCGGGTTCTATCGGTCAGAACCAGACTCCGGGCAAAGTGTTCAAAGGCAAGAAAATGGCAGGTCAGATGGGTAACGAACGTGTAACCGTTCAGAGCCTTGACGTAGTACGCGTTGACGCTGAGCGCAACCTGCTGCTGGTTAAAGGTGCTGTCCCGGGTGCAACCGGTAGCGACCTGATCGTTAAACCAGCTGTGAAGGCGTAA"/>
                    <sequence taxon="EcCa461b_O157_STEC" totalcount="4" value="ATGATTGGTTTAGTCGGTAAAAAAGTGGGTATGACCCGTATCTTCACAGAAGACGGCGTTTCTATCCCAGTAACCGTAATCGAAGTTGAAGCAAACCGCGTTACTCAGGTTAAAGACCTGGCTAACGATGGCTACCGTGCTATTCAGGTGACCACCGGTGCTAAAAAAGCTAACCGTGTGACCAAGCCTGAAGCTGGCCACTTCGCTAAAGCTGGCGTAGAAGCTGGCCGTGGTCTGTGGGAATTCCGCCTGGCTGAAGGCGAAGAGTTCACTGTAGGTCAGAGCATTAGCGTTGAACTGTTTGCTGACGTTAAAAAAGTTGACGTAACTGGCACCTCTAAAGGTAAAGGTTTCGCAGGTACCGTTAAGCGCTGGAACTTCCGTACCCAAGACGCTACTCACGGTAACTCCTTGTCTCACCGCGTTCCGGGTTCTATCGGTCAGAACCAGACTCCGGGCAAAGTGTTCAAAGGCAAGAAAATGGCAGGTCAGATGGGTAACGAACGTGTAACCGTTCAGAGCCTTGACGTAGTACGCGTTGACGCTGAGCGCAACCTGCTGCTGGTTAAAGGTGCTGTCCCGGGTGCAACCGGTAGCGACCTGATCGTTAAACCAGCTGTGAAGGCGTAA"/>
                    <sequence taxon="EcHu44a_O157_STEC" totalcount="4" value="ATGATTGGTTTAGTCGGTAAAAAAGTGGGTATGACCCGTATCTTCACAGAAGACGGCGTTTCTATCCCAGTAACCGTAATCGAAGTTGAAGCAAACCGCGTTACTCAGGTTAAAGACCTGGCTAACGATGGCTACCGTGCTATTCAGGTGACCACCGGTGCTAAAAAAGCTAACCGTGTGACCAAGCCTGAAGCTGGCCACTTCGCTAAAGCTGGCGTAGAAGCTGGCCGTGGTCTGTGGGAATTCCGCCTGGCTGAAGGCGAAGAGTTCACTGTAGGTCAGAGCATTAGCGTTGAACTGTTTGCTGACGTTAAAAAAGTTGACGTAACTGGCACCTCTAAAGGTAAAGGTTTCGCAGGTACCGTTAAGCGCTGGAACTTCCGTACCCAAGACGCTACTCACGGTAACTCCTTGTCTCACCGCGTTCCGGGTTCTATCGGTCAGAACCAGACTCCGGGCAAAGTGTTCAAAGGCAAGAAAATGGCAGGTCAGATGGGTAACGAACGTGTAACCGTTCAGAGCCTTGACGTAGTACGCGTTGACGCTGAGCGCAACCTGCTGCTGGTTAAAGGTGCTGTCCCGGGTGCAACCGGTAGCGACCTGATCGTTAAACCAGCTGTGAAGGCGTAA"/>
                    <sequence taxon="EcHu56a_O157_STEC" totalcount="4" value="ATGATTGGTTTAGTCGGTAAAAAAGTGGGTATGACCCGTATCTTCACAGAAGACGGCGTTTCTATCCCAGTAACCGTAATCGAAGTTGAAGCAAACCGCGTTACTCAGGTTAAAGACCTGGCTAACGATGGCTACCGTGCTATTCAGGTGACCACCGGTGCTAAAAAAGCTAACCGTGTGACCAAGCCTGAAGCTGGCCACTTCGCTAAAGCTGGCGTAGAAGCTGGCCGTGGTCTGTGGGAATTCCGCCTGGCTGAAGGCGAAGAGTTCACTGTAGGTCAGAGCATTAGCGTTGAACTGTTTGCTGACGTTAAAAAAGTTGACGTAACTGGCACCTCTAAAGGTAAAGGTTTCGCAGGTACCGTTAAGCGCTGGAACTTCCGTACCCAAGACGCTACTCACGGTAACTCCTTGTCTCACCGCGTTCCGGGTTCTATCGGTCAGAACCAGACTCCGGGCAAAGTGTTCAAAGGCAAGAAAATGGCAGGTCAGATGGGTAACGAACGTGTAACCGTTCAGAGCCTTGACGTAGTACGCGTTGACGCTGAGCGCAACCTGCTGCTGGTTAAAGGTGCTGTCCCGGGTGCAACCGGTAGCGACCTGATCGTTAAACCAGCTGTGAAGGCGTAA"/>
                    <sequence taxon="EcHu68a_O157_STEC" totalcount="4" value="ATGATTGGTTTAGTCGGTAAAAAAGTGGGTATGACCCGTATCTTCACAGAAGACGGCGTTTCTATCCCAGTAACCGTAATCGAAGTTGAAGCAAACCGCGTTACTCAGGTTAAAGACCTGGCTAACGATGGCTACCGTGCTATTCAGGTGACCACCGGTGCTAAAAAAGCTAACCGTGTGACCAAGCCTGAAGCTGGCCACTTCGCTAAAGCTGGCGTAGAAGCTGGCCGTGGTCTGTGGGAATTCCGCCTGGCTGAAGGCGAAGAGTTCACTGTAGGTCAGAGCATTAGCGTTGAACTGTTTGCTGACGTTAAAAAAGTTGACGTAACTGGCACCTCTAAAGGTAAAGGTTTCGCAGGTACCGTTAAGCGCTGGAACTTCCGTACCCAAGACGCTACTCACGGTAACTCCTTGTCTCACCGCGTTCCGGGTTCTATCGGTCAGAACCAGACTCCGGGCAAAGTGTTCAAAGGCAAGAAAATGGCAGGTCAGATGGGTAACGAACGTGTAACCGTTCAGAGCCTTGACGTAGTACGCGTTGACGCTGAGCGCAACCTGCTGCTGGTTAAAGGTGCTGTCCCGGGTGCAACCGGTAGCGACCTGATCGTTAAACCAGCTGTGAAGGCGTAA"/>
                    <sequence taxon="EcHu76a_O157_STEC" totalcount="4" value="ATGATTGGTTTAGTCGGTAAAAAAGTGGGTATGACCCGTATCTTCACAGAAGACGGCGTTTCTATCCCAGTAACCGTAATCGAAGTTGAAGCAAACCGCGTTACTCAGGTTAAAGACCTGGCTAACGATGGCTACCGTGCTATTCAGGTGACCACCGGTGCTAAAAAAGCTAACCGTGTGACCAAGCCTGAAGCTGGCCACTTCGCTAAAGCTGGCGTAGAAGCTGGCCGTGGTCTGTGGGAATTCCGCCTGGCTGAAGGCGAAGAGTTCACTGTAGGTCAGAGCATTAGCGTTGAACTGTTTGCTGACGTTAAAAAAGTTGACGTAACTGGCACCTCTAAAGGTAAAGGTTTCGCAGGTACCGTTAAGCGCTGGAACTTCCGTACCCAAGACGCTACTCACGGTAACTCCTTGTCTCACCGCGTTCCGGGTTCTATCGGTCAGAACCAGACTCCGGGCAAAGTGTTCAAAGGCAAGAAAATGGCAGGTCAGATGGGTAACGAACGTGTAACCGTTCAGAGCCTTGACGTAGTACGCGTTGACGCTGAGCGCAACCTGCTGCTGGTTAAAGGTGCTGTCCCGGGTGCAACCGGTAGCGACCTGATCGTTAAACCAGCTGTGAAGGCGTAA"/>
                    <sequence taxon="EcHu93a_O157_STEC" totalcount="4" value="ATGATTGGTTTAGTCGGTAAAAAAGTGGGTATGACCCGTATCTTCACAGAAGACGGCGTTTCTATCCCAGTAACCGTAATCGAAGTTGAAGCAAACCGCGTTACTCAGGTTAAAGACCTGGCTAACGATGGCTACCGTGCTATTCAGGTGACCACCGGTGCTAAAAAAGCTAACCGTGTGACCAAGCCTGAAGCTGGCCACTTCGCTAAAGCTGGCGTAGAAGCTGGCCGTGGTCTGTGGGAATTCCGCCTGGCTGAAGGCGAAGAGTTCACTGTAGGTCAGAGCATTAGCGTTGAACTGTTTGCTGACGTTAAAAAAGTTGACGTAACTGGCACCTCTAAAGGTAAAGGTTTCGCAGGTACCGTTAAGCGCTGGAACTTCCGTACCCAAGACGCTACTCACGGTAACTCCTTGTCTCACCGCGTTCCGGGTTCTATCGGTCAGAACCAGACTCCGGGCAAAGTGTTCAAAGGCAAGAAAATGGCAGGTCAGATGGGTAACGAACGTGTAACCGTTCAGAGCCTTGACGTAGTACGCGTTGACGCTGAGCGCAACCTGCTGCTGGTTAAAGGTGCTGTCCCGGGTGCAACCGGTAGCGACCTGATCGTTAAACCAGCTGTGAAGGCGTAA"/>
                    <sequence taxon="EcHu114a_O157_STEC" totalcount="4" value="ATGATTGGTTTAGTCGGTAAAAAAGTGGGTATGACCCGTATCTTCACAGAAGACGGCGTTTCTATCCCAGTAACCGTAATCGAAGTTGAAGCAAACCGCGTTACTCAGGTTAAAGACCTGGCTAACGATGGCTACCGTGCTATTCAGGTGACCACCGGTGCTAAAAAAGCTAACCGTGTGACCAAGCCTGAAGCTGGCCACTTCGCTAAAGCTGGCGTAGAAGCTGGCCGTGGTCTGTGGGAATTCCGCCTGGCTGAAGGCGAAGAGTTCACTGTAGGTCAGAGCATTAGCGTTGAACTGTTTGCTGACGTTAAAAAAGTTGACGTAACTGGCACCTCTAAAGGTAAAGGTTTCGCAGGTACCGTTAAGCGCTGGAACTTCCGTACCCAAGACGCTACTCACGGTAACTCCTTGTCTCACCGCGTTCCGGGTTCTATCGGTCAGAACCAGACTCCGGGCAAAGTGTTCAAAGGCAAGAAAATGGCAGGTCAGATGGGTAACGAACGTGTAACCGTTCAGAGCCTTGACGTAGTACGCGTTGACGCTGAGCGCAACCTGCTGCTGGTTAAAGGTGCTGTCCCGGGTGCAACCGGTAGCGACCTGATCGTTAAACCAGCTGTGAAGGCGTAA"/>
                    <sequence taxon="EcCa513a_O26_STEC" totalcount="4" value="ATGATTGGTTTAGTCGGTAAAAAAGTGGGTATGACCCGTATCTTCACAGAAGACGGCGTTTCTATCCCAGTAACCGTAATCGAAGTTGAAGCAAACCGCGTTACTCAGGTTAAAGACCTGGCTAACGATGGCTACCGTGCTATTCAGGTGACCACCGGTGCTAAAAAAGCTAACCGTGTGACCAAGCCTGAAGCTGGCCACTTCGCTAAAGCTGGCGTAGAAGCTGGCCGTGGTCTGTGGGAATTCCGCCTGGCTGAAGGCGAAGAGTTCACTGTAGGTCAGAGCATTAGCGTTGAACTGTTTGCTGACGTTAAAAAAGTTGACGTAACTGGCACCTCTAAAGGTAAAGGTTTCGCAGGTACCGTTAAGCGCTGGAACTTCCGTACCCAGGACGCTACTCACGGTAACTCCTTGTCTCACCGCGTTCCGGGTTCTATCGGTCAGAACCAGACTCCGGGCAAAGTGTTCAAAGGCAAGAAAATGGCAGGTCAGATGGGTAACGAACGTGTAACCGTTCAGAGCCTTGACGTAGTACGCGTTGACGCTGAGCGCAACCTGCTGCTGGTTAAAGGTGCTGTCCCGGGTGCAACCGGTAGCGACCTGATCGTTAAACCAGCTGTGAAGGCGTAA"/>
                    <sequence taxon="EcCa514a_O26_nonSTEC" totalcount="4" value="ATGATTGGTTTAGTCGGTAAAAAAGTGGGTATGACCCGTATCTTCACAGAAGACGGCGTTTCTATCCCAGTAACCGTAATCGAAGTTGAAGCAAACCGCGTTACTCAGGTTAAAGACCTGGCTAACGATGGCTACCGTGCTATTCAGGTGACCACCGGTGCTAAAAAAGCTAACCGTGTGACCAAGCCTGAAGCTGGCCACTTCGCTAAAGCTGGCGTAGAAGCTGGCCGTGGTCTGTGGGAATTCCGCCTGGCTGAAGGCGAAGAGTTCACTGTAGGTCAGAGCATTAGCGTTGAACTGTTTGCTGACGTTAAAAAAGTTGACGTAACTGGCACCTCTAAAGGTAAAGGTTTCGCAGGTACCGTTAAGCGCTGGAACTTCCGTACCCAGGACGCTACTCACGGTAACTCCTTGTCTCACCGCGTTCCGGGTTCTATCGGTCAGAACCAGACTCCGGGCAAAGTGTTCAAAGGCAAGAAAATGGCAGGTCAGATGGGTAACGAACGTGTAACCGTTCAGAGCCTTGACGTAGTACGCGTTGACGCTGAGCGCAACCTGCTGCTGGTTAAAGGTGCTGTCCCGGGTGCAACCGGTAGCGACCTGATCGTTAAACCAGCTGTGAAGGCGTAA"/>
                    <sequence taxon="EcCa26a_O157_nonSTEC" totalcount="4" value="ATGATTGGTTTAGTCGGTAAAAAAGTGGGTATGACCCGTATCTTCACAGAAGACGGCGTTTCTATCCCAGTAACCGTAATCGAAGTTGAAGCAAACCGCGTTACTCAGGTTAAAGACCTGGCTAACGATGGCTACCGTGCTATTCAGGTGACCACCGGTGCTAAAAAAGCTAACCGTGTGACCAAGCCTGAAGCTGGCCACTTCGCTAAAGCTGGCGTAGAAGCTGGCCGTGGTCTGTGGGAATTCCGCCTGGCTGAAGGCGAAGAGTTCACTGTAGGTCAGAGCATTAGCGTTGAACTGTTTGCTGACGTTAAAAAAGTTGACGTAACTGGCACCTCTAAAGGTAAAGGTTTCGCAGGTACCGTTAAGCGCTGGAACTTCCGTACCCAGGACGCTACTCACGGTAACTCCTTGTCTCACCGCGTTCCGGGTTCTATCGGTCAGAACCAGACTCCGGGCAAAGTGTTCAAAGGCAAGAAAATGGCAGGTCAGATGGGTAACGAACGTGTAACCGTTCAGAGCCTTGACGTAGTACGCGTTGACGCTGAGCGCAACCTGCTGCTGGTTAAAGGTGCTGTCCCGGGTGCAACCGGTAGCGACCTGATCGTTAAACCAGCTGTGAAGGCGTAA"/>
                    <sequence taxon="EcCa491a_O157_STEC" totalcount="4" value="ATGATTGGTTTAGTCGGTAAAAAAGTGGGTATGACCCGTATCTTCACAGAAGACGGCGTTTCTATCCCAGTAACCGTAATCGAAGTTGAAGCAAACCGCGTTACTCAGGTTAAAGACCTGGCTAACGATGGCTACCGTGCTATTCAGGTGACCACCGGTGCTAAAAAAGCTAACCGTGTGACCAAGCCTGAAGCTGGCCACTTCGCTAAAGCTGGCGTAGAAGCTGGCCGTGGTCTGTGGGAATTCCGCCTGGCTGAAGGCGAAGAGTTCACTGTAGGTCAGAGCATTAGCGTTGAACTGTTTGCTGACGTTAAAAAAGTTGACGTAACTGGCACCTCTAAAGGTAAAGGTTTCGCAGGTACCGTTAAGCGCTGGAACTTCCGTACCCAAGACGCTACTCACGGTAACTCCTTGTCTCACCGCGTTCCGGGTTCTATCGGTCAGAACCAGACTCCGGGCAAAGTGTTCAAAGGCAAGAAAATGGCAGGTCAGATGGGTAACGAACGTGTAACCGTTCAGAGCCTTGACGTAGTACGCGTTGACGCTGAGCGCAACCTGCTGCTGGTTAAAGGTGCTGTCCCGGGTGCAACCGGTAGCGACCTGATCGTTAAACCAGCTGTGAAGGCGTAA"/>
                    <sequence taxon="EcCa1a_O26_STEC" totalcount="4" value="ATGATTGGTTTAGTCGGTAAAAAAGTGGGTATGACCCGTATCTTCACAGAAGACGGCGTTTCTATCCCAGTAACCGTAATCGAAGTTGAAGCAAACCGCGTTACTCAGGTTAAAGACCTGGCTAACGATGGCTACCGTGCTATTCAGGTGACCACCGGTGCTAAAAAAGCTAACCGTGTGACCAAGCCTGAAGCTGGCCACTTCGCTAAAGCTGGCGTAGAAGCTGGCCGTGGTCTGTGGGAATTCCGCCTGGCTGAAGGCGAAGAGTTCACTGTAGGTCAGAGCATTAGCGTTGAACTGTTTGCTGACGTTAAAAAAGTTGACGTAACTGGCACCTCTAAAGGTAAAGGTTTCGCAGGTACCGTTAAGCGCTGGAACTTCCGTACCCAGGACGCTACTCACGGTAACTCCTTGTCTCACCGCGTTCCGGGTTCTATCGGTCAGAACCAGACTCCGGGCAAAGTGTTCAAAGGCAAGAAAATGGCAGGTCAGATGGGTAACGAACGTGTAACCGTTCAGAGCCTTGACGTAGTACGCGTTGACGCTGAGCGCAACCTGCTGCTGGTTAAAGGTGCTGTCCCGGGTGCAACCGGTAGCGACCTGATCGTTAAACCAGCTGTGAAGGCGTAA"/>
                    <sequence taxon="EcCa452a_O157_STEC" totalcount="4" value="ATGATTGGTTTAGTCGGTAAAAAAGTGGGTATGACCCGTATCTTCACAGAAGACGGCGTTTCTATCCCAGTAACCGTAATCGAAGTTGAAGCAAACCGCGTTACTCAGGTTAAAGACCTGGCTAACGATGGCTACCGTGCTATTCAGGTGACCACCGGTGCTAAAAAAGCTAACCGTGTGACCAAGCCTGAAGCTGGCCACTTCGCTAAAGCTGGCGTAGAAGCTGGCCGTGGTCTGTGGGAATTCCGCCTGGCTGAAGGCGAAGAGTTCACTGTAGGTCAGAGCATTAGCGTTGAACTGTTTGCTGACGTTAAAAAAGTTGACGTAACTGGCACCTCTAAAGGTAAAGGTTTCGCAGGTACCGTTAAGCGCTGGAACTTCCGTACCCAAGACGCTACTCACGGTAACTCCTTGTCTCACCGCGTTCCGGGTTCTATCGGTCAGAACCAGACTCCGGGCAAAGTGTTCAAAGGCAAGAAAATGGCAGGTCAGATGGGTAACGAACGTGTAACCGTTCAGAGCCTTGACGTAGTACGCGTTGACGCTGAGCGCAACCTGCTGCTGGTTAAAGGTGCTGTCCCGGGTGCAACCGGTAGCGACCTGATCGTTAAACCAGCTGTGAAGGCGTAA"/>
                    <sequence taxon="EcCa635a_O157_STEC" totalcount="4" value="ATGATTGGTTTAGTCGGTAAAAAAGTGGGTATGACCCGTATCTTCACAGAAGACGGCGTTTCTATCCCAGTAACCGTAATCGAAGTTGAAGCAAACCGCGTTACTCAGGTTAAAGACCTGGCTAACGATGGCTACCGTGCTATTCAGGTGACCACCGGTGCTAAAAAAGCTAACCGTGTGACCAAGCCTGAAGCTGGCCACTTCGCTAAAGCTGGCGTAGAAGCTGGCCGTGGTCTGTGGGAATTCCGCCTGGCTGAAGGCGAAGAGTTCACTGTAGGTCAGAGCATTAGCGTTGAACTGTTTGCTGACGTTAAAAAAGTTGACGTAACTGGCACCTCTAAAGGTAAAGGTTTCGCAGGTACCGTTAAGCGCTGGAACTTCCGTACCCAAGACGCTACTCACGGTAACTCCTTGTCTCACCGCGTTCCGGGTTCTATCGGTCAGAACCAGACTCCGGGCAAAGTGTTCAAAGGCAAGAAAATGGCAGGTCAGATGGGTAACGAACGTGTAACCGTTCAGAGCCTTGACGTAGTACGCGTTGACGCTGAGCGCAACCTGCTGCTGGTTAAAGGTGCTGTCCCGGGTGCAACCGGTAGCGACCTGATCGTTAAACCAGCTGTGAAGGCGTAA"/>
                    <sequence taxon="EcCa583a_O157_nonSTEC" totalcount="4" value="ATGATTGGTTTAGTCGGTAAAAAAGTGGGTATGACCCGTATCTTCACAGAAGACGGCGTTTCTATCCCAGTAACCGTAATCGAAGTTGAAGCAAACCGCGTTACTCAGGTTAAAGACCTGGCTAACGATGGCTACCGTGCTATTCAGGTGACCACCGGTGCTAAAAAAGCTAACCGTGTGACCAAGCCTGAAGCTGGCCACTTCGCTAAAGCTGGCGTAGAAGCTGGCCGTGGTCTGTGGGAATTCCGCCTGGCTGAAGGCGAAGAGTTCACTGTAGGTCAGAGCATTAGCGTTGAACTGTTTGCTGACGTTAAAAAAGTTGACGTAACTGGCACCTCTAAAGGTAAAGGTTTCGCAGGTACCGTTAAGCGCTGGAACTTCCGTACCCAGGACGCTACTCACGGTAACTCCTTGTCTCACCGCGTTCCGGGTTCTATCGGTCAGAACCAGACTCCGGGCAAAGTGTTCAAAGGCAAGAAAATGGCAGGTCAGATGGGTAACGAACGTGTAACCGTTCAGAGCCTTGACGTAGTACGCGTTGACGCTGAGCGCAACCTGCTGCTGGTTAAAGGTGCTGTCCCGGGTGCAACCGGTAGCGACCTGATCGTTAAACCAGCTGTGAAGGCGTAA"/>
                    <sequence taxon="EcCa21a_O157_nonSTEC" totalcount="4" value="ATGATTGGTTTAGTCGGTAAAAAAGTGGGTATGACCCGTATCTTCACAGAAGACGGCGTTTCTATCCCAGTAACCGTAATCGAAGTTGAAGCAAACCGCGTTACTCAGGTTAAAGACCTGGCTAACGATGGCTACCGTGCTATTCAGGTGACCACCGGTGCTAAAAAAGCTAACCGTGTGACCAAGCCTGAAGCTGGCCACTTCGCTAAAGCTGGCGTAGAAGCTGGCCGTGGTCTGTGGGAATTCCGCCTGGCTGAAGGCGAAGAGTTCACTGTAGGTCAGAGCATTAGCGTTGAACTGTTTGCTGACGTTAAAAAAGTTGACGTAACTGGCACCTCTAAAGGTAAAGGTTTCGCAGGTACCGTTAAGCGCTGGAACTTCCGTACCCAGGACGCTACTCACGGTAACTCCTTGTCTCACCGCGTTCCGGGTTCTATCGGTCAGAACCAGACTCCGGGCAAAGTGTTCAAAGGCAAGAAAATGGCAGGTCAGATGGGTAACGAACGTGTAACCGTTCAGAGCCTTGACGTAGTACGCGTTGACGCTGAGCGCAACCTGCTGCTGGTTAAAGGTGCTGTCCCGGGTGCAACCGGTAGCGACCTGATCGTTAAACCAGCTGTGAAGGCGTAA"/>
                    <sequence taxon="EcCa63b_O157_STEC" totalcount="4" value="ATGATTGGTTTAGTCGGTAAAAAAGTGGGTATGACCCGTATCTTCACAGAAGACGGCGTTTCTATCCCAGTAACCGTAATCGAAGTTGAAGCAAACCGCGTTACTCAGGTTAAAGACCTGGCTAACGATGGCTACCGTGCTATTCAGGTGACCACCGGTGCTAAAAAAGCTAACCGTGTGACCAAGCCTGAAGCTGGCCACTTCGCTAAAGCTGGCGTAGAAGCTGGCCGTGGTCTGTGGGAATTCCGCCTGGCTGAAGGCGAAGAGTTCACTGTAGGTCAGAGCATTAGCGTTGAACTGTTTGCTGACGTTAAAAAAGTTGACGTAACTGGCACCTCTAAAGGTAAAGGTTTCGCAGGTACCGTTAAGCGCTGGAACTTCCGTACCCAAGACGCTACTCACGGTAACTCCTTGTCTCACCGCGTTCCGGGTTCTATCGGTCAGAACCAGACTCCGGGCAAAGTGTTCAAAGGCAAGAAAATGGCAGGTCAGATGGGTAACGAACGTGTAACCGTTCAGAGCCTTGACGTAGTACGCGTTGACGCTGAGCGCAACCTGCTGCTGGTTAAAGGTGCTGTCCCGGGTGCAACCGGTAGCGACCTGATCGTTAAACCAGCTGTGAAGGCGTAA"/>
                    <sequence taxon="EcCa519a_O157_nonSTEC" totalcount="4" value="ATGATTGGTTTAGTCGGTAAAAAAGTGGGTATGACCCGTATCTTCACAGAAGACGGCGTTTCTATCCCAGTAACCGTAATCGAAGTTGAAGCAAACCGCGTTACTCAGGTTAAAGACCTGGCTAACGATGGCTACCGTGCTATTCAGGTGACCACCGGTGCTAAAAAAGCTAACCGTGTGACCAAGCCTGAAGCTGGCCACTTCGCTAAAGCTGGCGTAGAAGCTGGCCGTGGTCTGTGGGAATTCCGCCTGGCTGAAGGCGAAGAGTTCACTGTAGGTCAGAGCATTAGCGTTGAACTGTTTGCTGACGTTAAAAAAGTTGACGTAACTGGCACCTCTAAAGGTAAAGGTTTCGCAGGTACCGTTAAGCGCTGGAACTTCCGTACCCAGGACGCTACTCACGGTAACTCCTTGTCTCACCGCGTTCCGGGTTCTATCGGTCAGAACCAGACTCCGGGCAAAGTGTTCAAAGGCAAGAAAATGGCAGGTCAGATGGGTAACGAACGTGTAACCGTTCAGAGCCTTGACGTAGTACGCGTTGACGCTGAGCGCAACCTGCTGCTGGTTAAAGGTGCTGTCCCGGGTGCAACCGGTAGCGACCTGATCGTTAAACCAGCTGTGAAGGCGTAA"/>
                    <sequence taxon="EcCa32a_O157_STEC" totalcount="4" value="ATGATTGGTTTAGTCGGTAAAAAAGTGGGTATGACCCGTATCTTCACAGAAGACGGCGTTTCTATCCCAGTAACCGTAATCGAAGTTGAAGCAAACCGCGTTACTCAGGTTAAAGACCTGGCTAACGATGGCTACCGTGCTATTCAGGTGACCACCGGTGCTAAAAAAGCTAACCGTGTGACCAAGCCTGAAGCTGGCCACTTCGCTAAAGCTGGCGTAGAAGCTGGCCGTGGTCTGTGGGAATTCCGCCTGGCTGAAGGCGAAGAGTTCACTGTAGGTCAGAGCATTAGCGTTGAACTGTTTGCTGACGTTAAAAAAGTTGACGTAACTGGCACCTCTAAAGGTAAAGGTTTCGCAGGTACCGTTAAGCGCTGGAACTTCCGTACCCAAGACGCTACTCACGGTAACTCCTTGTCTCACCGCGTTCCGGGTTCTATCGGTCAGAACCAGACTCCGGGCAAAGTGTTCAAAGGCAAGAAAATGGCAGGTCAGATGGGTAACGAACGTGTAACCGTTCAGAGCCTTGACGTAGTACGCGTTGACGCTGAGCGCAACCTGCTGCTGGTTAAAGGTGCTGTCCCGGGTGCAACCGGTAGCGACCTGATCGTTAAACCAGCTGTGAAGGCGTAA"/>
                    <sequence taxon="EcCa569a_O26_nonSTEC" totalcount="4" value="ATGATTGGTTTAGTCGGTAAAAAAGTGGGTATGACCCGTATCTTCACAGAAGACGGCGTTTCTATCCCAGTAACCGTAATCGAAGTTGAAGCAAACCGCGTTACTCAGGTTAAAGACCTGGCTAACGATGGCTACCGTGCTATTCAGGTGACCACCGGTGCTAAAAAAGCTAACCGTGTGACCAAGCCTGAAGCTGGCCACTTCGCTAAAGCTGGCGTAGAAGCTGGCCGTGGTCTGTGGGAATTCCGCCTGGCTGAAGGCGAAGAGTTCACTGTAGGTCAGAGCATTAGCGTTGAACTGTTTGCTGACGTTAAAAAAGTTGACGTAACTGGCACCTCTAAAGGTAAAGGTTTCGCAGGTACCGTTAAGCGCTGGAACTTCCGTACCCAGGACGCTACTCACGGTAACTCCTTGTCTCACCGCGTTCCGGGTTCTATCGGTCAGAACCAGACTCCGGGCAAAGTGTTCAAAGGCAAGAAAATGGCAGGTCAGATGGGTAACGAACGTGTAACCGTTCAGAGCCTTGACGTAGTACGCGTTGACGCTGAGCGCAACCTGCTGCTGGTTAAAGGTGCTGTCCCGGGTGCAACCGGTAGCGACCTGATCGTTAAACCAGCTGTGAAGGCGTAA"/>
                </data>
<data
id="filtered_Tessy01_rplD_aligned"
name="alignment">
                    <sequence taxon="EcCa24a_O157_nonSTEC" totalcount="4" value="ATGGAATTAGTATTGAAAGACGCGCAGAGCGCGCTGACTGTTTCCGAAACTACCTTCGGTCGTGATTTCAACGAAGCGCTGGTTCACCAGGTTGTTGTTGCTTATGCAGCTGGTGCTCGTCAGGGTACTCGTGCTCAGAAGACTCGTGCTGAAGTAACTGGTTCCGGTAAAAAACCGTGGCGCCAGAAAGGCACCGGCCGTGCGCGTTCTGGTTCTATCAAGAGCCCGATCTGGCGTTCTGGTGGCGTGACCTTTGCTGCTCGTCCGCAGGACCACAGTCAAAAAGTTAACAAGAAGATGTACCGCGGCGCGCTGAAAAGCATCCTGTCCGAACTGGTACGTCAGGATCGTCTGATCGTTGTCGAGAAGTTCTCTGTAGAAGCGCCGAAAACTAAGCTGCTGGCACAGAAACTGAAAGACATGGCTCTGGAAGATGTGCTGATCATCACCGGTGAGCTGGACGAAAACCTGTTCCTGGCTGCGCGCAACCTGCACAAGGTTGACGTACGCGATGCAACTGGTATCGACCCGGTTAGCCTGATCGCCTTCGACAAAGTCGTAATGACTGCTGATGCTGTTAAGCAAGTTGAGGAGATGCTGGCATGA"/>
                    <sequence taxon="EcCa5a_O26_nonSTEC" totalcount="4" value="ATGGAATTAGTATTGAAAGACGCGCAGAGCGCGCTGACTGTTTCCGAAACTACCTTCGGTCGTGATTTCAACGAAGCGCTGGTTCACCAGGTTGTTGTTGCTTATGCAGCTGGTGCTCGTCAGGGTACTCGTGCTCAGAAGACTCGTGCTGAAGTAACTGGTTCCGGTAAAAAACCGTGGCGCCAGAAAGGCACCGGCCGTGCGCGTTCTGGTTCTATCAAGAGCCCGATCTGGCGTTCTGGTGGCGTGACCTTTGCTGCTCGTCCGCAGGACCACAGTCAAAAAGTTAACAAGAAGATGTACCGCGGCGCGCTGAAAAGCATCCTGTCCGAACTGGTACGTCAGGATCGTCTGATCGTTGTCGAGAAGTTCTCTGTAGAAGCGCCGAAAACTAAGCTGCTGGCACAGAAACTGAAAGACATGGCTCTGGAAGATGTGCTGATCATCACCGGTGAGCTGGACGAAAACCTGTTCCTGGCTGCGCGCAACCTGCACAAGGTTGACGTACGCGATGCAACTGGTATCGACCCGGTTAGCCTGATCGCCTTCGACAAAGTCGTAATGACTGCTGATGCTGTTAAGCAAGTTGAGGAGATGCTGGCATGA"/>
                    <sequence taxon="EcCa8a_O26_nonSTEC" totalcount="4" value="ATGGAATTAGTATTGAAAGACGCGCAGAGCGCGCTGACTGTTTCCGAAACTACCTTCGGTCGTGATTTCAACGAAGCGCTGGTTCACCAGGTTGTTGTTGCTTATGCAGCTGGTGCTCGTCAGGGTACTCGTGCTCAGAAGACTCGTGCTGAAGTAACTGGTTCTGGTAAAAAACCGTGGCGCCAGAAAGGCACCGGCCGTGCGCGTTCTGGTTCTATCAAGAGCCCGATCTGGCGTTCTGGTGGCGTGACCTTTGCTGCTCGTCCGCAGGACCACAGTCAAAAAGTTAACAAGAAGATGTACCGCGGCGCGCTGAAAAGCATCCTGTCCGAACTGGTACGTCAGGATCGTCTGATCGTTGTCGAGAAGTTCTCTGTAGAAGCGCCGAAAACTAAGCTGCTGGCACAGAAACTGAAAGACATGGCTCTGGAAGATGTGCTGATCATCACCGGTGAGCTGGACGAAAACCTGTTCCTGGCTGCGCGCAACCTGCACAAGGTTGACGTACGCGATGCAACTGGTATCGACCCGGTTAGCCTGATCGCCTTCGACAAAGTCGTAATGACTGCTGATGCTGTTAAGCAAGTTGAGGAGATGCTGGCATGA"/>
                    <sequence taxon="EcCa461b_O157_STEC" totalcount="4" value="ATGGAATTAGTATTGAAAGACGCGCAGAGCGCGCTGACTGTTTCCGAAACTACCTTCGGTCGTGATTTCAACGAAGCGCTGGTTCACCAGGTTGTTGTTGCTTATGCAGCTGGTGCTCGTCAGGGTACTCGTGCTCAGAAGACTCGTGCTGAAGTAACTGGTTCCGGTAAAAAACCGTGGCGCCAGAAAGGCACCGGCCGTGCGCGTTCTGGTTCTATCAAGAGCCCGATCTGGCGTTCTGGTGGCGTGACCTTTGCTGCTCGTCCGCAGGACCACAGTCAAAAAGTTAACAAGAAGATGTACCGCGGCGCGCTGAAAAGCATCCTGTCCGAACTGGTACGTCAGGATCGTCTGATCGTTGTCGAGAAGTTCTCTGTAGAAGCGCCGAAAACTAAGCTGCTGGCACAGAAACTGAAAGACATGGCTCTGGAAGATGTGCTGATCATCACCGGTGAGCTGGACGAAAACCTGTTCCTGGCTGCGCGCAACCTGCACAAGGTTGACGTACGCGATGCAACTGGTATCGACCCGGTTAGCCTGATCGCCTTCGACAAAGTCGTAATGACTGCTGATGCTGTTAAGCAAGTTGAGGAGATGCTGGCATGA"/>
                    <sequence taxon="EcHu44a_O157_STEC" totalcount="4" value="ATGGAATTAGTATTGAAAGACGCGCAGAGCGCGCTGACTGTTTCCGAAACTACCTTCGGTCGTGATTTCAACGAAGCGCTGGTTCACCAGGTTGTTGTTGCTTATGCAGCTGGTGCTCGTCAGGGTACTCGTGCTCAGAAGACTCGTGCTGAAGTAACTGGTTCCGGTAAAAAACCGTGGCGCCAGAAAGGCACCGGCCGTGCGCGTTCTGGTTCTATCAAGAGCCCGATCTGGCGTTCTGGTGGCGTGACCTTTGCTGCTCGTCCGCAGGACCACAGTCAAAAAGTTAACAAGAAGATGTACCGCGGCGCGCTGAAAAGCATCCTGTCCGAACTGGTACGTCAGGATCGTCTGATCGTTGTCGAGAAGTTCTCTGTAGAAGCGCCGAAAACTAAGCTGCTGGCACAGAAACTGAAAGACATGGCTCTGGAAGATGTGCTGATCATCACCGGTGAGCTGGACGAAAACCTGTTCCTGGCTGCGCGCAACCTGCACAAGGTTGACGTACGCGATGCAACTGGTATCGACCCGGTTAGCCTGATCGCCTTCGACAAAGTCGTAATGACTGCTGATGCTGTTAAGCAAGTTGAGGAGATGCTGGCATGA"/>
                    <sequence taxon="EcHu56a_O157_STEC" totalcount="4" value="ATGGAATTAGTATTGAAAGACGCGCAGAGCGCGCTGACTGTTTCCGAAACTACCTTCGGTCGTGATTTCAACGAAGCGCTGGTTCACCAGGTTGTTGTTGCTTATGCAGCTGGTGCTCGTCAGGGTACTCGTGCTCAGAAGACTCGTGCTGAAGTAACTGGTTCCGGTAAAAAACCGTGGCGCCAGAAAGGCACCGGCCGTGCGCGTTCTGGTTCTATCAAGAGCCCGATCTGGCGTTCTGGTGGCGTGACCTTTGCTGCTCGTCCGCAGGACCACAGTCAAAAAGTTAACAAGAAGATGTACCGCGGCGCGCTGAAAAGCATCCTGTCCGAACTGGTACGTCAGGATCGTCTGATCGTTGTCGAGAAGTTCTCTGTAGAAGCGCCGAAAACTAAGCTGCTGGCACAGAAACTGAAAGACATGGCTCTGGAAGATGTGCTGATCATCACCGGTGAGCTGGACGAAAACCTGTTCCTGGCTGCGCGCAACCTGCACAAGGTTGACGTACGCGATGCAACTGGTATCGACCCGGTTAGCCTGATCGCCTTCGACAAAGTCGTAATGACTGCTGATGCTGTTAAGCAAGTTGAGGAGATGCTGGCATGA"/>
                    <sequence taxon="EcHu68a_O157_STEC" totalcount="4" value="ATGGAATTAGTATTGAAAGACGCGCAGAGCGCGCTGACTGTTTCCGAAACTACCTTCGGTCGTGATTTCAACGAAGCGCTGGTTCACCAGGTTGTTGTTGCTTATGCAGCTGGTGCTCGTCAGGGTACTCGTGCTCAGAAGACTCGTGCTGAAGTAACTGGTTCCGGTAAAAAACCGTGGCGCCAGAAAGGCACCGGCCGTGCGCGTTCTGGTTCTATCAAGAGCCCGATCTGGCGTTCTGGTGGCGTGACCTTTGCTGCTCGTCCGCAGGACCACAGTCAAAAAGTTAACAAGAAGATGTACCGCGGCGCGCTGAAAAGCATCCTGTCCGAACTGGTACGTCAGGATCGTCTGATCGTTGTCGAGAAGTTCTCTGTAGAAGCGCCGAAAACTAAGCTGCTGGCACAGAAACTGAAAGACATGGCTCTGGAAGATGTGCTGATCATCACCGGTGAGCTGGACGAAAACCTGTTCCTGGCTGCGCGCAACCTGCACAAGGTTGACGTACGCGATGCAACTGGTATCGACCCGGTTAGCCTGATCGCCTTCGACAAAGTCGTAATGACTGCTGATGCTGTTAAGCAAGTTGAGGAGATGCTGGCATGA"/>
                    <sequence taxon="EcHu76a_O157_STEC" totalcount="4" value="ATGGAATTAGTATTGAAAGACGCGCAGAGCGCGCTGACTGTTTCCGAAACTACCTTCGGTCGTGATTTCAACGAAGCGCTGGTTCACCAGGTTGTTGTTGCTTATGCAGCTGGTGCTCGTCAGGGTACTCGTGCTCAGAAGACTCGTGCTGAAGTAACTGGTTCCGGTAAAAAACCGTGGCGCCAGAAAGGCACCGGCCGTGCGCGTTCTGGTTCTATCAAGAGCCCGATCTGGCGTTCTGGTGGCGTGACCTTTGCTGCTCGTCCGCAGGACCACAGTCAAAAAGTTAACAAGAAGATGTACCGCGGCGCGCTGAAAAGCATCCTGTCCGAACTGGTACGTCAGGATCGTCTGATCGTTGTCGAGAAGTTCTCTGTAGAAGCGCCGAAAACTAAGCTGCTGGCACAGAAACTGAAAGACATGGCTCTGGAAGATGTGCTGATCATCACCGGTGAGCTGGACGAAAACCTGTTCCTGGCTGCGCGCAACCTGCACAAGGTTGACGTACGCGATGCAACTGGTATCGACCCGGTTAGCCTGATCGCCTTCGACAAAGTCGTAATGACTGCTGATGCTGTTAAGCAAGTTGAGGAGATGCTGGCATGA"/>
                    <sequence taxon="EcHu93a_O157_STEC" totalcount="4" value="ATGGAATTAGTATTGAAAGACGCGCAGAGCGCGCTGACTGTTTCCGAAACTACCTTCGGTCGTGATTTCAACGAAGCGCTGGTTCACCAGGTTGTTGTTGCTTATGCAGCTGGTGCTCGTCAGGGTACTCGTGCTCAGAAGACTCGTGCTGAAGTAACTGGTTCCGGTAAAAAACCGTGGCGCCAGAAAGGCACCGGCCGTGCGCGTTCTGGTTCTATCAAGAGCCCGATCTGGCGTTCTGGTGGCGTGACCTTTGCTGCTCGTCCGCAGGACCACAGTCAAAAAGTTAACAAGAAGATGTACCGCGGCGCGCTGAAAAGCATCCTGTCCGAACTGGTACGTCAGGATCGTCTGATCGTTGTCGAGAAGTTCTCTGTAGAAGCGCCGAAAACTAAGCTGCTGGCACAGAAACTGAAAGACATGGCTCTGGAAGATGTGCTGATCATCACCGGTGAGCTGGACGAAAACCTGTTCCTGGCTGCGCGCAACCTGCACAAGGTTGACGTACGCGATGCAACTGGTATCGACCCGGTTAGCCTGATCGCCTTCGACAAAGTCGTAATGACTGCTGATGCTGTTAAGCAAGTTGAGGAGATGCTGGCATGA"/>
                    <sequence taxon="EcHu114a_O157_STEC" totalcount="4" value="ATGGAATTAGTATTGAAAGACGCGCAGAGCGCGCTGACTGTTTCCGAAACTACCTTCGGTCGTGATTTCAACGAAGCGCTGGTTCACCAGGTTGTTGTTGCTTATGCAGCTGGTGCTCGTCAGGGTACTCGTGCTCAGAAGACTCGTGCTGAAGTAACTGGTTCCGGTAAAAAACCGTGGCGCCAGAAAGGCACCGGCCGTGCGCGTTCTGGTTCTATCAAGAGCCCGATCTGGCGTTCTGGTGGCGTGACCTTTGCTGCTCGTCCGCAGGACCACAGTCAAAAAGTTAACAAGAAGATGTACCGCGGCGCGCTGAAAAGCATCCTGTCCGAACTGGTACGTCAGGATCGTCTGATCGTTGTCGAGAAGTTCTCTGTAGAAGCGCCGAAAACTAAGCTGCTGGCACAGAAACTGAAAGACATGGCTCTGGAAGATGTGCTGATCATCACCGGTGAGCTGGACGAAAACCTGTTCCTGGCTGCGCGCAACCTGCACAAGGTTGACGTACGCGATGCAACTGGTATCGACCCGGTTAGCCTGATCGCCTTCGACAAAGTCGTAATGACTGCTGATGCTGTTAAGCAAGTTGAGGAGATGCTGGCATGA"/>
                    <sequence taxon="EcCa513a_O26_STEC" totalcount="4" value="ATGGAATTAGTATTGAAAGACGCGCAGAGCGCGCTGACTGTTTCCGAAACTACCTTCGGTCGTGATTTCAACGAAGCGCTGGTTCACCAGGTTGTTGTTGCTTATGCAGCTGGTGCTCGTCAGGGTACTCGTGCTCAGAAGACTCGTGCTGAAGTAACTGGTTCTGGTAAAAAACCGTGGCGCCAGAAAGGCACCGGCCGTGCGCGTTCTGGTTCTATCAAGAGCCCGATCTGGCGTTCTGGTGGCGTGACCTTTGCTGCTCGTCCGCAGGACCACAGTCAAAAAGTTAACAAGAAGATGTACCGCGGCGCGCTGAAAAGCATCCTGTCCGAACTGGTACGTCAGGATCGTCTGATCGTTGTCGAGAAGTTCTCTGTAGAAGCGCCGAAAACTAAGCTGCTGGCACAGAAACTGAAAGACATGGCTCTGGAAGATGTGCTGATCATCACCGGTGAGCTGGACGAAAACCTGTTCCTGGCTGCGCGCAACCTGCACAAGGTTGACGTACGCGATGCAACTGGTATCGACCCGGTTAGCCTGATCGCCTTCGACAAAGTCGTAATGACTGCTGATGCTGTTAAGCAAGTTGAGGAGATGCTGGCATGA"/>
                    <sequence taxon="EcCa514a_O26_nonSTEC" totalcount="4" value="ATGGAATTAGTATTGAAAGACGCGCAGAGCGCGCTGACTGTTTCCGAAACTACCTTCGGTCGTGATTTCAACGAAGCGCTGGTTCACCAGGTTGTTGTTGCTTATGCAGCTGGTGCTCGTCAGGGTACTCGTGCTCAGAAGACTCGTGCTGAAGTAACTGGTTCCGGTAAAAAACCGTGGCGCCAGAAAGGCACCGGCCGTGCGCGTTCTGGTTCTATCAAGAGCCCGATCTGGCGTTCTGGTGGCGTGACCTTTGCTGCTCGTCCGCAGGACCACAGTCAAAAAGTTAACAAGAAGATGTACCGCGGCGCGCTGAAAAGCATCCTGTCCGAACTGGTACGTCAGGATCGTCTGATCGTTGTCGAGAAGTTCTCTGTAGAAGCGCCGAAAACTAAGCTGCTGGCACAGAAACTGAAAGACATGGCTCTGGAAGATGTGCTGATCATCACCGGTGAGCTGGACGAAAACCTGTTCCTGGCTGCGCGCAACCTGCACAAGGTTGACGTACGCGATGCAACTGGTATCGACCCGGTTAGCCTGATCGCCTTCGACAAAGTCGTAATGACTGCTGATGCTGTTAAGCAAGTTGAGGAGATGCTGGCATGA"/>
                    <sequence taxon="EcCa26a_O157_nonSTEC" totalcount="4" value="ATGGAATTAGTATTGAAAGACGCGCAGAGCGCGCTGACTGTTTCCGAAACTACCTTCGGTCGTGATTTCAACGAAGCGCTGGTTCACCAGGTTGTTGTTGCTTATGCAGCTGGTGCTCGTCAGGGTACTCGTGCTCAGAAGACTCGTGCTGAAGTAACTGGTTCCGGTAAAAAACCGTGGCGCCAGAAAGGCACCGGCCGTGCGCGTTCTGGTTCTATCAAGAGCCCGATCTGGCGTTCTGGTGGCGTGACCTTTGCTGCTCGTCCGCAGGACCACAGTCAAAAAGTTAACAAGAAGATGTACCGCGGCGCGCTGAAAAGCATCCTGTCCGAACTGGTACGTCAGGATCGTCTGATCGTTGTCGAGAAGTTCTCTGTAGAAGCGCCGAAAACTAAGCTGCTGGCACAGAAACTGAAAGACATGGCTCTGGAAGATGTGCTGATCATCACCGGTGAGCTGGACGAAAACCTGTTCCTGGCTGCGCGCAACCTGCACAAGGTTGACGTACGCGATGCAACTGGTATCGACCCGGTTAGCCTGATCGCCTTCGACAAAGTCGTAATGACTGCTGATGCTGTTAAGCAAGTTGAGGAGATGCTGGCATGA"/>
                    <sequence taxon="EcCa491a_O157_STEC" totalcount="4" value="ATGGAATTAGTATTGAAAGACGCGCAGAGCGCGCTGACTGTTTCCGAAACTACCTTCGGTCGTGATTTCAACGAAGCGCTGGTTCACCAGGTTGTTGTTGCTTATGCAGCTGGTGCTCGTCAGGGTACTCGTGCTCAGAAGACTCGTGCTGAAGTAACTGGTTCCGGTAAAAAACCGTGGCGCCAGAAAGGCACCGGCCGTGCGCGTTCTGGTTCTATCAAGAGCCCGATCTGGCGTTCTGGTGGCGTGACCTTTGCTGCTCGTCCGCAGGACCACAGTCAAAAAGTTAACAAGAAGATGTACCGCGGCGCGCTGAAAAGCATCCTGTCCGAACTGGTACGTCAGGATCGTCTGATCGTTGTCGAGAAGTTCTCTGTAGAAGCGCCGAAAACTAAGCTGCTGGCACAGAAACTGAAAGACATGGCTCTGGAAGATGTGCTGATCATCACCGGTGAGCTGGACGAAAACCTGTTCCTGGCTGCGCGCAACCTGCACAAGGTTGACGTACGCGATGCAACTGGTATCGACCCGGTTAGCCTGATCGCCTTCGACAAAGTCGTAATGACTGCTGATGCTGTTAAGCAAGTTGAGGAGATGCTGGCATGA"/>
                    <sequence taxon="EcCa1a_O26_STEC" totalcount="4" value="ATGGAATTAGTATTGAAAGACGCGCAGAGCGCGCTGACTGTTTCCGAAACTACCTTCGGTCGTGATTTCAACGAAGCGCTGGTTCACCAGGTTGTTGTTGCTTATGCAGCTGGTGCTCGTCAGGGTACTCGTGCTCAGAAGACTCGTGCTGAAGTAACTGGTTCTGGTAAAAAACCGTGGCGCCAGAAAGGCACCGGCCGTGCGCGTTCTGGTTCTATCAAGAGCCCGATCTGGCGTTCTGGTGGCGTGACCTTTGCTGCTCGTCCGCAGGACCACAGTCAAAAAGTTAACAAGAAGATGTACCGCGGCGCGCTGAAAAGCATCCTGTCCGAACTGGTACGTCAGGATCGTCTGATCGTTGTCGAGAAGTTCTCTGTAGAAGCGCCGAAAACTAAGCTGCTGGCACAGAAACTGAAAGACATGGCTCTGGAAGATGTGCTGATCATCACCGGTGAGCTGGACGAAAACCTGTTCCTGGCTGCGCGCAACCTGCACAAGGTTGACGTACGCGATGCAACTGGTATCGACCCGGTTAGCCTGATCGCCTTCGACAAAGTCGTAATGACTGCTGATGCTGTTAAGCAAGTTGAGGAGATGCTGGCATGA"/>
                    <sequence taxon="EcCa452a_O157_STEC" totalcount="4" value="ATGGAATTAGTATTGAAAGACGCGCAGAGCGCGCTGACTGTTTCCGAAACTACCTTCGGTCGTGATTTCAACGAAGCGCTGGTTCACCAGGTTGTTGTTGCTTATGCAGCTGGTGCTCGTCAGGGTACTCGTGCTCAGAAGACTCGTGCTGAAGTAACTGGTTCCGGTAAAAAACCGTGGCGCCAGAAAGGCACCGGCCGTGCGCGTTCTGGTTCTATCAAGAGCCCGATCTGGCGTTCTGGTGGCGTGACCTTTGCTGCTCGTCCGCAGGACCACAGTCAAAAAGTTAACAAGAAGATGTACCGCGGCGCGCTGAAAAGCATCCTGTCCGAACTGGTACGTCAGGATCGTCTGATCGTTGTCGAGAAGTTCTCTGTAGAAGCGCCGAAAACTAAGCTGCTGGCACAGAAACTGAAAGACATGGCTCTGGAAGATGTGCTGATCATCACCGGTGAGCTGGACGAAAACCTGTTCCTGGCTGCGCGCAACCTGCACAAGGTTGACGTACGCGATGCAACTGGTATCGACCCGGTTAGCCTGATCGCCTTCGACAAAGTCGTAATGACTGCTGATGCTGTTAAGCAAGTTGAGGAGATGCTGGCATGA"/>
                    <sequence taxon="EcCa635a_O157_STEC" totalcount="4" value="ATGGAATTAGTATTGAAAGACGCGCAGAGCGCGCTGACTGTTTCCGAAACTACCTTCGGTCGTGATTTCAACGAAGCGCTGGTTCACCAGGTTGTTGTTGCTTATGCAGCTGGTGCTCGTCAGGGTACTCGTGCTCAGAAGACTCGTGCTGAAGTAACTGGTTCCGGTAAAAAACCGTGGCGCCAGAAAGGCACCGGCCGTGCGCGTTCTGGTTCTATCAAGAGCCCGATCTGGCGTTCTGGTGGCGTGACCTTTGCTGCTCGTCCGCAGGACCACAGTCAAAAAGTTAACAAGAAGATGTACCGCGGCGCGCTGAAAAGCATCCTGTCCGAACTGGTACGTCAGGATCGTCTGATCGTTGTCGAGAAGTTCTCTGTAGAAGCGCCGAAAACTAAGCTGCTGGCACAGAAACTGAAAGACATGGCTCTGGAAGATGTGCTGATCATCACCGGTGAGCTGGACGAAAACCTGTTCCTGGCTGCGCGCAACCTGCACAAGGTTGACGTACGCGATGCAACTGGTATCGACCCGGTTAGCCTGATCGCCTTCGACAAAGTCGTAATGACTGCTGATGCTGTTAAGCAAGTTGAGGAGATGCTGGCATGA"/>
                    <sequence taxon="EcCa583a_O157_nonSTEC" totalcount="4" value="ATGGAATTAGTATTGAAAGACGCGCAGAGCGCGCTGACTGTTTCCGAAACTACCTTCGGTCGTGATTTCAACGAAGCGCTGGTTCACCAGGTTGTTGTTGCTTATGCAGCTGGTGCTCGTCAGGGTACTCGTGCTCAGAAGACTCGTGCTGAAGTAACTGGTTCCGGTAAAAAACCGTGGCGCCAGAAAGGCACCGGCCGTGCGCGTTCTGGTTCTATCAAGAGCCCGATCTGGCGTTCTGGTGGCGTGACCTTTGCTGCTCGTCCGCAGGACCACAGTCAAAAAGTTAACAAGAAGATGTACCGCGGCGCGCTGAAAAGCATCCTGTCCGAACTGGTACGTCAGGATCGTCTGATCGTTGTCGAGAAGTTCTCTGTAGAAGCGCCGAAAACTAAGCTGCTGGCACAGAAACTGAAAGACATGGCTCTGGAAGATGTGCTGATCATCACCGGTGAGCTGGACGAAAACCTGTTCCTGGCTGCGCGCAACCTGCACAAGGTTGACGTACGCGATGCAACTGGTATCGACCCGGTTAGCCTGATCGCCTTCGACAAAGTCGTAATGACTGCTGATGCTGTTAAGCAAGTTGAGGAGATGCTGGCATGA"/>
                    <sequence taxon="EcCa21a_O157_nonSTEC" totalcount="4" value="ATGGAATTAGTATTGAAAGACGCGCAGAGCGCGCTGACTGTTTCCGAAACTACCTTCGGTCGTGATTTCAACGAAGCGCTGGTTCACCAGGTTGTTGTTGCTTATGCAGCTGGTGCTCGTCAGGGTACTCGTGCTCAGAAGACTCGTGCTGAAGTAACTGGTTCCGGTAAAAAACCGTGGCGCCAGAAAGGCACCGGCCGTGCGCGTTCTGGTTCTATCAAGAGCCCGATCTGGCGTTCTGGTGGCGTGACCTTTGCTGCTCGTCCGCAGGACCACAGTCAAAAAGTTAACAAGAAGATGTACCGCGGCGCGCTGAAAAGCATCCTGTCCGAACTGGTACGTCAGGATCGTCTGATCGTTGTCGAGAAGTTCTCTGTAGAAGCGCCGAAAACTAAGCTGCTGGCACAGAAACTGAAAGACATGGCTCTGGAAGATGTGCTGATCATCACCGGTGAGCTGGACGAAAACCTGTTCCTGGCTGCGCGCAACCTGCACAAGGTTGACGTACGCGATGCAACTGGTATCGACCCGGTTAGCCTGATCGCCTTCGACAAAGTCGTAATGACTGCTGATGCTGTTAAGCAAGTTGAGGAGATGCTGGCATGA"/>
                    <sequence taxon="EcCa63b_O157_STEC" totalcount="4" value="ATGGAATTAGTATTGAAAGACGCGCAGAGCGCGCTGACTGTTTCCGAAACTACCTTCGGTCGTGATTTCAACGAAGCGCTGGTTCACCAGGTTGTTGTTGCTTATGCAGCTGGTGCTCGTCAGGGTACTCGTGCTCAGAAGACTCGTGCTGAAGTAACTGGTTCCGGTAAAAAACCGTGGCGCCAGAAAGGCACCGGCCGTGCGCGTTCTGGTTCTATCAAGAGCCCGATCTGGCGTTCTGGTGGCGTGACCTTTGCTGCTCGTCCGCAGGACCACAGTCAAAAAGTTAACAAGAAGATGTACCGCGGCGCGCTGAAAAGCATCCTGTCCGAACTGGTACGTCAGGATCGTCTGATCGTTGTCGAGAAGTTCTCTGTAGAAGCGCCGAAAACTAAGCTGCTGGCACAGAAACTGAAAGACATGGCTCTGGAAGATGTGCTGATCATCACCGGTGAGCTGGACGAAAACCTGTTCCTGGCTGCGCGCAACCTGCACAAGGTTGACGTACGCGATGCAACTGGTATCGACCCGGTTAGCCTGATCGCCTTCGACAAAGTCGTAATGACTGCTGATGCTGTTAAGCAAGTTGAGGAGATGCTGGCATGA"/>
                    <sequence taxon="EcCa519a_O157_nonSTEC" totalcount="4" value="ATGGAATTAGTATTGAAAGACGCGCAGAGCGCGCTGACTGTTTCCGAAACTACCTTCGGTCGTGATTTCAACGAAGCGCTGGTTCACCAGGTTGTTGTTGCTTATGCAGCTGGTGCTCGTCAGGGTACTCGTGCTCAGAAGACTCGTGCTGAAGTAACTGGTTCCGGTAAAAAACCGTGGCGCCAGAAAGGCACCGGCCGTGCGCGTTCTGGTTCTATCAAGAGCCCGATCTGGCGTTCTGGTGGCGTGACCTTTGCTGCTCGTCCGCAGGACCACAGTCAAAAAGTTAACAAGAAGATGTACCGCGGCGCGCTGAAAAGCATCCTGTCCGAACTGGTACGTCAGGATCGTCTGATCGTTGTCGAGAAGTTCTCTGTAGAAGCGCCGAAAACTAAGCTGCTGGCACAGAAACTGAAAGACATGGCTCTGGAAGATGTGCTGATCATCACCGGTGAGCTGGACGAAAACCTGTTCCTGGCTGCGCGCAACCTGCACAAGGTTGACGTACGCGATGCAACTGGTATCGACCCGGTTAGCCTGATCGCCTTCGACAAAGTCGTAATGACTGCTGATGCTGTTAAGCAAGTTGAGGAGATGCTGGCATGA"/>
                    <sequence taxon="EcCa32a_O157_STEC" totalcount="4" value="ATGGAATTAGTATTGAAAGACGCGCAGAGCGCGCTGACTGTTTCCGAAACTACCTTCGGTCGTGATTTCAACGAAGCGCTGGTTCACCAGGTTGTTGTTGCTTATGCAGCTGGTGCTCGTCAGGGTACTCGTGCTCAGAAGACTCGTGCTGAAGTAACTGGTTCCGGTAAAAAACCGTGGCGCCAGAAAGGCACCGGCCGTGCGCGTTCTGGTTCTATCAAGAGCCCGATCTGGCGTTCTGGTGGCGTGACCTTTGCTGCTCGTCCGCAGGACCACAGTCAAAAAGTTAACAAGAAGATGTACCGCGGCGCGCTGAAAAGCATCCTGTCCGAACTGGTACGTCAGGATCGTCTGATCGTTGTCGAGAAGTTCTCTGTAGAAGCGCCGAAAACTAAGCTGCTGGCACAGAAACTGAAAGACATGGCTCTGGAAGATGTGCTGATCATCACCGGTGAGCTGGACGAAAACCTGTTCCTGGCTGCGCGCAACCTGCACAAGGTTGACGTACGCGATGCAACTGGTATCGACCCGGTTAGCCTGATCGCCTTCGACAAAGTCGTAATGACTGCTGATGCTGTTAAGCAAGTTGAGGAGATGCTGGCATGA"/>
                    <sequence taxon="EcCa569a_O26_nonSTEC" totalcount="4" value="ATGGAATTAGTATTGAAAGACGCGCAGAGCGCGCTGACTGTTTCCGAAACTACCTTCGGTCGTGATTTCAACGAAGCGCTGGTTCACCAGGTTGTTGTTGCTTATGCAGCTGGTGCTCGTCAGGGTACTCGTGCTCAGAAGACTCGTGCTGAAGTAACTGGTTCCGGTAAAAAACCGTGGCGCCAGAAAGGCACCGGCCGTGCGCGTTCTGGTTCTATCAAGAGCCCGATCTGGCGTTCTGGTGGCGTGACCTTTGCTGCTCGTCCGCAGGACCACAGTCAAAAAGTTAACAAGAAGATGTACCGCGGCGCGCTGAAAAGCATCCTGTCCGAACTGGTACGTCAGGATCGTCTGATCGTTGTCGAGAAGTTCTCTGTAGAAGCGCCGAAAACTAAGCTGCTGGCACAGAAACTGAAAGACATGGCTCTGGAAGATGTGCTGATCATCACCGGTGAGCTGGACGAAAACCTGTTCCTGGCTGCGCGCAACCTGCACAAGGTTGACGTACGCGATGCAACTGGTATCGACCCGGTTAGCCTGATCGCCTTCGACAAAGTCGTAATGACTGCTGATGCTGTTAAGCAAGTTGAGGAGATGCTGGCATGA"/>
                </data>
<data
id="filtered_Tessy01_rplE_aligned"
name="alignment">
                    <sequence taxon="EcCa24a_O157_nonSTEC" totalcount="4" value="ATGGCGAAACTGCATGATTACTACAAAGACGAAGTAGTTAAAAAACTCATGACTGAGTTTAACTACAATTCTGTCATGCAAGTCCCTCGGGTCGAGAAGATCACCCTGAACATGGGTGTTGGTGAAGCGATCGCTGACAAAAAACTGCTGGATAACGCAGCAGCAGACCTGGCAGCAATCTCCGGTCAAAAACCGCTGATCACCAAAGCACGCAAATCTGTTGCAGGCTTCAAAATCCGTCAGGGCTATCCGATCGGCTGTAAAGTAACTCTGCGTGGCGAACGCATGTGGGAGTTCTTTGAGCGCCTGATCACTATTGCTGTACCTCGTATCCGTGACTTCCGTGGCCTGTCCGCTAAGTCTTTCGACGGTCGTGGTAACTACAGCATGGGTGTCCGTGAGCAGATCATCTTCCCAGAAATCGACTACGATAAAGTCGACCGCGTTCGTGGTTTGGATATTACCATTACCACTACTGCGAAATCTGACGAAGAAGGCCGCGCTCTGCTGGCTGCCTTTGACTTCCCGTTCCGCAAGTAA"/>
                    <sequence taxon="EcCa5a_O26_nonSTEC" totalcount="4" value="ATGGCGAAACTGCATGATTACTACAAAGACGAAGTAGTTAAAAAACTCATGACTGAGTTTAACTACAATTCTGTCATGCAAGTCCCTCGGGTCGAGAAGATCACCCTGAACATGGGTGTTGGTGAAGCGATCGCTGACAAAAAACTGCTGGATAACGCAGCAGCAGACCTGGCAGCAATCTCCGGTCAAAAACCGCTGATCACCAAAGCACGCAAATCTGTTGCAGGCTTCAAAATCCGTCAGGGCTATCCGATCGGCTGTAAAGTAACTCTGCGTGGCGAACGCATGTGGGAGTTCTTTGAGCGCCTGATCACTATTGCTGTACCTCGTATCCGTGACTTCCGTGGCCTGTCCGCTAAGTCTTTCGACGGTCGTGGTAACTACAGCATGGGTGTCCGTGAGCAGATCATCTTCCCAGAAATCGACTACGATAAAGTCGACCGCGTTCGTGGTTTGGATATTACCATTACCACTACTGCGAAATCTGACGAAGAAGGCCGCGCTCTGCTGGCTGCCTTTGACTTCCCGTTCCGCAAGTAA"/>
                    <sequence taxon="EcCa8a_O26_nonSTEC" totalcount="4" value="ATGGCGAAACTGCATGATTACTACAAAGACGAAGTAGTTAAAAAACTCATGACTGAGTTTAACTACAATTCTGTCATGCAAGTCCCTCGGGTCGAGAAGATCACCCTGAACATGGGTGTTGGTGAAGCGATCGCTGACAAAAAACTGCTGGATAACGCAGCAGCAGACCTGGCAGCAATCTCCGGTCAAAAACCGCTGATCACCAAAGCACGCAAATCTGTTGCAGGCTTCAAAATCCGTCAGGGCTATCCGATCGGCTGTAAAGTAACTCTGCGTGGCGAACGCATGTGGGAGTTCTTTGAGCGCCTGATCACTATTGCTGTACCTCGTATCCGTGACTTCCGTGGCCTGTCCGCTAAGTCTTTCGACGGTCGTGGTAACTACAGCATGGGTGTCCGTGAGCAGATCATCTTCCCAGAAATCGACTACGATAAAGTCGACCGCGTTCGTGGTTTGGATATTACCATTACCACTACTGCGAAATCTGACGAAGAAGGCCGCGCTCTGCTGGCTGCCTTTGACTTCCCGTTCCGCAAGTAA"/>
                    <sequence taxon="EcCa461b_O157_STEC" totalcount="4" value="ATGGCGAAACTGCATGATTACTACAAAGACGAAGTAGTTAAAAAACTCATGACTGAGTTTAACTACAATTCTGTCATGCAAGTCCCTCGGGTCGAGAAGATCACCCTGAACATGGGTGTTGGTGAAGCGATCGCTGACAAAAAACTGCTGGATAACGCAGCAGCAGACCTGGCAGCAATCTCCGGTCAAAAACCGCTGATCACCAAAGCACGCAAATCTGTTGCAGGCTTCAAAATCCGTCAGGGCTATCCGATCGGCTGTAAAGTAACTCTGCGTGGCGAACGCATGTGGGAGTTCTTTGAGCGCCTGATCACTATTGCTGTACCTCGTATCCGTGACTTCCGTGGCCTGTCCGCTAAGTCTTTCGACGGTCGTGGTAACTACAGCATGGGTGTCCGTGAGCAGATCATCTTCCCAGAAATCGACTACGATAAAGTCGACCGCGTTCGTGGTTTGGATATTACCATTACCACTACTGCGAAATCTGACGAAGAAGGCCGCGCTCTGCTGGCTGCCTTTGACTTCCCGTTCCGCAAGTAA"/>
                    <sequence taxon="EcHu44a_O157_STEC" totalcount="4" value="ATGGCGAAACTGCATGATTACTACAAAGACGAAGTAGTTAAAAAACTCATGACTGAGTTTAACTACAATTCTGTCATGCAAGTCCCTCGGGTCGAGAAGATCACCCTGAACATGGGTGTTGGTGAAGCGATCGCTGACAAAAAACTGCTGGATAACGCAGCAGCAGACCTGGCAGCAATCTCCGGTCAAAAACCGCTGATCACCAAAGCACGCAAATCTGTTGCAGGCTTCAAAATCCGTCAGGGCTATCCGATCGGCTGTAAAGTAACTCTGCGTGGCGAACGCATGTGGGAGTTCTTTGAGCGCCTGATCACTATTGCTGTACCTCGTATCCGTGACTTCCGTGGCCTGTCCGCTAAGTCTTTCGACGGTCGTGGTAACTACAGCATGGGTGTCCGTGAGCAGATCATCTTCCCAGAAATCGACTACGATAAAGTCGACCGCGTTCGTGGTTTGGATATTACCATTACCACTACTGCGAAATCTGACGAAGAAGGCCGCGCTCTGCTGGCTGCCTTTGACTTCCCGTTCCGCAAGTAA"/>
                    <sequence taxon="EcHu56a_O157_STEC" totalcount="4" value="ATGGCGAAACTGCATGATTACTACAAAGACGAAGTAGTTAAAAAACTCATGACTGAGTTTAACTACAATTCTGTCATGCAAGTCCCTCGGGTCGAGAAGATCACCCTGAACATGGGTGTTGGTGAAGCGATCGCTGACAAAAAACTGCTGGATAACGCAGCAGCAGACCTGGCAGCAATCTCCGGTCAAAAACCGCTGATCACCAAAGCACGCAAATCTGTTGCAGGCTTCAAAATCCGTCAGGGCTATCCGATCGGCTGTAAAGTAACTCTGCGTGGCGAACGCATGTGGGAGTTCTTTGAGCGCCTGATCACTATTGCTGTACCTCGTATCCGTGACTTCCGTGGCCTGTCCGCTAAGTCTTTCGACGGTCGTGGTAACTACAGCATGGGTGTCCGTGAGCAGATCATCTTCCCAGAAATCGACTACGATAAAGTCGACCGCGTTCGTGGTTTGGATATTACCATTACCACTACTGCGAAATCTGACGAAGAAGGCCGCGCTCTGCTGGCTGCCTTTGACTTCCCGTTCCGCAAGTAA"/>
                    <sequence taxon="EcHu68a_O157_STEC" totalcount="4" value="ATGGCGAAACTGCATGATTACTACAAAGACGAAGTAGTTAAAAAACTCATGACTGAGTTTAACTACAATTCTGTCATGCAAGTCCCTCGGGTCGAGAAGATCACCCTGAACATGGGTGTTGGTGAAGCGATCGCTGACAAAAAACTGCTGGATAACGCAGCAGCAGACCTGGCAGCAATCTCCGGTCAAAAACCGCTGATCACCAAAGCACGCAAATCTGTTGCAGGCTTCAAAATCCGTCAGGGCTATCCGATCGGCTGTAAAGTAACTCTGCGTGGCGAACGCATGTGGGAGTTCTTTGAGCGCCTGATCACTATTGCTGTACCTCGTATCCGTGACTTCCGTGGCCTGTCCGCTAAGTCTTTCGACGGTCGTGGTAACTACAGCATGGGTGTCCGTGAGCAGATCATCTTCCCAGAAATCGACTACGATAAAGTCGACCGCGTTCGTGGTTTGGATATTACCATTACCACTACTGCGAAATCTGACGAAGAAGGCCGCGCTCTGCTGGCTGCCTTTGACTTCCCGTTCCGCAAGTAA"/>
                    <sequence taxon="EcHu76a_O157_STEC" totalcount="4" value="ATGGCGAAACTGCATGATTACTACAAAGACGAAGTAGTTAAAAAACTCATGACTGAGTTTAACTACAATTCTGTCATGCAAGTCCCTCGGGTCGAGAAGATCACCCTGAACATGGGTGTTGGTGAAGCGATCGCTGACAAAAAACTGCTGGATAACGCAGCAGCAGACCTGGCAGCAATCTCCGGTCAAAAACCGCTGATCACCAAAGCACGCAAATCTGTTGCAGGCTTCAAAATCCGTCAGGGCTATCCGATCGGCTGTAAAGTAACTCTGCGTGGCGAACGCATGTGGGAGTTCTTTGAGCGCCTGATCACTATTGCTGTACCTCGTATCCGTGACTTCCGTGGCCTGTCCGCTAAGTCTTTCGACGGTCGTGGTAACTACAGCATGGGTGTCCGTGAGCAGATCATCTTCCCAGAAATCGACTACGATAAAGTCGACCGCGTTCGTGGTTTGGATATTACCATTACCACTACTGCGAAATCTGACGAAGAAGGCCGCGCTCTGCTGGCTGCCTTTGACTTCCCGTTCCGCAAGTAA"/>
                    <sequence taxon="EcHu93a_O157_STEC" totalcount="4" value="ATGGCGAAACTGCATGATTACTACAAAGACGAAGTAGTTAAAAAACTCATGACTGAGTTTAACTACAATTCTGTCATGCAAGTCCCTCGGGTCGAGAAGATCACCCTGAACATGGGTGTTGGTGAAGCGATCGCTGACAAAAAACTGCTGGATAACGCAGCAGCAGACCTGGCAGCAATCTCCGGTCAAAAACCGCTGATCACCAAAGCACGCAAATCTGTTGCAGGCTTCAAAATCCGTCAGGGCTATCCGATCGGCTGTAAAGTAACTCTGCGTGGCGAACGCATGTGGGAGTTCTTTGAGCGCCTGATCACTATTGCTGTACCTCGTATCCGTGACTTCCGTGGCCTGTCCGCTAAGTCTTTCGACGGTCGTGGTAACTACAGCATGGGTGTCCGTGAGCAGATCATCTTCCCAGAAATCGACTACGATAAAGTCGACCGCGTTCGTGGTTTGGATATTACCATTACCACTACTGCGAAATCTGACGAAGAAGGCCGCGCTCTGCTGGCTGCCTTTGACTTCCCGTTCCGCAAGTAA"/>
                    <sequence taxon="EcHu114a_O157_STEC" totalcount="4" value="ATGGCGAAACTGCATGATTACTACAAAGACGAAGTAGTTAAAAAACTCATGACTGAGTTTAACTACAATTCTGTCATGCAAGTCCCTCGGGTCGAGAAGATCACCCTGAACATGGGTGTTGGTGAAGCGATCGCTGACAAAAAACTGCTGGATAACGCAGCAGCAGACCTGGCAGCAATCTCCGGTCAAAAACCGCTGATCACCAAAGCACGCAAATCTGTTGCAGGCTTCAAAATCCGTCAGGGCTATCCGATCGGCTGTAAAGTAACTCTGCGTGGCGAACGCATGTGGGAGTTCTTTGAGCGCCTGATCACTATTGCTGTACCTCGTATCCGTGACTTCCGTGGCCTGTCCGCTAAGTCTTTCGACGGTCGTGGTAACTACAGCATGGGTGTCCGTGAGCAGATCATCTTCCCAGAAATCGACTACGATAAAGTCGACCGCGTTCGTGGTTTGGATATTACCATTACCACTACTGCGAAATCTGACGAAGAAGGCCGCGCTCTGCTGGCTGCCTTTGACTTCCCGTTCCGCAAGTAA"/>
                    <sequence taxon="EcCa513a_O26_STEC" totalcount="4" value="ATGGCGAAACTGCATGATTACTACAAAGACGAAGTAGTTAAAAAACTCATGACTGAGTTTAACTACAATTCTGTCATGCAAGTCCCTCGGGTCGAGAAGATCACCCTGAACATGGGTGTTGGTGAAGCGATCGCTGACAAAAAACTGCTGGATAACGCAGCAGCAGACCTGGCAGCAATCTCCGGTCAAAAACCGCTGATCACCAAAGCACGCAAATCTGTTGCAGGCTTCAAAATCCGTCAGGGCTATCCGATCGGCTGTAAAGTAACTCTGCGTGGCGAACGCATGTGGGAGTTCTTTGAGCGCCTGATCACTATTGCTGTACCTCGTATCCGTGACTTCCGTGGCCTGTCCGCTAAGTCTTTCGACGGTCGTGGTAACTACAGCATGGGTGTCCGTGAGCAGATCATCTTCCCAGAAATCGACTACGATAAAGTCGACCGCGTTCGTGGTTTGGATATTACCATTACCACTACTGCGAAATCTGACGAAGAAGGCCGCGCTCTGCTGGCTGCCTTTGACTTCCCGTTCCGCAAGTAA"/>
                    <sequence taxon="EcCa514a_O26_nonSTEC" totalcount="4" value="ATGGCGAAACTGCATGATTACTACAAAGACGAAGTAGTTAAAAAACTCATGACTGAGTTTAACTACAATTCTGTCATGCAAGTCCCTCGGGTCGAGAAGATCACCCTGAACATGGGTGTTGGTGAAGCGATCGCTGACAAAAAACTGCTGGATAACGCAGCAGCAGACCTGGCAGCAATCTCCGGTCAAAAACCGCTGATCACCAAAGCACGCAAATCTGTTGCAGGCTTCAAAATCCGTCAGGGCTATCCGATCGGCTGTAAAGTAACTCTGCGTGGCGAACGCATGTGGGAGTTCTTTGAGCGCCTGATCACTATTGCTGTACCTCGTATCCGTGACTTCCGTGGCCTGTCCGCTAAGTCTTTCGACGGTCGTGGTAACTACAGCATGGGTGTCCGTGAGCAGATCATCTTCCCAGAAATCGACTACGATAAAGTCGACCGCGTTCGTGGTTTGGATATTACCATTACCACTACTGCGAAATCTGACGAAGAAGGCCGCGCTCTGCTGGCTGCCTTTGACTTCCCGTTCCGCAAGTAA"/>
                    <sequence taxon="EcCa26a_O157_nonSTEC" totalcount="4" value="ATGGCGAAACTGCATGATTACTACAAAGACGAAGTAGTTAAAAAACTCATGACTGAGTTTAACTACAATTCTGTCATGCAAGTCCCTCGGGTCGAGAAGATCACCCTGAACATGGGTGTTGGTGAAGCGATCGCTGACAAAAAACTGCTGGATAACGCAGCAGCAGACCTGGCAGCAATCTCCGGTCAAAAACCGCTGATCACCAAAGCACGCAAATCTGTTGCAGGCTTCAAAATCCGTCAGGGCTATCCGATCGGCTGTAAAGTAACTCTGCGTGGCGAACGCATGTGGGAGTTCTTTGAGCGCCTGATCACTATTGCTGTACCTCGTATCCGTGACTTCCGTGGCCTGTCCGCTAAGTCTTTCGACGGTCGTGGTAACTACAGCATGGGTGTCCGTGAGCAGATCATCTTCCCAGAAATCGACTACGATAAAGTCGACCGCGTTCGTGGTTTGGATATTACCATTACCACTACTGCGAAATCTGACGAAGAAGGCCGCGCTCTGCTGGCTGCCTTTGACTTCCCGTTCCGCAAGTAA"/>
                    <sequence taxon="EcCa491a_O157_STEC" totalcount="4" value="ATGGCGAAACTGCATGATTACTACAAAGACGAAGTAGTTAAAAAACTCATGACTGAGTTTAACTACAATTCTGTCATGCAAGTCCCTCGGGTCGAGAAGATCACCCTGAACATGGGTGTTGGTGAAGCGATCGCTGACAAAAAACTGCTGGATAACGCAGCAGCAGACCTGGCAGCAATCTCCGGTCAAAAACCGCTGATCACCAAAGCACGCAAATCTGTTGCAGGCTTCAAAATCCGTCAGGGCTATCCGATCGGCTGTAAAGTAACTCTGCGTGGCGAACGCATGTGGGAGTTCTTTGAGCGCCTGATCACTATTGCTGTACCTCGTATCCGTGACTTCCGTGGCCTGTCCGCTAAGTCTTTCGACGGTCGTGGTAACTACAGCATGGGTGTCCGTGAGCAGATCATCTTCCCAGAAATCGACTACGATAAAGTCGACCGCGTTCGTGGTTTGGATATTACCATTACCACTACTGCGAAATCTGACGAAGAAGGCCGCGCTCTGCTGGCTGCCTTTGACTTCCCGTTCCGCAAGTAA"/>
                    <sequence taxon="EcCa1a_O26_STEC" totalcount="4" value="ATGGCGAAACTGCATGATTACTACAAAGACGAAGTAGTTAAAAAACTCATGACTGAGTTTAACTACAATTCTGTCATGCAAGTCCCTCGGGTCGAGAAGATCACCCTGAACATGGGTGTTGGTGAAGCGATCGCTGACAAAAAACTGCTGGATAACGCAGCAGCAGACCTGGCAGCAATCTCCGGTCAAAAACCGCTGATCACCAAAGCACGCAAATCTGTTGCAGGCTTCAAAATCCGTCAGGGCTATCCGATCGGCTGTAAAGTAACTCTGCGTGGCGAACGCATGTGGGAGTTCTTTGAGCGCCTGATCACTATTGCTGTACCTCGTATCCGTGACTTCCGTGGCCTGTCCGCTAAGTCTTTCGACGGTCGTGGTAACTACAGCATGGGTGTCCGTGAGCAGATCATCTTCCCAGAAATCGACTACGATAAAGTCGACCGCGTTCGTGGTTTGGATATTACCATTACCACTACTGCGAAATCTGACGAAGAAGGCCGCGCTCTGCTGGCTGCCTTTGACTTCCCGTTCCGCAAGTAA"/>
                    <sequence taxon="EcCa452a_O157_STEC" totalcount="4" value="ATGGCGAAACTGCATGATTACTACAAAGACGAAGTAGTTAAAAAACTCATGACTGAGTTTAACTACAATTCTGTCATGCAAGTCCCTCGGGTCGAGAAGATCACCCTGAACATGGGTGTTGGTGAAGCGATCGCTGACAAAAAACTGCTGGATAACGCAGCAGCAGACCTGGCAGCAATCTCCGGTCAAAAACCGCTGATCACCAAAGCACGCAAATCTGTTGCAGGCTTCAAAATCCGTCAGGGCTATCCGATCGGCTGTAAAGTAACTCTGCGTGGCGAACGCATGTGGGAGTTCTTTGAGCGCCTGATCACTATTGCTGTACCTCGTATCCGTGACTTCCGTGGCCTGTCCGCTAAGTCTTTCGACGGTCGTGGTAACTACAGCATGGGTGTCCGTGAGCAGATCATCTTCCCAGAAATCGACTACGATAAAGTCGACCGCGTTCGTGGTTTGGATATTACCATTACCACTACTGCGAAATCTGACGAAGAAGGCCGCGCTCTGCTGGCTGCCTTTGACTTCCCGTTCCGCAAGTAA"/>
                    <sequence taxon="EcCa635a_O157_STEC" totalcount="4" value="ATGGCGAAACTGCATGATTACTACAAAGACGAAGTAGTTAAAAAACTCATGACTGAGTTTAACTACAATTCTGTCATGCAAGTCCCTCGGGTCGAGAAGATCACCCTGAACATGGGTGTTGGTGAAGCGATCGCTGACAAAAAACTGCTGGATAACGCAGCAGCAGACCTGGCAGCAATCTCCGGTCAAAAACCGCTGATCACCAAAGCACGCAAATCTGTTGCAGGCTTCAAAATCCGTCAGGGCTATCCGATCGGCTGTAAAGTAACTCTGCGTGGCGAACGCATGTGGGAGTTCTTTGAGCGCCTGATCACTATTGCTGTACCTCGTATCCGTGACTTCCGTGGCCTGTCCGCTAAGTCTTTCGACGGTCGTGGTAACTACAGCATGGGTGTCCGTGAGCAGATCATCTTCCCAGAAATCGACTACGATAAAGTCGACCGCGTTCGTGGTTTGGATATTACCATTACCACTACTGCGAAATCTGACGAAGAAGGCCGCGCTCTGCTGGCTGCCTTTGACTTCCCGTTCCGCAAGTAA"/>
                    <sequence taxon="EcCa583a_O157_nonSTEC" totalcount="4" value="ATGGCGAAACTGCATGATTACTACAAAGACGAAGTAGTTAAAAAACTCATGACTGAGTTTAACTACAATTCTGTCATGCAAGTCCCTCGGGTCGAGAAGATCACCCTGAACATGGGTGTTGGTGAAGCGATCGCTGACAAAAAACTGCTGGATAACGCAGCAGCAGACCTGGCAGCAATCTCCGGTCAAAAACCGCTGATCACCAAAGCACGCAAATCTGTTGCAGGCTTCAAAATCCGTCAGGGCTATCCGATCGGCTGTAAAGTAACTCTGCGTGGCGAACGCATGTGGGAGTTCTTTGAGCGCCTGATCACTATTGCTGTACCTCGTATCCGTGACTTCCGTGGCCTGTCCGCTAAGTCTTTCGACGGTCGTGGTAACTACAGCATGGGTGTCCGTGAGCAGATCATCTTCCCAGAAATCGACTACGATAAAGTCGACCGCGTTCGTGGTTTGGATATTACCATTACCACTACTGCGAAATCTGACGAAGAAGGCCGCGCTCTGCTGGCTGCCTTTGACTTCCCGTTCCGCAAGTAA"/>
                    <sequence taxon="EcCa21a_O157_nonSTEC" totalcount="4" value="ATGGCGAAACTGCATGATTACTACAAAGACGAAGTAGTTAAAAAACTCATGACTGAGTTTAACTACAATTCTGTCATGCAAGTCCCTCGGGTCGAGAAGATCACCCTGAACATGGGTGTTGGTGAAGCGATCGCTGACAAAAAACTGCTGGATAACGCAGCAGCAGACCTGGCAGCAATCTCCGGTCAAAAACCGCTGATCACCAAAGCACGCAAATCTGTTGCAGGCTTCAAAATCCGTCAGGGCTATCCGATCGGCTGTAAAGTAACTCTGCGTGGCGAACGCATGTGGGAGTTCTTTGAGCGCCTGATCACTATTGCTGTACCTCGTATCCGTGACTTCCGTGGCCTGTCCGCTAAGTCTTTCGACGGTCGTGGTAACTACAGCATGGGTGTCCGTGAGCAGATCATCTTCCCAGAAATCGACTACGATAAAGTCGACCGCGTTCGTGGTTTGGATATTACCATTACCACTACTGCGAAATCTGACGAAGAAGGCCGCGCTCTGCTGGCTGCCTTTGACTTCCCGTTCCGCAAGTAA"/>
                    <sequence taxon="EcCa63b_O157_STEC" totalcount="4" value="ATGGCGAAACTGCATGATTACTACAAAGACGAAGTAGTTAAAAAACTCATGACTGAGTTTAACTACAATTCTGTCATGCAAGTCCCTCGGGTCGAGAAGATCACCCTGAACATGGGTGTTGGTGAAGCGATCGCTGACAAAAAACTGCTGGATAACGCAGCAGCAGACCTGGCAGCAATCTCCGGTCAAAAACCGCTGATCACCAAAGCACGCAAATCTGTTGCAGGCTTCAAAATCCGTCAGGGCTATCCGATCGGCTGTAAAGTAACTCTGCGTGGCGAACGCATGTGGGAGTTCTTTGAGCGCCTGATCACTATTGCTGTACCTCGTATCCGTGACTTCCGTGGCCTGTCCGCTAAGTCTTTCGACGGTCGTGGTAACTACAGCATGGGTGTCCGTGAGCAGATCATCTTCCCAGAAATCGACTACGATAAAGTCGACCGCGTTCGTGGTTTGGATATTACCATTACCACTACTGCGAAATCTGACGAAGAAGGCCGCGCTCTGCTGGCTGCCTTTGACTTCCCGTTCCGCAAGTAA"/>
                    <sequence taxon="EcCa519a_O157_nonSTEC" totalcount="4" value="ATGGCGAAACTGCATGATTACTACAAAGACGAAGTAGTTAAAAAACTCATGACTGAGTTTAACTACAATTCTGTCATGCAAGTCCCTCGGGTCGAGAAGATCACCCTGAACATGGGTGTTGGTGAAGCGATCGCTGACAAAAAACTGCTGGATAACGCAGCAGCAGACCTGGCAGCAATCTCCGGTCAAAAACCGCTGATCACCAAAGCACGCAAATCTGTTGCAGGCTTCAAAATCCGTCAGGGCTATCCGATCGGCTGTAAAGTAACTCTGCGTGGCGAACGCATGTGGGAGTTCTTTGAGCGCCTGATCACTATTGCTGTACCTCGTATCCGTGACTTCCGTGGCCTGTCCGCTAAGTCTTTCGACGGTCGTGGTAACTACAGCATGGGTGTCCGTGAGCAGATCATCTTCCCAGAAATCGACTACGATAAAGTCGACCGCGTTCGTGGTTTGGATATTACCATTACCACTACTGCGAAATCTGACGAAGAAGGCCGCGCTCTGCTGGCTGCCTTTGACTTCCCGTTCCGCAAGTAA"/>
                    <sequence taxon="EcCa32a_O157_STEC" totalcount="4" value="ATGGCGAAACTGCATGATTACTACAAAGACGAAGTAGTTAAAAAACTCATGACTGAGTTTAACTACAATTCTGTCATGCAAGTCCCTCGGGTCGAGAAGATCACCCTGAACATGGGTGTTGGTGAAGCGATCGCTGACAAAAAACTGCTGGATAACGCAGCAGCAGACCTGGCAGCAATCTCCGGTCAAAAACCGCTGATCACCAAAGCACGCAAATCTGTTGCAGGCTTCAAAATCCGTCAGGGCTATCCGATCGGCTGTAAAGTAACTCTGCGTGGCGAACGCATGTGGGAGTTCTTTGAGCGCCTGATCACTATTGCTGTACCTCGTATCCGTGACTTCCGTGGCCTGTCCGCTAAGTCTTTCGACGGTCGTGGTAACTACAGCATGGGTGTCCGTGAGCAGATCATCTTCCCAGAAATCGACTACGATAAAGTCGACCGCGTTCGTGGTTTGGATATTACCATTACCACTACTGCGAAATCTGACGAAGAAGGCCGCGCTCTGCTGGCTGCCTTTGACTTCCCGTTCCGCAAGTAA"/>
                    <sequence taxon="EcCa569a_O26_nonSTEC" totalcount="4" value="ATGGCGAAACTGCATGATTACTACAAAGACGAAGTAGTTAAAAAACTCATGACTGAGTTTAACTACAATTCTGTCATGCAAGTCCCTCGGGTCGAGAAGATCACCCTGAACATGGGTGTTGGTGAAGCGATCGCTGACAAAAAACTGCTGGATAACGCAGCAGCAGACCTGGCAGCAATCTCCGGTCAAAAACCGCTGATCACCAAAGCACGCAAATCTGTTGCAGGCTTCAAAATCCGTCAGGGCTATCCGATCGGCTGTAAAGTAACTCTGCGTGGCGAACGCATGTGGGAGTTCTTTGAGCGCCTGATCACTATTGCTGTACCTCGTATCCGTGACTTCCGTGGCCTGTCCGCTAAGTCTTTCGACGGTCGTGGTAACTACAGCATGGGTGTCCGTGAGCAGATCATCTTCCCAGAAATCGACTACGATAAAGTCGACCGCGTTCGTGGTTTGGATATTACCATTACCACTACTGCGAAATCTGACGAAGAAGGCCGCGCTCTGCTGGCTGCCTTTGACTTCCCGTTCCGCAAGTAA"/>
                </data>
<data
id="filtered_Tessy01_rplF_aligned"
name="alignment">
                    <sequence taxon="EcCa24a_O157_nonSTEC" totalcount="4" value="ATGTCTCGTGTTGCTAAAGCACCGGTCGTTGTTCCTGCCGGCGTTGACGTAAAAATCAACGGTCAGGTTATTACGATCAAAGGTAAAAACGGCGAGCTGACTCGTACTCTCAACGATGCTGTTGAAGTTAAACATGCAGATAATACCCTGACCTTCGGTCCGCGTGATGGTTACGCAGACGGTTGGGCACAGGCTGGTACCGCGCGTGCCCTGCTGAACTCAATGGTTATCGGTGTTACCGAAGGCTTCACTAAGAAGCTGCAGCTGGTTGGTGTAGGTTACCGTGCAGCGGTTAAAGGCAATGTGATTAACCTGTCTCTGGGTTTCTCTCATCCTGTTGACCATCAGCTGCCTGCGGGTATCACTGCTGAATGTCCGACTCAGACTGAAATCGTGCTGAAAGGCGCTGATAAGCAGGTGATCGGCCAGGTTGCAGCGGATCTGCGCGCCTACCGTCGTCCTGAGCCTTATAAAGGCAAGGGTGTTCGTTACGCCGACGAAGTCGTGCGTACCAAAGAGGCTAAGAAGAAGTAA"/>
                    <sequence taxon="EcCa5a_O26_nonSTEC" totalcount="4" value="ATGTCTCGTGTTGCTAAAGCACCGGTCGTTGTTCCTGCCGGCGTTGACGTAAAAATCAACGGTCAGGTTATTACGATCAAAGGTAAAAACGGCGAGCTGACTCGTACTCTCAACGATGCTGTTGAAGTTAAACATGCAGATAATACCCTGACCTTCGGTCCGCGTGATGGTTACGCAGACGGTTGGGCACAGGCTGGTACCGCGCGTGCCCTGCTGAACTCAATGGTTATCGGTGTTACCGAAGGCTTCACTAAGAAGCTGCAGCTGGTTGGTGTAGGTTACCGTGCAGCGGTTAAAGGCAATGTGATTAACCTGTCTCTGGGTTTCTCTCATCCTGTTGACCATCAGCTGCCTGCGGGTATCACTGCTGAATGTCCGACTCAGACTGAAATCGTGCTGAAAGGCGCTGATAAGCAGGTGATCGGCCAGGTTGCAGCGGATCTGCGCGCCTACCGTCGTCCTGAGCCTTATAAAGGCAAGGGTGTTCGTTACGCCGACGAAGTCGTGCGTACCAAAGAGGCTAAGAAGAAGTAA"/>
                    <sequence taxon="EcCa8a_O26_nonSTEC" totalcount="4" value="ATGTCTCGTGTTGCTAAAGCACCGGTCGTTGTTCCTGCCGGCGTTGACGTAAAAATCAACGGTCAGGTTATTACGATCAAAGGTAAAAACGGCGAGCTGACTCGTACTCTCAACGATGCTGTTGAAGTTAAACATGCAGATAATACCCTGACCTTCGGTCCGCGTGATGGTTACGCAGACGGTTGGGCACAGGCTGGTACCGCGCGTGCCCTGCTGAACTCAATGGTTATCGGTGTTACCGAAGGCTTCACTAAGAAGCTGCAGCTGGTTGGTGTAGGTTACCGTGCAGCGGTTAAAGGCAATGTGATTAACCTGTCTCTGGGTTTCTCTCATCCTGTTGACCATCAGCTGCCTGCGGGTATCACTGCTGAATGTCCGACTCAGACTGAAATCGTGCTGAAAGGCGCTGATAAGCAGGTGATCGGCCAGGTTGCAGCGGATCTGCGCGCCTACCGTCGTCCTGAGCCTTATAAAGGCAAGGGTGTTCGTTACGCCGACGAAGTCGTGCGTACCAAAGAGGCTAAGAAGAAGTAA"/>
                    <sequence taxon="EcCa461b_O157_STEC" totalcount="4" value="ATGTCTCGTGTTGCTAAAGCACCGGTCGTTGTTCCTGCCGGCGTTGACGTAAAAATCAACGGTCAGGTTATTACGATCAAAGGTAAAAACGGCGAGCTGACTCGTACTCTCAACGATGCTGTTGAAGTTAAACATGCAGATAATACCCTGACCTTCGGTCCGCGTGATGGTTACGCAGACGGTTGGGCACAGGCTGGTACCGCGCGTGCCCTGCTGAACTCAATGGTTATCGGTGTTACCGAAGGCTTCACTAAGAAGCTGCAGCTGGTTGGTGTAGGTTACCGTGCAGCGGTTAAAGGCAATGTGATTAACCTGTCTCTGGGTTTCTCTCATCCTGTTGACCATCAGCTGCCTGCGGGTATCACTGCTGAATGTCCGACTCAGACTGAAATCGTGCTGAAAGGCGCTGATAAGCAGGTGATCGGCCAGGTTGCAGCGGATCTGCGCGCCTACCGTCGTCCTGAGCCTTATAAAGGCAAGGGTGTTCGTTACGCCGACGAAGTCGTGCGTACCAAAGAGGCTAAGAAGAAGTAA"/>
                    <sequence taxon="EcHu44a_O157_STEC" totalcount="4" value="ATGTCTCGTGTTGCTAAAGCACCGGTCGTTGTTCCTGCCGGCGTTGACGTAAAAATCAACGGTCAGGTTATTACGATCAAAGGTAAAAACGGCGAGCTGACTCGTACTCTCAACGATGCTGTTGAAGTTAAACATGCAGATAATACCCTGACCTTCGGTCCGCGTGATGGTTACGCAGACGGTTGGGCACAGGCTGGTACCGCGCGTGCCCTGCTGAACTCAATGGTTATCGGTGTTACCGAAGGCTTCACTAAGAAGCTGCAGCTGGTTGGTGTAGGTTACCGTGCAGCGGTTAAAGGCAATGTGATTAACCTGTCTCTGGGTTTCTCTCATCCTGTTGACCATCAGCTGCCTGCGGGTATCACTGCTGAATGTCCGACTCAGACTGAAATCGTGCTGAAAGGCGCTGATAAGCAGGTGATCGGCCAGGTTGCAGCGGATCTGCGCGCCTACCGTCGTCCTGAGCCTTATAAAGGCAAGGGTGTTCGTTACGCCGACGAAGTCGTGCGTACCAAAGAGGCTAAGAAGAAGTAA"/>
                    <sequence taxon="EcHu56a_O157_STEC" totalcount="4" value="ATGTCTCGTGTTGCTAAAGCACCGGTCGTTGTTCCTGCCGGCGTTGACGTAAAAATCAACGGTCAGGTTATTACGATCAAAGGTAAAAACGGCGAGCTGACTCGTACTCTCAACGATGCTGTTGAAGTTAAACATGCAGATAATACCCTGACCTTCGGTCCGCGTGATGGTTACGCAGACGGTTGGGCACAGGCTGGTACCGCGCGTGCCCTGCTGAACTCAATGGTTATCGGTGTTACCGAAGGCTTCACTAAGAAGCTGCAGCTGGTTGGTGTAGGTTACCGTGCAGCGGTTAAAGGCAATGTGATTAACCTGTCTCTGGGTTTCTCTCATCCTGTTGACCATCAGCTGCCTGCGGGTATCACTGCTGAATGTCCGACTCAGACTGAAATCGTGCTGAAAGGCGCTGATAAGCAGGTGATCGGCCAGGTTGCAGCGGATCTGCGCGCCTACCGTCGTCCTGAGCCTTATAAAGGCAAGGGTGTTCGTTACGCCGACGAAGTCGTGCGTACCAAAGAGGCTAAGAAGAAGTAA"/>
                    <sequence taxon="EcHu68a_O157_STEC" totalcount="4" value="ATGTCTCGTGTTGCTAAAGCACCGGTCGTTGTTCCTGCCGGCGTTGACGTAAAAATCAACGGTCAGGTTATTACGATCAAAGGTAAAAACGGCGAGCTGACTCGTACTCTCAACGATGCTGTTGAAGTTAAACATGCAGATAATACCCTGACCTTCGGTCCGCGTGATGGTTACGCAGACGGTTGGGCACAGGCTGGTACCGCGCGTGCCCTGCTGAACTCAATGGTTATCGGTGTTACCGAAGGCTTCACTAAGAAGCTGCAGCTGGTTGGTGTAGGTTACCGTGCAGCGGTTAAAGGCAATGTGATTAACCTGTCTCTGGGTTTCTCTCATCCTGTTGACCATCAGCTGCCTGCGGGTATCACTGCTGAATGTCCGACTCAGACTGAAATCGTGCTGAAAGGCGCTGATAAGCAGGTGATCGGCCAGGTTGCAGCGGATCTGCGCGCCTACCGTCGTCCTGAGCCTTATAAAGGCAAGGGTGTTCGTTACGCCGACGAAGTCGTGCGTACCAAAGAGGCTAAGAAGAAGTAA"/>
                    <sequence taxon="EcHu76a_O157_STEC" totalcount="4" value="ATGTCTCGTGTTGCTAAAGCACCGGTCGTTGTTCCTGCCGGCGTTGACGTAAAAATCAACGGTCAGGTTATTACGATCAAAGGTAAAAACGGCGAGCTGACTCGTACTCTCAACGATGCTGTTGAAGTTAAACATGCAGATAATACCCTGACCTTCGGTCCGCGTGATGGTTACGCAGACGGTTGGGCACAGGCTGGTACCGCGCGTGCCCTGCTGAACTCAATGGTTATCGGTGTTACCGAAGGCTTCACTAAGAAGCTGCAGCTGGTTGGTGTAGGTTACCGTGCAGCGGTTAAAGGCAATGTGATTAACCTGTCTCTGGGTTTCTCTCATCCTGTTGACCATCAGCTGCCTGCGGGTATCACTGCTGAATGTCCGACTCAGACTGAAATCGTGCTGAAAGGCGCTGATAAGCAGGTGATCGGCCAGGTTGCAGCGGATCTGCGCGCCTACCGTCGTCCTGAGCCTTATAAAGGCAAGGGTGTTCGTTACGCCGACGAAGTCGTGCGTACCAAAGAGGCTAAGAAGAAGTAA"/>
                    <sequence taxon="EcHu93a_O157_STEC" totalcount="4" value="ATGTCTCGTGTTGCTAAAGCACCGGTCGTTGTTCCTGCCGGCGTTGACGTAAAAATCAACGGTCAGGTTATTACGATCAAAGGTAAAAACGGCGAGCTGACTCGTACTCTCAACGATGCTGTTGAAGTTAAACATGCAGATAATACCCTGACCTTCGGTCCGCGTGATGGTTACGCAGACGGTTGGGCACAGGCTGGTACCGCGCGTGCCCTGCTGAACTCAATGGTTATCGGTGTTACCGAAGGCTTCACTAAGAAGCTGCAGCTGGTTGGTGTAGGTTACCGTGCAGCGGTTAAAGGCAATGTGATTAACCTGTCTCTGGGTTTCTCTCATCCTGTTGACCATCAGCTGCCTGCGGGTATCACTGCTGAATGTCCGACTCAGACTGAAATCGTGCTGAAAGGCGCTGATAAGCAGGTGATCGGCCAGGTTGCAGCGGATCTGCGCGCCTACCGTCGTCCTGAGCCTTATAAAGGCAAGGGTGTTCGTTACGCCGACGAAGTCGTGCGTACCAAAGAGGCTAAGAAGAAGTAA"/>
                    <sequence taxon="EcHu114a_O157_STEC" totalcount="4" value="ATGTCTCGTGTTGCTAAAGCACCGGTCGTTGTTCCTGCCGGCGTTGACGTAAAAATCAACGGTCAGGTTATTACGATCAAAGGTAAAAACGGCGAGCTGACTCGTACTCTCAACGATGCTGTTGAAGTTAAACATGCAGATAATACCCTGACCTTCGGTCCGCGTGATGGTTACGCAGACGGTTGGGCACAGGCTGGTACCGCGCGTGCCCTGCTGAACTCAATGGTTATCGGTGTTACCGAAGGCTTCACTAAGAAGCTGCAGCTGGTTGGTGTAGGTTACCGTGCAGCGGTTAAAGGCAATGTGATTAACCTGTCTCTGGGTTTCTCTCATCCTGTTGACCATCAGCTGCCTGCGGGTATCACTGCTGAATGTCCGACTCAGACTGAAATCGTGCTGAAAGGCGCTGATAAGCAGGTGATCGGCCAGGTTGCAGCGGATCTGCGCGCCTACCGTCGTCCTGAGCCTTATAAAGGCAAGGGTGTTCGTTACGCCGACGAAGTCGTGCGTACCAAAGAGGCTAAGAAGAAGTAA"/>
                    <sequence taxon="EcCa513a_O26_STEC" totalcount="4" value="ATGTCTCGTGTTGCTAAAGCACCGGTCGTTGTTCCTGCCGGCGTTGACGTAAAAATCAACGGTCAGGTTATTACGATCAAAGGTAAAAACGGCGAGCTGACTCGTACTCTCAACGATGCTGTTGAAGTTAAACATGCAGATAATACCCTGACCTTCGGTCCGCGTGATGGTTACGCAGACGGTTGGGCACAGGCTGGTACCGCGCGTGCCCTGCTGAACTCAATGGTTATCGGTGTTACCGAAGGCTTCACTAAGAAGCTGCAGCTGGTTGGTGTAGGTTACCGTGCAGCGGTTAAAGGCAATGTGATTAACCTGTCTCTGGGTTTCTCTCATCCTGTTGACCATCAGCTGCCTGCGGGTATCACTGCTGAATGTCCGACTCAGACTGAAATCGTGCTGAAAGGCGCTGATAAGCAGGTGATCGGCCAGGTTGCAGCGGATCTGCGCGCCTACCGTCGTCCTGAGCCTTATAAAGGCAAGGGTGTTCGTTACGCCGACGAAGTCGTGCGTACCAAAGAGGCTAAGAAGAAGTAA"/>
                    <sequence taxon="EcCa514a_O26_nonSTEC" totalcount="4" value="ATGTCTCGTGTTGCTAAAGCACCGGTCGTTGTTCCTGCCGGCGTTGACGTAAAAATCAACGGTCAGGTTATTACGATCAAAGGTAAAAACGGCGAGCTGACTCGTACTCTCAACGATGCTGTTGAAGTTAAACATGCAGATAATACCCTGACCTTCGGTCCGCGTGATGGTTACGCAGACGGTTGGGCACAGGCTGGTACCGCGCGTGCCCTGCTGAACTCAATGGTTATCGGTGTTACCGAAGGCTTCACTAAGAAGCTGCAGCTGGTTGGTGTAGGTTACCGTGCAGCGGTTAAAGGCAATGTGATTAACCTGTCTCTGGGTTTCTCTCATCCTGTTGACCATCAGCTGCCTGCGGGTATCACTGCTGAATGTCCGACTCAGACTGAAATCGTGCTGAAAGGCGCTGATAAGCAGGTGATCGGCCAGGTTGCAGCGGATCTGCGCGCCTACCGTCGTCCTGAGCCTTATAAAGGCAAGGGTGTTCGTTACGCCGACGAAGTCGTGCGTACCAAAGAGGCTAAGAAGAAGTAA"/>
                    <sequence taxon="EcCa26a_O157_nonSTEC" totalcount="4" value="ATGTCTCGTGTTGCTAAAGCACCGGTCGTTGTTCCTGCCGGCGTTGACGTAAAAATCAACGGTCAGGTTATTACGATCAAAGGTAAAAACGGCGAGCTGACTCGTACTCTCAACGATGCTGTTGAAGTTAAACATGCAGATAATACCCTGACCTTCGGTCCGCGTGATGGTTACGCAGACGGTTGGGCACAGGCTGGTACCGCGCGTGCCCTGCTGAACTCAATGGTTATCGGTGTTACCGAAGGCTTCACTAAGAAGCTGCAGCTGGTTGGTGTAGGTTACCGTGCAGCGGTTAAAGGCAATGTGATTAACCTGTCTCTGGGTTTCTCTCATCCTGTTGACCATCAGCTGCCTGCGGGTATCACTGCTGAATGTCCGACTCAGACTGAAATCGTGCTGAAAGGCGCTGATAAGCAGGTGATCGGCCAGGTTGCAGCGGATCTGCGCGCCTACCGTCGTCCTGAGCCTTATAAAGGCAAGGGTGTTCGTTACGCCGACGAAGTCGTGCGTACCAAAGAGGCTAAGAAGAAGTAA"/>
                    <sequence taxon="EcCa491a_O157_STEC" totalcount="4" value="ATGTCTCGTGTTGCTAAAGCACCGGTCGTTGTTCCTGCCGGCGTTGACGTAAAAATCAACGGTCAGGTTATTACGATCAAAGGTAAAAACGGCGAGCTGACTCGTACTCTCAACGATGCTGTTGAAGTTAAACATGCAGATAATACCCTGACCTTCGGTCCGCGTGATGGTTACGCAGACGGTTGGGCACAGGCTGGTACCGCGCGTGCCCTGCTGAACTCAATGGTTATCGGTGTTACCGAAGGCTTCACTAAGAAGCTGCAGCTGGTTGGTGTAGGTTACCGTGCAGCGGTTAAAGGCAATGTGATTAACCTGTCTCTGGGTTTCTCTCATCCTGTTGACCATCAGCTGCCTGCGGGTATCACTGCTGAATGTCCGACTCAGACTGAAATCGTGCTGAAAGGCGCTGATAAGCAGGTGATCGGCCAGGTTGCAGCGGATCTGCGCGCCTACCGTCGTCCTGAGCCTTATAAAGGCAAGGGTGTTCGTTACGCCGACGAAGTCGTGCGTACCAAAGAGGCTAAGAAGAAGTAA"/>
                    <sequence taxon="EcCa1a_O26_STEC" totalcount="4" value="ATGTCTCGTGTTGCTAAAGCACCGGTCGTTGTTCCTGCCGGCGTTGACGTAAAAATCAACGGTCAGGTTATTACGATCAAAGGTAAAAACGGCGAGCTGACTCGTACTCTCAACGATGCTGTTGAAGTTAAACATGCAGATAATACCCTGACCTTCGGTCCGCGTGATGGTTACGCAGACGGTTGGGCACAGGCTGGTACCGCGCGTGCCCTGCTGAACTCAATGGTTATCGGTGTTACCGAAGGCTTCACTAAGAAGCTGCAGCTGGTTGGTGTAGGTTACCGTGCAGCGGTTAAAGGCAATGTGATTAACCTGTCTCTGGGTTTCTCTCATCCTGTTGACCATCAGCTGCCTGCGGGTATCACTGCTGAATGTCCGACTCAGACTGAAATCGTGCTGAAAGGCGCTGATAAGCAGGTGATCGGCCAGGTTGCAGCGGATCTGCGCGCCTACCGTCGTCCTGAGCCTTATAAAGGCAAGGGTGTTCGTTACGCCGACGAAGTCGTGCGTACCAAAGAGGCTAAGAAGAAGTAA"/>
                    <sequence taxon="EcCa452a_O157_STEC" totalcount="4" value="ATGTCTCGTGTTGCTAAAGCACCGGTCGTTGTTCCTGCCGGCGTTGACGTAAAAATCAACGGTCAGGTTATTACGATCAAAGGTAAAAACGGCGAGCTGACTCGTACTCTCAACGATGCTGTTGAAGTTAAACATGCAGATAATACCCTGACCTTCGGTCCGCGTGATGGTTACGCAGACGGTTGGGCACAGGCTGGTACCGCGCGTGCCCTGCTGAACTCAATGGTTATCGGTGTTACCGAAGGCTTCACTAAGAAGCTGCAGCTGGTTGGTGTAGGTTACCGTGCAGCGGTTAAAGGCAATGTGATTAACCTGTCTCTGGGTTTCTCTCATCCTGTTGACCATCAGCTGCCTGCGGGTATCACTGCTGAATGTCCGACTCAGACTGAAATCGTGCTGAAAGGCGCTGATAAGCAGGTGATCGGCCAGGTTGCAGCGGATCTGCGCGCCTACCGTCGTCCTGAGCCTTATAAAGGCAAGGGTGTTCGTTACGCCGACGAAGTCGTGCGTACCAAAGAGGCTAAGAAGAAGTAA"/>
                    <sequence taxon="EcCa635a_O157_STEC" totalcount="4" value="ATGTCTCGTGTTGCTAAAGCACCGGTCGTTGTTCCTGCCGGCGTTGACGTAAAAATCAACGGTCAGGTTATTACGATCAAAGGTAAAAACGGCGAGCTGACTCGTACTCTCAACGATGCTGTTGAAGTTAAACATGCAGATAATACCCTGACCTTCGGTCCGCGTGATGGTTACGCAGACGGTTGGGCACAGGCTGGTACCGCGCGTGCCCTGCTGAACTCAATGGTTATCGGTGTTACCGAAGGCTTCACTAAGAAGCTGCAGCTGGTTGGTGTAGGTTACCGTGCAGCGGTTAAAGGCAATGTGATTAACCTGTCTCTGGGTTTCTCTCATCCTGTTGACCATCAGCTGCCTGCGGGTATCACTGCTGAATGTCCGACTCAGACTGAAATCGTGCTGAAAGGCGCTGATAAGCAGGTGATCGGCCAGGTTGCAGCGGATCTGCGCGCCTACCGTCGTCCTGAGCCTTATAAAGGCAAGGGTGTTCGTTACGCCGACGAAGTCGTGCGTACCAAAGAGGCTAAGAAGAAGTAA"/>
                    <sequence taxon="EcCa583a_O157_nonSTEC" totalcount="4" value="ATGTCTCGTGTTGCTAAAGCACCGGTCGTTGTTCCTGCCGGCGTTGACGTAAAAATCAACGGTCAGGTTATTACGATCAAAGGTAAAAACGGCGAGCTGACTCGTACTCTCAACGATGCTGTTGAAGTTAAACATGCAGATAATACCCTGACCTTCGGTCCGCGTGATGGTTACGCAGACGGTTGGGCACAGGCTGGTACCGCGCGTGCCCTGCTGAACTCAATGGTTATCGGTGTTACCGAAGGCTTCACTAAGAAGCTGCAGCTGGTTGGTGTAGGTTACCGTGCAGCGGTTAAAGGCAATGTGATTAACCTGTCTCTGGGTTTCTCTCATCCTGTTGACCATCAGCTGCCTGCGGGTATCACTGCTGAATGTCCGACTCAGACTGAAATCGTGCTGAAAGGCGCTGATAAGCAGGTGATCGGCCAGGTTGCAGCGGATCTGCGCGCCTACCGTCGTCCTGAGCCTTATAAAGGCAAGGGTGTTCGTTACGCCGACGAAGTCGTGCGTACCAAAGAGGCTAAGAAGAAGTAA"/>
                    <sequence taxon="EcCa21a_O157_nonSTEC" totalcount="4" value="ATGTCTCGTGTTGCTAAAGCACCGGTCGTTGTTCCTGCCGGCGTTGACGTAAAAATCAACGGTCAGGTTATTACGATCAAAGGTAAAAACGGCGAGCTGACTCGTACTCTCAACGATGCTGTTGAAGTTAAACATGCAGATAATACCCTGACCTTCGGTCCGCGTGATGGTTACGCAGACGGTTGGGCACAGGCTGGTACCGCGCGTGCCCTGCTGAACTCAATGGTTATCGGTGTTACCGAAGGCTTCACTAAGAAGCTGCAGCTGGTTGGTGTAGGTTACCGTGCAGCGGTTAAAGGCAATGTGATTAACCTGTCTCTGGGTTTCTCTCATCCTGTTGACCATCAGCTGCCTGCGGGTATCACTGCTGAATGTCCGACTCAGACTGAAATCGTGCTGAAAGGCGCTGATAAGCAGGTGATCGGCCAGGTTGCAGCGGATCTGCGCGCCTACCGTCGTCCTGAGCCTTATAAAGGCAAGGGTGTTCGTTACGCCGACGAAGTCGTGCGTACCAAAGAGGCTAAGAAGAAGTAA"/>
                    <sequence taxon="EcCa63b_O157_STEC" totalcount="4" value="ATGTCTCGTGTTGCTAAAGCACCGGTCGTTGTTCCTGCCGGCGTTGACGTAAAAATCAACGGTCAGGTTATTACGATCAAAGGTAAAAACGGCGAGCTGACTCGTACTCTCAACGATGCTGTTGAAGTTAAACATGCAGATAATACCCTGACCTTCGGTCCGCGTGATGGTTACGCAGACGGTTGGGCACAGGCTGGTACCGCGCGTGCCCTGCTGAACTCAATGGTTATCGGTGTTACCGAAGGCTTCACTAAGAAGCTGCAGCTGGTTGGTGTAGGTTACCGTGCAGCGGTTAAAGGCAATGTGATTAACCTGTCTCTGGGTTTCTCTCATCCTGTTGACCATCAGCTGCCTGCGGGTATCACTGCTGAATGTCCGACTCAGACTGAAATCGTGCTGAAAGGCGCTGATAAGCAGGTGATCGGCCAGGTTGCAGCGGATCTGCGCGCCTACCGTCGTCCTGAGCCTTATAAAGGCAAGGGTGTTCGTTACGCCGACGAAGTCGTGCGTACCAAAGAGGCTAAGAAGAAGTAA"/>
                    <sequence taxon="EcCa519a_O157_nonSTEC" totalcount="4" value="ATGTCTCGTGTTGCTAAAGCACCGGTCGTTGTTCCTGCCGGCGTTGACGTAAAAATCAACGGTCAGGTTATTACGATCAAAGGTAAAAACGGCGAGCTGACTCGTACTCTCAACGATGCTGTTGAAGTTAAACATGCAGATAATACCCTGACCTTCGGTCCGCGTGATGGTTACGCAGACGGTTGGGCACAGGCTGGTACCGCGCGTGCCCTGCTGAACTCAATGGTTATCGGTGTTACCGAAGGCTTCACTAAGAAGCTGCAGCTGGTTGGTGTAGGTTACCGTGCAGCGGTTAAAGGCAATGTGATTAACCTGTCTCTGGGTTTCTCTCATCCTGTTGACCATCAGCTGCCTGCGGGTATCACTGCTGAATGTCCGACTCAGACTGAAATCGTGCTGAAAGGCGCTGATAAGCAGGTGATCGGCCAGGTTGCAGCGGATCTGCGCGCCTACCGTCGTCCTGAGCCTTATAAAGGCAAGGGTGTTCGTTACGCCGACGAAGTCGTGCGTACCAAAGAGGCTAAGAAGAAGTAA"/>
                    <sequence taxon="EcCa32a_O157_STEC" totalcount="4" value="ATGTCTCGTGTTGCTAAAGCACCGGTCGTTGTTCCTGCCGGCGTTGACGTAAAAATCAACGGTCAGGTTATTACGATCAAAGGTAAAAACGGCGAGCTGACTCGTACTCTCAACGATGCTGTTGAAGTTAAACATGCAGATAATACCCTGACCTTCGGTCCGCGTGATGGTTACGCAGACGGTTGGGCACAGGCTGGTACCGCGCGTGCCCTGCTGAACTCAATGGTTATCGGTGTTACCGAAGGCTTCACTAAGAAGCTGCAGCTGGTTGGTGTAGGTTACCGTGCAGCGGTTAAAGGCAATGTGATTAACCTGTCTCTGGGTTTCTCTCATCCTGTTGACCATCAGCTGCCTGCGGGTATCACTGCTGAATGTCCGACTCAGACTGAAATCGTGCTGAAAGGCGCTGATAAGCAGGTGATCGGCCAGGTTGCAGCGGATCTGCGCGCCTACCGTCGTCCTGAGCCTTATAAAGGCAAGGGTGTTCGTTACGCCGACGAAGTCGTGCGTACCAAAGAGGCTAAGAAGAAGTAA"/>
                    <sequence taxon="EcCa569a_O26_nonSTEC" totalcount="4" value="ATGTCTCGTGTTGCTAAAGCACCGGTCGTTGTTCCTGCCGGCGTTGACGTAAAAATCAACGGTCAGGTTATTACGATCAAAGGTAAAAACGGCGAGCTGACTCGTACTCTCAACGATGCTGTTGAAGTTAAACATGCAGATAATACCCTGACCTTCGGTCCGCGTGATGGTTACGCAGACGGTTGGGCACAGGCTGGTACCGCGCGTGCCCTGCTGAACTCAATGGTTATCGGTGTTACCGAAGGCTTCACTAAGAAGCTGCAGCTGGTTGGTGTAGGTTACCGTGCAGCGGTTAAAGGCAATGTGATTAACCTGTCTCTGGGTTTCTCTCATCCTGTTGACCATCAGCTGCCTGCGGGTATCACTGCTGAATGTCCGACTCAGACTGAAATCGTGCTGAAAGGCGCTGATAAGCAGGTGATCGGCCAGGTTGCAGCGGATCTGCGCGCCTACCGTCGTCCTGAGCCTTATAAAGGCAAGGGTGTTCGTTACGCCGACGAAGTCGTGCGTACCAAAGAGGCTAAGAAGAAGTAA"/>
                </data>
<data
id="filtered_Tessy01_rplI_aligned"
name="alignment">
                    <sequence taxon="EcCa24a_O157_nonSTEC" totalcount="4" value="ATGCAAGTTATTCTGCTTGATAAAGTAGCAAACCTGGGTAGCCTGGGTGATCAGGTAAACGTTAAAGCGGGCTATGCTCGTAACTTCCTGGTACCGCAGGGTAAAGCTGTTCCAGCTACCAAGAAAAACATTGAATTCTTCGAAGCACGTCGCGCTGAACTGGAAGCTAAACTGGCTGAAGTTCTGGCAGCTGCTAATGCTCGCGCTGAGAAAATCAATGCACTGGAAGCTGTTACCATCGCGTCTAAAGCTGGCGACGAAGGTAAACTGTTCGGTTCCATCGGTACTCGCGACATCGCTGACGCTGTAACTGCAGCTGGCGTTGAAGTGGCTAAGAGCGAAGTTCGTCTGCCGAACGGCGTTCTGCGTACCACTGGTGAGCACGAAGTGAGCTTCCAGGTTCACAGCGAAGTATTCGCGAAAGTGATCGTAAACGTAGTAGCTGAATAA"/>
                    <sequence taxon="EcCa5a_O26_nonSTEC" totalcount="4" value="ATGCAAGTTATTCTGCTTGATAAAGTAGCAAACCTGGGTAGCCTGGGTGATCAGGTAAACGTTAAAGCGGGCTATGCTCGTAACTTCCTGGTACCGCAGGGTAAAGCTGTTCCAGCTACCAAGAAAAACATTGAATTCTTCGAAGCACGTCGCGCTGAACTGGAAGCTAAACTGGCTGAAGTTCTGGCAGCTGCTAATGCTCGCGCTGAGAAAATCAATGCACTGGAAACTGTTACCATCGCGTCTAAAGCTGGCGACGAAGGTAAACTGTTCGGTTCCATCGGTACTCGCGACATCGCTGACGCTGTAACTGCAGCTGGCGTTGAAGTGGCTAAGAGCGAAGTTCGTCTGCCGAACGGCGTTCTGCGTACCACTGGCGAACACGAAGTGAGCTTCCAGGTTCACAGCGAAGTATTCGCGAAAGTGATCGTAAACGTAGTAGCTGAATAA"/>
                    <sequence taxon="EcCa8a_O26_nonSTEC" totalcount="4" value="ATGCAAGTTATTCTGCTTGATAAAGTAGCAAACCTGGGTAGCCTGGGTGATCAGGTAAACGTTAAAGCGGGCTATGCTCGTAACTTCCTGGTACCGCAGGGTAAAGCTGTTCCAGCTACCAAGAAAAACATTGAATTCTTCGAAGCACGTCGCGCTGAACTGGAAGCTAAACTGGCTGAAGTTCTGGCAGCTGCTAATGCTCGCGCTGAGAAAATCAATGCACTGGAAACTGTTACCATCGCGTCTAAAGCTGGCGACGAAGGTAAACTGTTCGGTTCCATCGGTACTCGCGACATCGCTGACGCTGTAACTGCAGCTGGCGTTGAAGTGGCTAAGAGCGAAGTTCGTCTGCCGAACGGCGTTCTGCGTACCACTGGCGAACACGAAGTGAGCTTCCAGGTTCACAGCGAAGTATTCGCGAAAGTGATCGTAAACGTAGTAGCTGAATAA"/>
                    <sequence taxon="EcCa461b_O157_STEC" totalcount="4" value="ATGCAAGTTATTCTGCTTGATAAAGTAGCAAACCTGGGTAGCCTGGGTGATCAGGTAAACGTTAAAGCGGGCTATGCTCGTAACTTCCTGGTACCACAGGGTAAAGCTGTTCCAGCTACCAAGAAAAACATTGAATTCTTCGAAGCACGTCGCGCTGAACTGGAAGCTAAACTGGCTGAAGTTCTGGCAGCTGCTAATGCTCGCGCTGAGAAAATCAATGCACTGGAAACTGTTACCATCGCGTCTAAAGCTGGCGACGAAGGTAAACTGTTCGGTTCCATCGGTACTCGCGACATCGCTGACGCTGTAACTGCAGCTGGCGTTGAAGTGGCTAAGAGCGAAGTTCGTCTGCCGAACGGCGTTCTGCGTACCACTGGCGAACACGAAGTGAGCTTCCAGGTTCACAGCGAAGTATTCGCGAAAGTGATCGTAAACGTAGTAGCTGAATAA"/>
                    <sequence taxon="EcHu44a_O157_STEC" totalcount="4" value="ATGCAAGTTATTCTGCTTGATAAAGTAGCAAACCTGGGTAGCCTGGGTGATCAGGTAAACGTTAAAGCGGGCTATGCTCGTAACTTCCTGGTACCACAGGGTAAAGCTGTTCCAGCTACCAAGAAAAACATTGAATTCTTCGAAGCACGTCGCGCTGAACTGGAAGCTAAACTGGCTGAAGTTCTGGCAGCTGCTAATGCTCGCGCTGAGAAAATCAATGCACTGGAAACTGTTACCATCGCGTCTAAAGCTGGCGACGAAGGTAAACTGTTCGGTTCCATCGGTACTCGCGACATCGCTGACGCTGTAACTGCAGCTGGCGTTGAAGTGGCTAAGAGCGAAGTTCGTCTGCCGAACGGCGTTCTGCGTACCACTGGCGAACACGAAGTGAGCTTCCAGGTTCACAGCGAAGTATTCGCGAAAGTGATCGTAAACGTAGTAGCTGAATAA"/>
                    <sequence taxon="EcHu56a_O157_STEC" totalcount="4" value="ATGCAAGTTATTCTGCTTGATAAAGTAGCAAACCTGGGTAGCCTGGGTGATCAGGTAAACGTTAAAGCGGGCTATGCTCGTAACTTCCTGGTACCACAGGGTAAAGCTGTTCCAGCTACCAAGAAAAACATTGAATTCTTCGAAGCACGTCGCGCTGAACTGGAAGCTAAACTGGCTGAAGTTCTGGCAGCTGCTAATGCTCGCGCTGAGAAAATCAATGCACTGGAAACTGTTACCATCGCGTCTAAAGCTGGCGACGAAGGTAAACTGTTCGGTTCCATCGGTACTCGCGACATCGCTGACGCTGTAACTGCAGCTGGCGTTGAAGTGGCTAAGAGCGAAGTTCGTCTGCCGAACGGCGTTCTGCGTACCACTGGCGAACACGAAGTGAGCTTCCAGGTTCACAGCGAAGTATTCGCGAAAGTGATCGTAAACGTAGTAGCTGAATAA"/>
                    <sequence taxon="EcHu68a_O157_STEC" totalcount="4" value="ATGCAAGTTATTCTGCTTGATAAAGTAGCAAACCTGGGTAGCCTGGGTGATCAGGTAAACGTTAAAGCGGGCTATGCTCGTAACTTCCTGGTACCACAGGGTAAAGCTGTTCCAGCTACCAAGAAAAACATTGAATTCTTCGAAGCACGTCGCGCTGAACTGGAAGCTAAACTGGCTGAAGTTCTGGCAGCTGCTAATGCTCGCGCTGAGAAAATCAATGCACTGGAAACTGTTACCATCGCGTCTAAAGCTGGCGACGAAGGTAAACTGTTCGGTTCCATCGGTACTCGCGACATCGCTGACGCTGTAACTGCAGCTGGCGTTGAAGTGGCTAAGAGCGAAGTTCGTCTGCCGAACGGCGTTCTGCGTACCACTGGCGAACACGAAGTGAGCTTCCAGGTTCACAGCGAAGTATTCGCGAAAGTGATCGTAAACGTAGTAGCTGAATAA"/>
                    <sequence taxon="EcHu76a_O157_STEC" totalcount="4" value="ATGCAAGTTATTCTGCTTGATAAAGTAGCAAACCTGGGTAGCCTGGGTGATCAGGTAAACGTTAAAGCGGGCTATGCTCGTAACTTCCTGGTACCACAGGGTAAAGCTGTTCCAGCTACCAAGAAAAACATTGAATTCTTCGAAGCACGTCGCGCTGAACTGGAAGCTAAACTGGCTGAAGTTCTGGCAGCTGCTAATGCTCGCGCTGAGAAAATCAATGCACTGGAAACTGTTACCATCGCGTCTAAAGCTGGCGACGAAGGTAAACTGTTCGGTTCCATCGGTACTCGCGACATCGCTGACGCTGTAACTGCAGCTGGCGTTGAAGTGGCTAAGAGCGAAGTTCGTCTGCCGAACGGCGTTCTGCGTACCACTGGCGAACACGAAGTGAGCTTCCAGGTTCACAGCGAAGTATTCGCGAAAGTGATCGTAAACGTAGTAGCTGAATAA"/>
                    <sequence taxon="EcHu93a_O157_STEC" totalcount="4" value="ATGCAAGTTATTCTGCTTGATAAAGTAGCAAACCTGGGTAGCCTGGGTGATCAGGTAAACGTTAAAGCGGGCTATGCTCGTAACTTCCTGGTACCACAGGGTAAAGCTGTTCCAGCTACCAAGAAAAACATTGAATTCTTCGAAGCACGTCGCGCTGAACTGGAAGCTAAACTGGCTGAAGTTCTGGCAGCTGCTAATGCTCGCGCTGAGAAAATCAATGCACTGGAAACTGTTACCATCGCGTCTAAAGCTGGCGACGAAGGTAAACTGTTCGGTTCCATCGGTACTCGCGACATCGCTGACGCTGTAACTGCAGCTGGCGTTGAAGTGGCTAAGAGCGAAGTTCGTCTGCCGAACGGCGTTCTGCGTACCACTGGCGAACACGAAGTGAGCTTCCAGGTTCACAGCGAAGTATTCGCGAAAGTGATCGTAAACGTAGTAGCTGAATAA"/>
                    <sequence taxon="EcHu114a_O157_STEC" totalcount="4" value="ATGCAAGTTATTCTGCTTGATAAAGTAGCAAACCTGGGTAGCCTGGGTGATCAGGTAAACGTTAAAGCGGGCTATGCTCGTAACTTCCTGGTACCACAGGGTAAAGCTGTTCCAGCTACCAAGAAAAACATTGAATTCTTCGAAGCACGTCGCGCTGAACTGGAAGCTAAACTGGCTGAAGTTCTGGCAGCTGCTAATGCTCGCGCTGAGAAAATCAATGCACTGGAAACTGTTACCATCGCGTCTAAAGCTGGCGACGAAGGTAAACTGTTCGGTTCCATCGGTACTCGCGACATCGCTGACGCTGTAACTGCAGCTGGCGTTGAAGTGGCTAAGAGCGAAGTTCGTCTGCCGAACGGCGTTCTGCGTACCACTGGCGAACACGAAGTGAGCTTCCAGGTTCACAGCGAAGTATTCGCGAAAGTGATCGTAAACGTAGTAGCTGAATAA"/>
                    <sequence taxon="EcCa513a_O26_STEC" totalcount="4" value="ATGCAAGTTATTCTGCTTGATAAAGTAGCAAACCTGGGTAGCCTGGGTGATCAGGTAAACGTTAAAGCGGGCTATGCTCGTAACTTCCTGGTACCGCAGGGTAAAGCTGTTCCAGCTACCAAGAAAAACATTGAATTCTTCGAAGCACGTCGCGCTGAACTGGAAGCTAAACTGGCTGAAGTTCTGGCAGCTGCTAATGCTCGCGCTGAGAAAATCAATGCACTGGAAACTGTTACCATCGCGTCTAAAGCTGGCGACGAAGGTAAACTGTTCGGTTCCATCGGTACTCGCGACATCGCTGACGCTGTAACTGCAGCTGGCGTTGAAGTGGCTAAGAGCGAAGTTCGTCTGCCGAACGGCGTTCTGCGTACCACTGGCGAACACGAAGTGAGCTTCCAGGTTCACAGCGAAGTATTCGCGAAAGTGATCGTAAACGTAGTAGCTGAATAA"/>
                    <sequence taxon="EcCa514a_O26_nonSTEC" totalcount="4" value="ATGCAAGTTATTCTGCTTGATAAAGTAGCAAACCTGGGTAGCCTGGGTGATCAGGTAAACGTTAAAGCGGGCTATGCTCGTAACTTCCTGGTACCGCAGGGTAAAGCTGTTCCAGCTACCAAGAAAAACATTGAATTCTTCGAAGCACGTCGCGCTGAACTGGAAGCTAAACTGGCTGAAGTTCTGGCAGCTGCTAATGCTCGCGCTGAGAAAATCAATGCACTGGAAACTGTTACCATCGCGTCTAAAGCTGGCGACGAAGGTAAACTGTTCGGTTCCATCGGTACTCGCGACATCGCTGACGCTGTAACTGCAGCTGGCGTTGAAGTGGCTAAGAGCGAAGTTCGTCTGCCGAACGGCGTTCTGCGTACCACTGGCGAACACGAAGTGAGCTTCCAGGTTCACAGCGAAGTATTCGCGAAAGTGATCGTAAACGTAGTAGCTGAATAA"/>
                    <sequence taxon="EcCa26a_O157_nonSTEC" totalcount="4" value="ATGCAAGTTATTCTGCTTGATAAAGTAGCAAACCTGGGTAGCCTGGGTGATCAGGTAAACGTTAAAGCGGGCTATGCTCGTAACTTCCTGGTACCGCAGGGTAAAGCTGTTCCAGCTACCAAGAAAAACATTGAATTCTTCGAAGCACGTCGCGCTGAACTGGAAGCTAAACTGGCTGAAGTTCTGGCAGCTGCTAATGCTCGCGCTGAGAAAATCAATGCACTGGAAACTGTTACCATCGCGTCTAAAGCTGGCGACGAAGGTAAACTGTTCGGTTCCATCGGTACTCGCGACATCGCTGACGCTGTAACTGCAGCTGGCGTTGAAGTGGCTAAGAGCGAAGTTCGTCTGCCGAACGGCGTTCTGCGTACCACTGGCGAACACGAAGTGAGCTTCCAGGTTCACAGCGAAGTATTCGCGAAAGTGATCGTAAACGTAGTAGCTGAATAA"/>
                    <sequence taxon="EcCa491a_O157_STEC" totalcount="4" value="ATGCAAGTTATTCTGCTTGATAAAGTAGCAAACCTGGGTAGCCTGGGTGATCAGGTAAACGTTAAAGCGGGCTATGCTCGTAACTTCCTGGTACCACAGGGTAAAGCTGTTCCAGCTACCAAGAAAAACATTGAATTCTTCGAAGCACGTCGCGCTGAACTGGAAGCTAAACTGGCTGAAGTTCTGGCAGCTGCTAATGCTCGCGCTGAGAAAATCAATGCACTGGAAACTGTTACCATCGCGTCTAAAGCTGGCGACGAAGGTAAACTGTTCGGTTCCATCGGTACTCGCGACATCGCTGACGCTGTAACTGCAGCTGGCGTTGAAGTGGCTAAGAGCGAAGTTCGTCTGCCGAACGGCGTTCTGCGTACCACTGGCGAACACGAAGTGAGCTTCCAGGTTCACAGCGAAGTATTCGCGAAAGTGATCGTAAACGTAGTAGCTGAATAA"/>
                    <sequence taxon="EcCa1a_O26_STEC" totalcount="4" value="ATGCAAGTTATTCTGCTTGATAAAGTAGCAAACCTGGGTAGCCTGGGTGATCAGGTAAACGTTAAAGCGGGCTATGCTCGTAACTTCCTGGTACCGCAGGGTAAAGCTGTTCCAGCTACCAAGAAAAACATTGAATTCTTCGAAGCACGTCGCGCTGAACTGGAAGCTAAACTGGCTGAAGTTCTGGCAGCTGCTAATGCTCGCGCTGAGAAAATCAATGCACTGGAAACTGTTACCATCGCGTCTAAAGCTGGCGACGAAGGTAAACTGTTCGGTTCCATCGGTACTCGCGACATCGCTGACGCTGTAACTGCAGCTGGCGTTGAAGTGGCTAAGAGCGAAGTTCGTCTGCCGAACGGCGTTCTGCGTACCACTGGCGAACACGAAGTGAGCTTCCAGGTTCACAGCGAAGTATTCGCGAAAGTGATCGTAAACGTAGTAGCTGAATAA"/>
                    <sequence taxon="EcCa452a_O157_STEC" totalcount="4" value="ATGCAAGTTATTCTGCTTGATAAAGTAGCAAACCTGGGTAGCCTGGGTGATCAGGTAAACGTTAAAGCGGGCTATGCTCGTAACTTCCTGGTACCACAGGGTAAAGCTGTTCCAGCTACCAAGAAAAACATTGAATTCTTCGAAGCACGTCGCGCTGAACTGGAAGCTAAACTGGCTGAAGTTCTGGCAGCTGCTAATGCTCGCGCTGAGAAAATCAATGCACTGGAAACTGTTACCATCGCGTCTAAAGCTGGCGACGAAGGTAAACTGTTCGGTTCCATCGGTACTCGCGACATCGCTGACGCTGTAACTGCAGCTGGCGTTGAAGTGGCTAAGAGCGAAGTTCGTCTGCCGAACGGCGTTCTGCGTACCACTGGCGAACACGAAGTGAGCTTCCAGGTTCACAGCGAAGTATTCGCGAAAGTGATCGTAAACGTAGTAGCTGAATAA"/>
                    <sequence taxon="EcCa635a_O157_STEC" totalcount="4" value="ATGCAAGTTATTCTGCTTGATAAAGTAGCAAACCTGGGTAGCCTGGGTGATCAGGTAAACGTTAAAGCGGGCTATGCTCGTAACTTCCTGGTACCACAGGGTAAAGCTGTTCCAGCTACCAAGAAAAACATTGAATTCTTCGAAGCACGTCGCGCTGAACTGGAAGCTAAACTGGCTGAAGTTCTGGCAGCTGCTAATGCTCGCGCTGAGAAAATCAATGCACTGGAAACTGTTACCATCGCGTCTAAAGCTGGCGACGAAGGTAAACTGTTCGGTTCCATCGGTACTCGCGACATCGCTGACGCTGTAACTGCAGCTGGCGTTGAAGTGGCTAAGAGCGAAGTTCGTCTGCCGAACGGCGTTCTGCGTACCACTGGCGAACACGAAGTGAGCTTCCAGGTTCACAGCGAAGTATTCGCGAAAGTGATCGTAAACGTAGTAGCTGAATAA"/>
                    <sequence taxon="EcCa583a_O157_nonSTEC" totalcount="4" value="ATGCAAGTTATTCTGCTTGATAAAGTAGCAAACCTGGGTAGCCTGGGTGATCAGGTAAACGTTAAAGCGGGCTATGCTCGTAACTTCCTGGTACCGCAGGGTAAAGCTGTTCCAGCTACCAAGAAAAACATTGAATTCTTCGAAGCACGTCGCGCTGAACTGGAAGCTAAACTGGCTGAAGTTCTGGCAGCTGCTAATGCTCGCGCTGAGAAAATCAATGCACTGGAAACTGTTACCATCGCGTCTAAAGCTGGCGACGAAGGTAAACTGTTCGGTTCCATCGGTACTCGCGACATCGCTGACGCTGTAACTGCAGCTGGCGTTGAAGTGGCTAAGAGCGAAGTTCGTCTGCCGAACGGCGTTCTGCGTACCACTGGCGAACACGAAGTGAGCTTCCAGGTTCACAGCGAAGTATTCGCGAAAGTGATCGTAAACGTAGTAGCTGAATAA"/>
                    <sequence taxon="EcCa21a_O157_nonSTEC" totalcount="4" value="ATGCAAGTTATTCTGCTTGATAAAGTAGCAAACCTGGGTAGCCTGGGTGATCAGGTAAACGTTAAAGCGGGCTATGCTCGTAACTTCCTGGTACCGCAGGGTAAAGCTGTTCCAGCTACCAAGAAAAACATTGAATTCTTCGAAGCACGTCGCGCTGAACTGGAAGCTAAACTGGCTGAAGTTCTGGCAGCTGCTAATGCTCGCGCTGAGAAAATCAATGCACTGGAAACTGTTACCATCGCGTCTAAAGCTGGCGACGAAGGTAAACTGTTCGGTTCCATCGGTACTCGCGACATCGCTGACGCTGTAACTGCAGCTGGCGTTGAAGTGGCTAAGAGCGAAGTTCGTCTGCCGAACGGCGTTCTGCGTACCACTGGCGAACACGAAGTGAGCTTCCAGGTTCACAGCGAAGTATTCGCGAAAGTGATCGTAAACGTAGTAGCTGAATAA"/>
                    <sequence taxon="EcCa63b_O157_STEC" totalcount="4" value="ATGCAAGTTATTCTGCTTGATAAAGTAGCAAACCTGGGTAGCCTGGGTGATCAGGTAAACGTTAAAGCGGGCTATGCTCGTAACTTCCTGGTACCACAGGGTAAAGCTGTTCCAGCTACCAAGAAAAACATTGAATTCTTCGAAGCACGTCGCGCTGAACTGGAAGCTAAACTGGCTGAAGTTCTGGCAGCTGCTAATGCTCGCGCTGAGAAAATCAATGCACTGGAAACTGTTACCATCGCGTCTAAAGCTGGCGACGAAGGTAAACTGTTCGGTTCCATCGGTACTCGCGACATCGCTGACGCTGTAACTGCAGCTGGCGTTGAAGTGGCTAAGAGCGAAGTTCGTCTGCCGAACGGCGTTCTGCGTACCACTGGCGAACACGAAGTGAGCTTCCAGGTTCACAGCGAAGTATTCGCGAAAGTGATCGTAAACGTAGTAGCTGAATAA"/>
                    <sequence taxon="EcCa519a_O157_nonSTEC" totalcount="4" value="ATGCAAGTTATTCTGCTTGATAAAGTAGCAAACCTGGGTAGCCTGGGTGATCAGGTAAACGTTAAAGCGGGCTATGCTCGTAACTTCCTGGTACCGCAGGGTAAAGCTGTTCCAGCTACCAAGAAAAACATTGAATTCTTCGAAGCACGTCGCGCTGAACTGGAAGCTAAACTGGCTGAAGTTCTGGCAGCTGCTAATGCTCGCGCTGAGAAAATCAATGCACTGGAAGCTGTTACCATCGCGTCTAAAGCTGGCGACGAAGGTAAACTGTTCGGTTCCATCGGTACTCGCGACATCGCTGACGCTGTAACTGCAGCTGGCGTTGAAGTGGCTAAGAGCGAAGTTCGTCTGCCGAACGGCGTTCTGCGTACCACTGGTGAGCACGAAGTGAGCTTCCAGGTTCACAGCGAAGTATTCGCGAAAGTGATCGTAAACGTAGTAGCTGAATAA"/>
                    <sequence taxon="EcCa32a_O157_STEC" totalcount="4" value="ATGCAAGTTATTCTGCTTGATAAAGTAGCAAACCTGGGTAGCCTGGGTGATCAGGTAAACGTTAAAGCGGGCTATGCTCGTAACTTCCTGGTACCACAGGGTAAAGCTGTTCCAGCTACCAAGAAAAACATTGAATTCTTCGAAGCACGTCGCGCTGAACTGGAAGCTAAACTGGCTGAAGTTCTGGCAGCTGCTAATGCTCGCGCTGAGAAAATCAATGCACTGGAAACTGTTACCATCGCGTCTAAAGCTGGCGACGAAGGTAAACTGTTCGGTTCCATCGGTACTCGCGACATCGCTGACGCTGTAACTGCAGCTGGCGTTGAAGTGGCTAAGAGCGAAGTTCGTCTGCCGAACGGCGTTCTGCGTACCACTGGCGAACACGAAGTGAGCTTCCAGGTTCACAGCGAAGTATTCGCGAAAGTGATCGTAAACGTAGTAGCTGAATAA"/>
                    <sequence taxon="EcCa569a_O26_nonSTEC" totalcount="4" value="ATGCAAGTTATTCTGCTTGATAAAGTAGCAAACCTGGGTAGCCTGGGTGATCAGGTAAACGTTAAAGCGGGCTATGCTCGTAACTTCCTGGTACCGCAGGGTAAAGCTGTTCCAGCTACCAAGAAAAACATTGAATTCTTCGAAGCACGTCGCGCTGAACTGGAAGCTAAACTGGCTGAAGTTCTGGCAGCTGCTAATGCTCGCGCTGAGAAAATCAATGCACTGGAAACTGTTACCATCGCGTCTAAAGCTGGCGACGAAGGTAAACTGTTCGGTTCCATCGGTACTCGCGACATCGCTGACGCTGTAACTGCAGCTGGCGTTGAAGTGGCTAAGAGCGAAGTTCGTCTGCCGAACGGCGTTCTGCGTACCACTGGCGAACACGAAGTGAGCTTCCAGGTTCACAGCGAAGTATTCGCGAAAGTGATCGTAAACGTAGTAGCTGAATAA"/>
                </data>
<data
id="filtered_Tessy01_rplJ_aligned"
name="alignment">
                    <sequence taxon="EcCa24a_O157_nonSTEC" totalcount="4" value="ATGGCTTTAAATCTTCAAGACAAACAAGCGATTGTTGCTGAAGTCAGCGAAGTAGCCAAAGGCGCGCTGTCTGCAGTAGTTGCGGATTCCCGTGGCGTAACTGTAGATAAAATGACTGAACTGCGTAAAGCAGGTCGCGAAGCTGGCGTATACATGCGTGTTGTTCGTAACACCCTGCTGCGCCGTGCTGTTGAAGGTACTCCGTTCGAGTGCCTGAAAGACGCGTTTGTTGGTCCGACCCTGATTGCATACTCTATGGAACACCCGGGCGCTGCTGCTCGTCTGTTCAAAGAGTTCGCGAAAGCGAATGCAAAATTTGAGGTCAAAGCCGCTGCCTTTGAAGGTGAGCTGATCCCGGCGTCTCAGATCGACCGCCTGGCAACTCTGCCGACCTACGAAGAAGCAATTGCACGCCTGATGGCAACCATGAAAGAAGCTTCGGCTGGCAAACTGGTTCGTACTCTGGCTGCTGTACGCGATGCGAAAGAAGCTGCTTAA"/>
                    <sequence taxon="EcCa5a_O26_nonSTEC" totalcount="4" value="ATGGCTTTAAATCTTCAAGACAAACAAGCGATTGTTGCTGAAGTCAGCGAAGTAGCCAAAGGCGCGCTGTCTGCAGTAGTTGCGGATTCCCGTGGCGTAACTGTAGATAAAATGACTGAACTGCGTAAAGCAGGTCGCGAAGCTGGCGTATACATGCGTGTTGTTCGTAACACCCTGCTGCGCCGTGCTGTTGAAGGTACTCCGTTCGAGTGCCTGAAAGACGCGTTTGTTGGTCCGACCCTGATTGCATACTCTATGGAACACCCGGGCGCTGCTGCTCGTCTGTTCAAAGAGTTCGCGAAAGCGAATGCAAAATTTGAGGTCAAAGCCGCTGCCTTTGAAGGTGAGCTGATCCCGGCGTCTCAGATCGACCGCCTGGCAACTCTGCCGACCTACGAAGAAGCAATTGCACGCCTGATGGCAACCATGAAAGAAGCTTCGGCTGGCAAACTGGTTCGTACTCTGGCTGCTGTACGCGATGCGAAAGAAGCTGCTTAA"/>
                    <sequence taxon="EcCa8a_O26_nonSTEC" totalcount="4" value="ATGGCTTTAAATCTTCAAGACAAACAAGCGATTGTTGCTGAAGTCAGCGAAGTAGCCAAAGGCGCGCTGTCTGCAGTAGTTGCGGATTCCCGTGGCGTAACTGTAGATAAAATGACTGAACTGCGTAAAGCAGGTCGCGAAGCTGGCGTATACATGCGTGTTGTTCGTAACACCCTGCTGCGCCGTGCTGTTGAAGGTACTCCGTTCGAGTGCCTGAAAGACGCGTTTGTTGGTCCGACCCTGATTGCATACTCTATGGAACACCCGGGCGCTGCTGCTCGTCTGTTCAAAGAGTTCGCGAAAGCGAATGCAAAATTTGAGGTCAAAGCCGCTGCCTTTGAAGGTGAGCTGATCCCGGCGTCTCAGATCGACCGCCTGGCAACTCTGCCGACCTACGAAGAAGCAATTGCACGCCTGATGGCAACCATGAAAGAAGCTTCGGCTGGCAAACTGGTTCGTACTCTGGCTGCTGTACGCGATGCGAAAGAAGCTGCTTAA"/>
                    <sequence taxon="EcCa461b_O157_STEC" totalcount="4" value="ATGGCTTTAAATCTTCAAGACAAACAAGCGATTGTTGCTGAAGTCAGCGAAGTAGCCAAAGGCGCGCTGTCTGCAGTAGTTGCGGATTCCCGTGGCGTAACTGTAGATAAAATGACTGAACTGCGTAAAGCAGGTCGCGAAGCTGGCGTATACATGCGTGTTGTTCGTAACACCCTGCTGCGCCGTGCTGTTGAAGGTACTCCGTTCGAGTGCCTGAAAGACGCGTTTGTTGGTCCGACCCTGATTGCATACTCTATGGAACACCCGGGCGCTGCTGCTCGTCTGTTCAAAGAGTTCGCGAAAGCGAATGCAAAATTTGAGGTCAAAGCCGCTGCCTTTGAAGGTGAGCTGATCCCGGCGTCTCAGATCGACCGCCTGGCAACTCTGCCGACCTACGAAGAAGCAATTGCACGCCTGATGGCAACCATGAAAGAAGCTTCGGCTGGCAAACTGGTTCGTACTCTGGCTGCTGTACGCGATGCGAAAGAAGCTGCTTAA"/>
                    <sequence taxon="EcHu44a_O157_STEC" totalcount="4" value="ATGGCTTTAAATCTTCAAGACAAACAAGCGATTGTTGCTGAAGTCAGCGAAGTAGCCAAAGGCGCGCTGTCTGCAGTAGTTGCGGATTCCCGTGGCGTAACTGTAGATAAAATGACTGAACTGCGTAAAGCAGGTCGCGAAGCTGGCGTATACATGCGTGTTGTTCGTAACACCCTGCTGCGCCGTGCTGTTGAAGGTACTCCGTTCGAGTGCCTGAAAGACGCGTTTGTTGGTCCGACCCTGATTGCATACTCTATGGAACACCCGGGCGCTGCTGCTCGTCTGTTCAAAGAGTTCGCGAAAGCGAATGCAAAATTTGAGGTCAAAGCCGCTGCCTTTGAAGGTGAGCTGATCCCGGCGTCTCAGATCGACCGCCTGGCAACTCTGCCGACCTACGAAGAAGCAATTGCACGCCTGATGGCAACCATGAAAGAAGCTTCGGCTGGCAAACTGGTTCGTACTCTGGCTGCTGTACGCGATGCGAAAGAAGCTGCTTAA"/>
                    <sequence taxon="EcHu56a_O157_STEC" totalcount="4" value="ATGGCTTTAAATCTTCAAGACAAACAAGCGATTGTTGCTGAAGTCAGCGAAGTAGCCAAAGGCGCGCTGTCTGCAGTAGTTGCGGATTCCCGTGGCGTAACTGTAGATAAAATGACTGAACTGCGTAAAGCAGGTCGCGAAGCTGGCGTATACATGCGTGTTGTTCGTAACACCCTGCTGCGCCGTGCTGTTGAAGGTACTCCGTTCGAGTGCCTGAAAGACGCGTTTGTTGGTCCGACCCTGATTGCATACTCTATGGAACACCCGGGCGCTGCTGCTCGTCTGTTCAAAGAGTTCGCGAAAGCGAATGCAAAATTTGAGGTCAAAGCCGCTGCCTTTGAAGGTGAGCTGATCCCGGCGTCTCAGATCGACCGCCTGGCAACTCTGCCGACCTACGAAGAAGCAATTGCACGCCTGATGGCAACCATGAAAGAAGCTTCGGCTGGCAAACTGGTTCGTACTCTGGCTGCTGTACGCGATGCGAAAGAAGCTGCTTAA"/>
                    <sequence taxon="EcHu68a_O157_STEC" totalcount="4" value="ATGGCTTTAAATCTTCAAGACAAACAAGCGATTGTTGCTGAAGTCAGCGAAGTAGCCAAAGGCGCGCTGTCTGCAGTAGTTGCGGATTCCCGTGGCGTAACTGTAGATAAAATGACTGAACTGCGTAAAGCAGGTCGCGAAGCTGGCGTATACATGCGTGTTGTTCGTAACACCCTGCTGCGCCGTGCTGTTGAAGGTACTCCGTTCGAGTGCCTGAAAGACGCGTTTGTTGGTCCGACCCTGATTGCATACTCTATGGAACACCCGGGCGCTGCTGCTCGTCTGTTCAAAGAGTTCGCGAAAGCGAATGCAAAATTTGAGGTCAAAGCCGCTGCCTTTGAAGGTGAGCTGATCCCGGCGTCTCAGATCGACCGCCTGGCAACTCTGCCGACCTACGAAGAAGCAATTGCACGCCTGATGGCAACCATGAAAGAAGCTTCGGCTGGCAAACTGGTTCGTACTCTGGCTGCTGTACGCGATGCGAAAGAAGCTGCTTAA"/>
                    <sequence taxon="EcHu76a_O157_STEC" totalcount="4" value="ATGGCTTTAAATCTTCAAGACAAACAAGCGATTGTTGCTGAAGTCAGCGAAGTAGCCAAAGGCGCGCTGTCTGCAGTAGTTGCGGATTCCCGTGGCGTAACTGTAGATAAAATGACTGAACTGCGTAAAGCAGGTCGCGAAGCTGGCGTATACATGCGTGTTGTTCGTAACACCCTGCTGCGCCGTGCTGTTGAAGGTACTCCGTTCGAGTGCCTGAAAGACGCGTTTGTTGGTCCGACCCTGATTGCATACTCTATGGAACACCCGGGCGCTGCTGCTCGTCTGTTCAAAGAGTTCGCGAAAGCGAATGCAAAATTTGAGGTCAAAGCCGCTGCCTTTGAAGGTGAGCTGATCCCGGCGTCTCAGATCGACCGCCTGGCAACTCTGCCGACCTACGAAGAAGCAATTGCACGCCTGATGGCAACCATGAAAGAAGCTTCGGCTGGCAAACTGGTTCGTACTCTGGCTGCTGTACGCGATGCGAAAGAAGCTGCTTAA"/>
                    <sequence taxon="EcHu93a_O157_STEC" totalcount="4" value="ATGGCTTTAAATCTTCAAGACAAACAAGCGATTGTTGCTGAAGTCAGCGAAGTAGCCAAAGGCGCGCTGTCTGCAGTAGTTGCGGATTCCCGTGGCGTAACTGTAGATAAAATGACTGAACTGCGTAAAGCAGGTCGCGAAGCTGGCGTATACATGCGTGTTGTTCGTAACACCCTGCTGCGCCGTGCTGTTGAAGGTACTCCGTTCGAGTGCCTGAAAGACGCGTTTGTTGGTCCGACCCTGATTGCATACTCTATGGAACACCCGGGCGCTGCTGCTCGTCTGTTCAAAGAGTTCGCGAAAGCGAATGCAAAATTTGAGGTCAAAGCCGCTGCCTTTGAAGGTGAGCTGATCCCGGCGTCTCAGATCGACCGCCTGGCAACTCTGCCGACCTACGAAGAAGCAATTGCACGCCTGATGGCAACCATGAAAGAAGCTTCGGCTGGCAAACTGGTTCGTACTCTGGCTGCTGTACGCGATGCGAAAGAAGCTGCTTAA"/>
                    <sequence taxon="EcHu114a_O157_STEC" totalcount="4" value="ATGGCTTTAAATCTTCAAGACAAACAAGCGATTGTTGCTGAAGTCAGCGAAGTAGCCAAAGGCGCGCTGTCTGCAGTAGTTGCGGATTCCCGTGGCGTAACTGTAGATAAAATGACTGAACTGCGTAAAGCAGGTCGCGAAGCTGGCGTATACATGCGTGTTGTTCGTAACACCCTGCTGCGCCGTGCTGTTGAAGGTACTCCGTTCGAGTGCCTGAAAGACGCGTTTGTTGGTCCGACCCTGATTGCATACTCTATGGAACACCCGGGCGCTGCTGCTCGTCTGTTCAAAGAGTTCGCGAAAGCGAATGCAAAATTTGAGGTCAAAGCCGCTGCCTTTGAAGGTGAGCTGATCCCGGCGTCTCAGATCGACCGCCTGGCAACTCTGCCGACCTACGAAGAAGCAATTGCACGCCTGATGGCAACCATGAAAGAAGCTTCGGCTGGCAAACTGGTTCGTACTCTGGCTGCTGTACGCGATGCGAAAGAAGCTGCTTAA"/>
                    <sequence taxon="EcCa513a_O26_STEC" totalcount="4" value="ATGGCTTTAAATCTTCAAGACAAACAAGCGATTGTTGCTGAAGTCAGCGAAGTAGCCAAAGGCGCGCTGTCTGCAGTAGTTGCGGATTCCCGTGGCGTAACTGTAGATAAAATGACTGAACTGCGTAAAGCAGGTCGCGAAGCTGGCGTATACATGCGTGTTGTTCGTAACACCCTGCTGCGCCGTGCTGTTGAAGGTACTCCGTTCGAGTGCCTGAAAGACGCGTTTGTTGGTCCGACCCTGATTGCATACTCTATGGAACACCCGGGCGCTGCTGCTCGTCTGTTCAAAGAGTTCGCGAAAGCGAATGCAAAATTTGAGGTCAAAGCCGCTGCCTTTGAAGGTGAGCTGATCCCGGCGTCTCAGATCGACCGCCTGGCAACTCTGCCGACCTACGAAGAAGCAATTGCACGCCTGATGGCAACCATGAAAGAAGCTTCGGCTGGCAAACTGGTTCGTACTCTGGCTGCTGTACGCGATGCGAAAGAAGCTGCTTAA"/>
                    <sequence taxon="EcCa514a_O26_nonSTEC" totalcount="4" value="ATGGCTTTAAATCTTCAAGACAAACAAGCGATTGTTGCTGAAGTCAGCGAAGTAGCCAAAGGCGCGCTGTCTGCAGTAGTTGCGGATTCCCGTGGCGTAACTGTAGATAAAATGACTGAACTGCGTAAAGCAGGTCGCGAAGCTGGCGTATACATGCGTGTTGTTCGTAACACCCTGCTGCGCCGTGCTGTTGAAGGTACTCCGTTCGAGTGCCTGAAAGACGCGTTTGTTGGTCCGACCCTGATTGCATACTCTATGGAACACCCGGGCGCTGCTGCTCGTCTGTTCAAAGAGTTCGCGAAAGCGAATGCAAAATTTGAGGTCAAAGCCGCTGCCTTTGAAGGTGAGCTGATCCCGGCGTCTCAGATCGACCGCCTGGCAACTCTGCCGACCTACGAAGAAGCAATTGCACGCCTGATGGCAACCATGAAAGAAGCTTCGGCTGGCAAACTGGTTCGTACTCTGGCTGCTGTACGCGATGCGAAAGAAGCTGCTTAA"/>
                    <sequence taxon="EcCa26a_O157_nonSTEC" totalcount="4" value="ATGGCTTTAAATCTTCAAGACAAACAAGCGATTGTTGCTGAAGTCAGCGAAGTAGCCAAAGGCGCGCTGTCTGCAGTAGTTGCGGATTCCCGTGGCGTAACTGTAGATAAAATGACTGAACTGCGTAAAGCAGGTCGCGAAGCTGGCGTATACATGCGTGTTGTTCGTAACACCCTGCTGCGCCGTGCTGTTGAAGGTACTCCGTTCGAGTGCCTGAAAGACGCGTTTGTTGGTCCGACCCTGATTGCATACTCTATGGAACACCCGGGCGCTGCTGCTCGTCTGTTCAAAGAGTTCGCGAAAGCGAATGCAAAATTTGAGGTCAAAGCCGCTGCCTTTGAAGGTGAGCTGATCCCGGCGTCTCAGATCGACCGCCTGGCAACTCTGCCGACCTACGAAGAAGCAATTGCACGCCTGATGGCAACCATGAAAGAAGCTTCGGCTGGCAAACTGGTTCGTACTCTGGCTGCTGTACGCGATGCGAAAGAAGCTGCTTAA"/>
                    <sequence taxon="EcCa491a_O157_STEC" totalcount="4" value="ATGGCTTTAAATCTTCAAGACAAACAAGCGATTGTTGCTGAAGTCAGCGAAGTAGCCAAAGGCGCGCTGTCTGCAGTAGTTGCGGATTCCCGTGGCGTAACTGTAGATAAAATGACTGAACTGCGTAAAGCAGGTCGCGAAGCTGGCGTATACATGCGTGTTGTTCGTAACACCCTGCTGCGCCGTGCTGTTGAAGGTACTCCGTTCGAGTGCCTGAAAGACGCGTTTGTTGGTCCGACCCTGATTGCATACTCTATGGAACACCCGGGCGCTGCTGCTCGTCTGTTCAAAGAGTTCGCGAAAGCGAATGCAAAATTTGAGGTCAAAGCCGCTGCCTTTGAAGGTGAGCTGATCCCGGCGTCTCAGATCGACCGCCTGGCAACTCTGCCGACCTACGAAGAAGCAATTGCACGCCTGATGGCAACCATGAAAGAAGCTTCGGCTGGCAAACTGGTTCGTACTCTGGCTGCTGTACGCGATGCGAAAGAAGCTGCTTAA"/>
                    <sequence taxon="EcCa1a_O26_STEC" totalcount="4" value="ATGGCTTTAAATCTTCAAGACAAACAAGCGATTGTTGCTGAAGTCAGCGAAGTAGCCAAAGGCGCGCTGTCTGCAGTAGTTGCGGATTCCCGTGGCGTAACTGTAGATAAAATGACTGAACTGCGTAAAGCAGGTCGCGAAGCTGGCGTATACATGCGTGTTGTTCGTAACACCCTGCTGCGCCGTGCTGTTGAAGGTACTCCGTTCGAGTGCCTGAAAGACGCGTTTGTTGGTCCGACCCTGATTGCATACTCTATGGAACACCCGGGCGCTGCTGCTCGTCTGTTCAAAGAGTTCGCGAAAGCGAATGCAAAATTTGAGGTCAAAGCCGCTGCCTTTGAAGGTGAGCTGATCCCGGCGTCTCAGATCGACCGCCTGGCAACTCTGCCGACCTACGAAGAAGCAATTGCACGCCTGATGGCAACCATGAAAGAAGCTTCGGCTGGCAAACTGGTTCGTACTCTGGCTGCTGTACGCGATGCGAAAGAAGCTGCTTAA"/>
                    <sequence taxon="EcCa452a_O157_STEC" totalcount="4" value="ATGGCTTTAAATCTTCAAGACAAACAAGCGATTGTTGCTGAAGTCAGCGAAGTAGCCAAAGGCGCGCTGTCTGCAGTAGTTGCGGATTCCCGTGGCGTAACTGTAGATAAAATGACTGAACTGCGTAAAGCAGGTCGCGAAGCTGGCGTATACATGCGTGTTGTTCGTAACACCCTGCTGCGCCGTGCTGTTGAAGGTACTCCGTTCGAGTGCCTGAAAGACGCGTTTGTTGGTCCGACCCTGATTGCATACTCTATGGAACACCCGGGCGCTGCTGCTCGTCTGTTCAAAGAGTTCGCGAAAGCGAATGCAAAATTTGAGGTCAAAGCCGCTGCCTTTGAAGGTGAGCTGATCCCGGCGTCTCAGATCGACCGCCTGGCAACTCTGCCGACCTACGAAGAAGCAATTGCACGCCTGATGGCAACCATGAAAGAAGCTTCGGCTGGCAAACTGGTTCGTACTCTGGCTGCTGTACGCGATGCGAAAGAAGCTGCTTAA"/>
                    <sequence taxon="EcCa635a_O157_STEC" totalcount="4" value="ATGGCTTTAAATCTTCAAGACAAACAAGCGATTGTTGCTGAAGTCAGCGAAGTAGCCAAAGGCGCGCTGTCTGCAGTAGTTGCGGATTCCCGTGGCGTAACTGTAGATAAAATGACTGAACTGCGTAAAGCAGGTCGCGAAGCTGGCGTATACATGCGTGTTGTTCGTAACACCCTGCTGCGCCGTGCTGTTGAAGGTACTCCGTTCGAGTGCCTGAAAGACGCGTTTGTTGGTCCGACCCTGATTGCATACTCTATGGAACACCCGGGCGCTGCTGCTCGTCTGTTCAAAGAGTTCGCGAAAGCGAATGCAAAATTTGAGGTCAAAGCCGCTGCCTTTGAAGGTGAGCTGATCCCGGCGTCTCAGATCGACCGCCTGGCAACTCTGCCGACCTACGAAGAAGCAATTGCACGCCTGATGGCAACCATGAAAGAAGCTTCGGCTGGCAAACTGGTTCGTACTCTGGCTGCTGTACGCGATGCGAAAGAAGCTGCTTAA"/>
                    <sequence taxon="EcCa583a_O157_nonSTEC" totalcount="4" value="ATGGCTTTAAATCTTCAAGACAAACAAGCGATTGTTGCTGAAGTCAGCGAAGTAGCCAAAGGCGCGCTGTCTGCAGTAGTTGCGGATTCCCGTGGCGTAACTGTAGATAAAATGACTGAACTGCGTAAAGCAGGTCGCGAAGCTGGCGTATACATGCGTGTTGTTCGTAACACCCTGCTGCGCCGTGCTGTTGAAGGTACTCCGTTCGAGTGCCTGAAAGACGCGTTTGTTGGTCCGACCCTGATTGCATACTCTATGGAACACCCGGGCGCTGCTGCTCGTCTGTTCAAAGAGTTCGCGAAAGCGAATGCAAAATTTGAGGTCAAAGCCGCTGCCTTTGAAGGTGAGCTGATCCCGGCGTCTCAGATCGACCGCCTGGCAACTCTGCCGACCTACGAAGAAGCAATTGCACGCCTGATGGCAACCATGAAAGAAGCTTCGGCTGGCAAACTGGTTCGTACTCTGGCTGCTGTACGCGATGCGAAAGAAGCTGCTTAA"/>
                    <sequence taxon="EcCa21a_O157_nonSTEC" totalcount="4" value="ATGGCTTTAAATCTTCAAGACAAACAAGCGATTGTTGCTGAAGTCAGCGAAGTAGCCAAAGGCGCGCTGTCTGCAGTAGTTGCGGATTCCCGTGGCGTAACTGTAGATAAAATGACTGAACTGCGTAAAGCAGGTCGCGAAGCTGGCGTATACATGCGTGTTGTTCGTAACACCCTGCTGCGCCGTGCTGTTGAAGGTACTCCGTTCGAGTGCCTGAAAGACGCGTTTGTTGGTCCGACCCTGATTGCATACTCTATGGAACACCCGGGCGCTGCTGCTCGTCTGTTCAAAGAGTTCGCGAAAGCGAATGCAAAATTTGAGGTCAAAGCCGCTGCCTTTGAAGGTGAGCTGATCCCGGCGTCTCAGATCGACCGCCTGGCAACTCTGCCGACCTACGAAGAAGCAATTGCACGCCTGATGGCAACCATGAAAGAAGCTTCGGCTGGCAAACTGGTTCGTACTCTGGCTGCTGTACGCGATGCGAAAGAAGCTGCTTAA"/>
                    <sequence taxon="EcCa63b_O157_STEC" totalcount="4" value="ATGGCTTTAAATCTTCAAGACAAACAAGCGATTGTTGCTGAAGTCAGCGAAGTAGCCAAAGGCGCGCTGTCTGCAGTAGTTGCGGATTCCCGTGGCGTAACTGTAGATAAAATGACTGAACTGCGTAAAGCAGGTCGCGAAGCTGGCGTATACATGCGTGTTGTTCGTAACACCCTGCTGCGCCGTGCTGTTGAAGGTACTCCGTTCGAGTGCCTGAAAGACGCGTTTGTTGGTCCGACCCTGATTGCATACTCTATGGAACACCCGGGCGCTGCTGCTCGTCTGTTCAAAGAGTTCGCGAAAGCGAATGCAAAATTTGAGGTCAAAGCCGCTGCCTTTGAAGGTGAGCTGATCCCGGCGTCTCAGATCGACCGCCTGGCAACTCTGCCGACCTACGAAGAAGCAATTGCACGCCTGATGGCAACCATGAAAGAAGCTTCGGCTGGCAAACTGGTTCGTACTCTGGCTGCTGTACGCGATGCGAAAGAAGCTGCTTAA"/>
                    <sequence taxon="EcCa519a_O157_nonSTEC" totalcount="4" value="ATGGCTTTAAATCTTCAAGACAAACAAGCGATTGTTGCTGAAGTCAGCGAAGTAGCCAAAGGCGCGCTGTCTGCAGTAGTTGCGGATTCCCGTGGCGTAACTGTAGATAAAATGACTGAACTGCGTAAAGCAGGTCGCGAAGCTGGCGTATACATGCGTGTTGTTCGTAACACCCTGCTGCGCCGTGCTGTTGAAGGTACTCCGTTCGAGTGCCTGAAAGACGCGTTTGTTGGTCCGACCCTGATTGCATACTCTATGGAACACCCGGGCGCTGCTGCTCGTCTGTTCAAAGAGTTCGCGAAAGCGAATGCAAAATTTGAGGTCAAAGCCGCTGCCTTTGAAGGTGAGCTGATCCCGGCGTCTCAGATCGACCGCCTGGCAACTCTGCCGACCTACGAAGAAGCAATTGCACGCCTGATGGCAACCATGAAAGAAGCTTCGGCTGGCAAACTGGTTCGTACTCTGGCTGCTGTACGCGATGCGAAAGAAGCTGCTTAA"/>
                    <sequence taxon="EcCa32a_O157_STEC" totalcount="4" value="ATGGCTTTAAATCTTCAAGACAAACAAGCGATTGTTGCTGAAGTCAGCGAAGTAGCCAAAGGCGCGCTGTCTGCAGTAGTTGCGGATTCCCGTGGCGTAACTGTAGATAAAATGACTGAACTGCGTAAAGCAGGTCGCGAAGCTGGCGTATACATGCGTGTTGTTCGTAACACCCTGCTGCGCCGTGCTGTTGAAGGTACTCCGTTCGAGTGCCTGAAAGACGCGTTTGTTGGTCCGACCCTGATTGCATACTCTATGGAACACCCGGGCGCTGCTGCTCGTCTGTTCAAAGAGTTCGCGAAAGCGAATGCAAAATTTGAGGTCAAAGCCGCTGCCTTTGAAGGTGAGCTGATCCCGGCGTCTCAGATCGACCGCCTGGCAACTCTGCCGACCTACGAAGAAGCAATTGCACGCCTGATGGCAACCATGAAAGAAGCTTCGGCTGGCAAACTGGTTCGTACTCTGGCTGCTGTACGCGATGCGAAAGAAGCTGCTTAA"/>
                    <sequence taxon="EcCa569a_O26_nonSTEC" totalcount="4" value="ATGGCTTTAAATCTTCAAGACAAACAAGCGATTGTTGCTGAAGTCAGCGAAGTAGCCAAAGGCGCGCTGTCTGCAGTAGTTGCGGATTCCCGTGGCGTAACTGTAGATAAAATGACTGAACTGCGTAAAGCAGGTCGCGAAGCTGGCGTATACATGCGTGTTGTTCGTAACACCCTGCTGCGCCGTGCTGTTGAAGGTACTCCGTTCGAGTGCCTGAAAGACGCGTTTGTTGGTCCGACCCTGATTGCATACTCTATGGAACACCCGGGCGCTGCTGCTCGTCTGTTCAAAGAGTTCGCGAAAGCGAATGCAAAATTTGAGGTCAAAGCCGCTGCCTTTGAAGGTGAGCTGATCCCGGCGTCTCAGATCGACCGCCTGGCAACTCTGCCGACCTACGAAGAAGCAATTGCACGCCTGATGGCAACCATGAAAGAAGCTTCGGCTGGCAAACTGGTTCGTACTCTGGCTGCTGTACGCGATGCGAAAGAAGCTGCTTAA"/>
                </data>
<data
id="filtered_Tessy01_rplK_aligned"
name="alignment">
                    <sequence taxon="EcCa24a_O157_nonSTEC" totalcount="4" value="ATGGCTAAGAAAGTACAAGCCTATGTCAAGCTGCAGGTTGCAGCTGGTATGGCTAACCCGAGTCCGCCAGTAGGTCCGGCTCTGGGTCAGCAGGGCGTAAACATCATGGAATTCTGCAAAGCGTTCAACGCAAAAACTGATTCCATCGAAAAAGGTCTGCCGATTCCGGTAGTAATCACCGTTTACGCTGACCGTTCTTTCACTTTCGTTACCAAGACTCCGCCGGCAGCAGTTCTGCTGAAAAAAGCGGCTGGTATCAAGTCTGGTTCCGGTAAGCCGAACAAAGACAAAGTGGGTAAAATTTCCCGCGCTCAGCTGCAGGAAATCGCGCAGACCAAAGCTGCCGACATGACTGGTGCCGACATTGAAGCGATGACTCGCTCCATCGAAGGTACTGCACGTTCCATGGGCCTGGTAGTGGAGGACTAA"/>
                    <sequence taxon="EcCa5a_O26_nonSTEC" totalcount="4" value="ATGGCTAAGAAAGTACAAGCCTATGTCAAGCTGCAGGTTGCAGCTGGTATGGCTAACCCGAGTCCGCCAGTAGGTCCGGCTCTGGGTCAGCAGGGCGTAAACATCATGGAATTCTGCAAAGCGTTCAACGCAAAAACTGATTCCATCGAAAAAGGTCTGCCGATTCCGGTAGTAATCACCGTTTACGCTGACCGTTCTTTCACTTTCGTTACCAAGACCCCGCCGGCAGCAGTTCTGCTGAAAAAAGCGGCTGGTATCAAGTCTGGTTCCGGTAAGCCGAACAAAGACAAAGTGGGTAAAATTTCCCGCGCTCAGCTGCAGGAAATCGCGCAGACCAAAGCTGCCGACATGACTGGTGCCGACATTGAAGCGATGACTCGCTCCATCGAAGGTACTGCACGTTCCATGGGCCTGGTAGTGGAGGACTAA"/>
                    <sequence taxon="EcCa8a_O26_nonSTEC" totalcount="4" value="ATGGCTAAGAAAGTACAAGCCTATGTCAAGCTGCAGGTTGCAGCTGGTATGGCTAACCCGAGTCCGCCAGTAGGTCCGGCTCTGGGTCAGCAGGGCGTAAACATCATGGAATTCTGCAAAGCGTTCAACGCAAAAACTGATTCCATCGAAAAAGGTCTGCCGATTCCGGTAGTAATCACCGTTTACGCTGACCGTTCTTTCACTTTCGTTACCAAGACCCCGCCGGCAGCAGTTCTGCTGAAAAAAGCGGCTGGTATCAAGTCTGGTTCCGGTAAGCCGAACAAAGACAAAGTGGGTAAAATTTCCCGCGCTCAGCTGCAGGAAATCGCGCAGACCAAAGCTGCCGACATGACTGGTGCCGACATTGAAGCGATGACTCGCTCCATCGAAGGTACTGCACGTTCCATGGGCCTGGTAGTGGAGGACTAA"/>
                    <sequence taxon="EcCa461b_O157_STEC" totalcount="4" value="ATGGCTAAGAAAGTACAAGCCTATGTCAAGCTGCAGGTTGCAGCTGGTATGGCTAACCCGAGTCCGCCAGTAGGTCCGGCTCTGGGTCAGCAGGGCGTAAACATCATGGAATTCTGCAAAGCGTTCAACGCAAAAACTGATTCCATCGAAAAAGGTCTGCCGATTCCGGTAGTAATCACCGTTTACGCTGACCGTTCTTTCACTTTCGTTACCAAGACTCCGCCGGCAGCAGTTCTGCTGAAAAAAGCGGCTGGTATCAAGTCTGGTTCCGGTAAGCCGAACAAAGACAAAGTGGGTAAAATTTCCCGCGCTCAGCTGCAGGAAATCGCGCAGACCAAAGCTGCCGACATGACTGGTGCCGACATTGAAGCGATGACTCGCTCCATCGAAGGTACTGCACGTTCCATGGGCCTGGTAGTGGAGGACTAA"/>
                    <sequence taxon="EcHu44a_O157_STEC" totalcount="4" value="ATGGCTAAGAAAGTACAAGCCTATGTCAAGCTGCAGGTTGCAGCTGGTATGGCTAACCCGAGTCCGCCAGTAGGTCCGGCTCTGGGTCAGCAGGGCGTAAACATCATGGAATTCTGCAAAGCGTTCAACGCAAAAACTGATTCCATCGAAAAAGGTCTGCCGATTCCGGTAGTAATCACCGTTTACGCTGACCGTTCTTTCACTTTCGTTACCAAGACTCCGCCGGCAGCAGTTCTGCTGAAAAAAGCGGCTGGTATCAAGTCTGGTTCCGGTAAGCCGAACAAAGACAAAGTGGGTAAAATTTCCCGCGCTCAGCTGCAGGAAATCGCGCAGACCAAAGCTGCCGACATGACTGGTGCCGACATTGAAGCGATGACTCGCTCCATCGAAGGTACTGCACGTTCCATGGGCCTGGTAGTGGAGGACTAA"/>
                    <sequence taxon="EcHu56a_O157_STEC" totalcount="4" value="ATGGCTAAGAAAGTACAAGCCTATGTCAAGCTGCAGGTTGCAGCTGGTATGGCTAACCCGAGTCCGCCAGTAGGTCCGGCTCTGGGTCAGCAGGGCGTAAACATCATGGAATTCTGCAAAGCGTTCAACGCAAAAACTGATTCCATCGAAAAAGGTCTGCCGATTCCGGTAGTAATCACCGTTTACGCTGACCGTTCTTTCACTTTCGTTACCAAGACTCCGCCGGCAGCAGTTCTGCTGAAAAAAGCGGCTGGTATCAAGTCTGGTTCCGGTAAGCCGAACAAAGACAAAGTGGGTAAAATTTCCCGCGCTCAGCTGCAGGAAATCGCGCAGACCAAAGCTGCCGACATGACTGGTGCCGACATTGAAGCGATGACTCGCTCCATCGAAGGTACTGCACGTTCCATGGGCCTGGTAGTGGAGGACTAA"/>
                    <sequence taxon="EcHu68a_O157_STEC" totalcount="4" value="ATGGCTAAGAAAGTACAAGCCTATGTCAAGCTGCAGGTTGCAGCTGGTATGGCTAACCCGAGTCCGCCAGTAGGTCCGGCTCTGGGTCAGCAGGGCGTAAACATCATGGAATTCTGCAAAGCGTTCAACGCAAAAACTGATTCCATCGAAAAAGGTCTGCCGATTCCGGTAGTAATCACCGTTTACGCTGACCGTTCTTTCACTTTCGTTACCAAGACTCCGCCGGCAGCAGTTCTGCTGAAAAAAGCGGCTGGTATCAAGTCTGGTTCCGGTAAGCCGAACAAAGACAAAGTGGGTAAAATTTCCCGCGCTCAGCTGCAGGAAATCGCGCAGACCAAAGCTGCCGACATGACTGGTGCCGACATTGAAGCGATGACTCGCTCCATCGAAGGTACTGCACGTTCCATGGGCCTGGTAGTGGAGGACTAA"/>
                    <sequence taxon="EcHu76a_O157_STEC" totalcount="4" value="ATGGCTAAGAAAGTACAAGCCTATGTCAAGCTGCAGGTTGCAGCTGGTATGGCTAACCCGAGTCCGCCAGTAGGTCCGGCTCTGGGTCAGCAGGGCGTAAACATCATGGAATTCTGCAAAGCGTTCAACGCAAAAACTGATTCCATCGAAAAAGGTCTGCCGATTCCGGTAGTAATCACCGTTTACGCTGACCGTTCTTTCACTTTCGTTACCAAGACTCCGCCGGCAGCAGTTCTGCTGAAAAAAGCGGCTGGTATCAAGTCTGGTTCCGGTAAGCCGAACAAAGACAAAGTGGGTAAAATTTCCCGCGCTCAGCTGCAGGAAATCGCGCAGACCAAAGCTGCCGACATGACTGGTGCCGACATTGAAGCGATGACTCGCTCCATCGAAGGTACTGCACGTTCCATGGGCCTGGTAGTGGAGGACTAA"/>
                    <sequence taxon="EcHu93a_O157_STEC" totalcount="4" value="ATGGCTAAGAAAGTACAAGCCTATGTCAAGCTGCAGGTTGCAGCTGGTATGGCTAACCCGAGTCCGCCAGTAGGTCCGGCTCTGGGTCAGCAGGGCGTAAACATCATGGAATTCTGCAAAGCGTTCAACGCAAAAACTGATTCCATCGAAAAAGGTCTGCCGATTCCGGTAGTAATCACCGTTTACGCTGACCGTTCTTTCACTTTCGTTACCAAGACTCCGCCGGCAGCAGTTCTGCTGAAAAAAGCGGCTGGTATCAAGTCTGGTTCCGGTAAGCCGAACAAAGACAAAGTGGGTAAAATTTCCCGCGCTCAGCTGCAGGAAATCGCGCAGACCAAAGCTGCCGACATGACTGGTGCCGACATTGAAGCGATGACTCGCTCCATCGAAGGTACTGCACGTTCCATGGGCCTGGTAGTGGAGGACTAA"/>
                    <sequence taxon="EcHu114a_O157_STEC" totalcount="4" value="ATGGCTAAGAAAGTACAAGCCTATGTCAAGCTGCAGGTTGCAGCTGGTATGGCTAACCCGAGTCCGCCAGTAGGTCCGGCTCTGGGTCAGCAGGGCGTAAACATCATGGAATTCTGCAAAGCGTTCAACGCAAAAACTGATTCCATCGAAAAAGGTCTGCCGATTCCGGTAGTAATCACCGTTTACGCTGACCGTTCTTTCACTTTCGTTACCAAGACTCCGCCGGCAGCAGTTCTGCTGAAAAAAGCGGCTGGTATCAAGTCTGGTTCCGGTAAGCCGAACAAAGACAAAGTGGGTAAAATTTCCCGCGCTCAGCTGCAGGAAATCGCGCAGACCAAAGCTGCCGACATGACTGGTGCCGACATTGAAGCGATGACTCGCTCCATCGAAGGTACTGCACGTTCCATGGGCCTGGTAGTGGAGGACTAA"/>
                    <sequence taxon="EcCa513a_O26_STEC" totalcount="4" value="ATGGCTAAGAAAGTACAAGCCTATGTCAAGCTGCAGGTTGCAGCTGGTATGGCTAACCCGAGTCCGCCAGTAGGTCCGGCTCTGGGTCAGCAGGGCGTAAACATCATGGAATTCTGCAAAGCGTTCAACGCAAAAACTGATTCCATCGAAAAAGGTCTGCCGATTCCGGTAGTAATCACCGTTTACGCTGACCGTTCTTTCACTTTCGTTACCAAGACCCCGCCGGCAGCAGTTCTGCTGAAAAAAGCGGCTGGTATCAAGTCTGGTTCCGGTAAGCCGAACAAAGACAAAGTGGGTAAAATTTCCCGCGCTCAGCTGCAGGAAATCGCGCAGACCAAAGCTGCCGACATGACTGGTGCCGACATTGAAGCGATGACTCGCTCCATCGAAGGTACTGCACGTTCCATGGGCCTGGTAGTGGAGGACTAA"/>
                    <sequence taxon="EcCa514a_O26_nonSTEC" totalcount="4" value="ATGGCTAAGAAAGTACAAGCCTATGTCAAGCTGCAGGTTGCAGCTGGTATGGCTAACCCGAGTCCGCCAGTAGGTCCGGCTCTGGGTCAGCAGGGCGTAAACATCATGGAATTCTGCAAAGCGTTCAACGCAAAAACTGATTCCATCGAAAAAGGTCTGCCGATTCCGGTAGTAATCACCGTTTACGCTGACCGTTCTTTCACTTTCGTTACCAAGACCCCGCCGGCAGCAGTTCTGCTGAAAAAAGCGGCTGGTATCAAGTCTGGTTCCGGTAAGCCGAACAAAGACAAAGTGGGTAAAATTTCCCGCGCTCAGCTGCAGGAAATCGCGCAGACCAAAGCTGCCGACATGACTGGTGCCGACATTGAAGCGATGACTCGCTCCATCGAAGGTACTGCACGTTCCATGGGCCTGGTAGTGGAGGACTAA"/>
                    <sequence taxon="EcCa26a_O157_nonSTEC" totalcount="4" value="ATGGCTAAGAAAGTACAAGCCTATGTCAAGCTGCAGGTTGCAGCTGGTATGGCTAACCCGAGTCCGCCAGTAGGTCCGGCTCTGGGTCAGCAGGGCGTAAACATCATGGAATTCTGCAAAGCGTTCAACGCAAAAACTGATTCCATCGAAAAAGGTCTGCCGATTCCGGTAGTAATCACCGTTTACGCTGACCGTTCTTTCACTTTCGTTACCAAGACCCCGCCGGCAGCAGTTCTGCTGAAAAAAGCGGCTGGTATCAAGTCTGGTTCCGGTAAGCCGAACAAAGACAAAGTGGGTAAAATTTCCCGCGCTCAGCTGCAGGAAATCGCGCAGACCAAAGCTGCCGACATGACTGGTGCCGACATTGAAGCGATGACTCGCTCCATCGAAGGTACTGCACGTTCCATGGGCCTGGTAGTGGAGGACTAA"/>
                    <sequence taxon="EcCa491a_O157_STEC" totalcount="4" value="ATGGCTAAGAAAGTACAAGCCTATGTCAAGCTGCAGGTTGCAGCTGGTATGGCTAACCCGAGTCCGCCAGTAGGTCCGGCTCTGGGTCAGCAGGGCGTAAACATCATGGAATTCTGCAAAGCGTTCAACGCAAAAACTGATTCCATCGAAAAAGGTCTGCCGATTCCGGTAGTAATCACCGTTTACGCTGACCGTTCTTTCACTTTCGTTACCAAGACTCCGCCGGCAGCAGTTCTGCTGAAAAAAGCGGCTGGTATCAAGTCTGGTTCCGGTAAGCCGAACAAAGACAAAGTGGGTAAAATTTCCCGCGCTCAGCTGCAGGAAATCGCGCAGACCAAAGCTGCCGACATGACTGGTGCCGACATTGAAGCGATGACTCGCTCCATCGAAGGTACTGCACGTTCCATGGGCCTGGTAGTGGAGGACTAA"/>
                    <sequence taxon="EcCa1a_O26_STEC" totalcount="4" value="ATGGCTAAGAAAGTACAAGCCTATGTCAAGCTGCAGGTTGCAGCTGGTATGGCTAACCCGAGTCCGCCAGTAGGTCCGGCTCTGGGTCAGCAGGGCGTAAACATCATGGAATTCTGCAAAGCGTTCAACGCAAAAACTGATTCCATCGAAAAAGGTCTGCCGATTCCGGTAGTAATCACCGTTTACGCTGACCGTTCTTTCACTTTCGTTACCAAGACCCCGCCGGCAGCAGTTCTGCTGAAAAAAGCGGCTGGTATCAAGTCTGGTTCCGGTAAGCCGAACAAAGACAAAGTGGGTAAAATTTCCCGCGCTCAGCTGCAGGAAATCGCGCAGACCAAAGCTGCCGACATGACTGGTGCCGACATTGAAGCGATGACTCGCTCCATCGAAGGTACTGCACGTTCCATGGGCCTGGTAGTGGAGGACTAA"/>
                    <sequence taxon="EcCa452a_O157_STEC" totalcount="4" value="ATGGCTAAGAAAGTACAAGCCTATGTCAAGCTGCAGGTTGCAGCTGGTATGGCTAACCCGAGTCCGCCAGTAGGTCCGGCTCTGGGTCAGCAGGGCGTAAACATCATGGAATTCTGCAAAGCGTTCAACGCAAAAACTGATTCCATCGAAAAAGGTCTGCCGATTCCGGTAGTAATCACCGTTTACGCTGACCGTTCTTTCACTTTCGTTACCAAGACTCCGCCGGCAGCAGTTCTGCTGAAAAAAGCGGCTGGTATCAAGTCTGGTTCCGGTAAGCCGAACAAAGACAAAGTGGGTAAAATTTCCCGCGCTCAGCTGCAGGAAATCGCGCAGACCAAAGCTGCCGACATGACTGGTGCCGACATTGAAGCGATGACTCGCTCCATCGAAGGTACTGCACGTTCCATGGGCCTGGTAGTGGAGGACTAA"/>
                    <sequence taxon="EcCa635a_O157_STEC" totalcount="4" value="ATGGCTAAGAAAGTACAAGCCTATGTCAAGCTGCAGGTTGCAGCTGGTATGGCTAACCCGAGTCCGCCAGTAGGTCCGGCTCTGGGTCAGCAGGGCGTAAACATCATGGAATTCTGCAAAGCGTTCAACGCAAAAACTGATTCCATCGAAAAAGGTCTGCCGATTCCGGTAGTAATCACCGTTTACGCTGACCGTTCTTTCACTTTCGTTACCAAGACTCCGCCGGCAGCAGTTCTGCTGAAAAAAGCGGCTGGTATCAAGTCTGGTTCCGGTAAGCCGAACAAAGACAAAGTGGGTAAAATTTCCCGCGCTCAGCTGCAGGAAATCGCGCAGACCAAAGCTGCCGACATGACTGGTGCCGACATTGAAGCGATGACTCGCTCCATCGAAGGTACTGCACGTTCCATGGGCCTGGTAGTGGAGGACTAA"/>
                    <sequence taxon="EcCa583a_O157_nonSTEC" totalcount="4" value="ATGGCTAAGAAAGTACAAGCCTATGTCAAGCTGCAGGTTGCAGCTGGTATGGCTAACCCGAGTCCGCCAGTAGGTCCGGCTCTGGGTCAGCAGGGCGTAAACATCATGGAATTCTGCAAAGCGTTCAACGCAAAAACTGATTCCATCGAAAAAGGTCTGCCGATTCCGGTAGTAATCACCGTTTACGCTGACCGTTCTTTCACTTTCGTTACCAAGACCCCGCCGGCAGCAGTTCTGCTGAAAAAAGCGGCTGGTATCAAGTCTGGTTCCGGTAAGCCGAACAAAGACAAAGTGGGTAAAATTTCCCGCGCTCAGCTGCAGGAAATCGCGCAGACCAAAGCTGCCGACATGACTGGTGCCGACATTGAAGCGATGACTCGCTCCATCGAAGGTACTGCACGTTCCATGGGCCTGGTAGTGGAGGACTAA"/>
                    <sequence taxon="EcCa21a_O157_nonSTEC" totalcount="4" value="ATGGCTAAGAAAGTACAAGCCTATGTCAAGCTGCAGGTTGCAGCTGGTATGGCTAACCCGAGTCCGCCAGTAGGTCCGGCTCTGGGTCAGCAGGGCGTAAACATCATGGAATTCTGCAAAGCGTTCAACGCAAAAACTGATTCCATCGAAAAAGGTCTGCCGATTCCGGTAGTAATCACCGTTTACGCTGACCGTTCTTTCACTTTCGTTACCAAGACCCCGCCGGCAGCAGTTCTGCTGAAAAAAGCGGCTGGTATCAAGTCTGGTTCCGGTAAGCCGAACAAAGACAAAGTGGGTAAAATTTCCCGCGCTCAGCTGCAGGAAATCGCGCAGACCAAAGCTGCCGACATGACTGGTGCCGACATTGAAGCGATGACTCGCTCCATCGAAGGTACTGCACGTTCCATGGGCCTGGTAGTGGAGGACTAA"/>
                    <sequence taxon="EcCa63b_O157_STEC" totalcount="4" value="ATGGCTAAGAAAGTACAAGCCTATGTCAAGCTGCAGGTTGCAGCTGGTATGGCTAACCCGAGTCCGCCAGTAGGTCCGGCTCTGGGTCAGCAGGGCGTAAACATCATGGAATTCTGCAAAGCGTTCAACGCAAAAACTGATTCCATCGAAAAAGGTCTGCCGATTCCGGTAGTAATCACCGTTTACGCTGACCGTTCTTTCACTTTCGTTACCAAGACTCCGCCGGCAGCAGTTCTGCTGAAAAAAGCGGCTGGTATCAAGTCTGGTTCCGGTAAGCCGAACAAAGACAAAGTGGGTAAAATTTCCCGCGCTCAGCTGCAGGAAATCGCGCAGACCAAAGCTGCCGACATGACTGGTGCCGACATTGAAGCGATGACTCGCTCCATCGAAGGTACTGCACGTTCCATGGGCCTGGTAGTGGAGGACTAA"/>
                    <sequence taxon="EcCa519a_O157_nonSTEC" totalcount="4" value="ATGGCTAAGAAAGTACAAGCCTATGTCAAGCTGCAGGTTGCAGCTGGTATGGCTAACCCGAGTCCGCCAGTAGGTCCGGCTCTGGGTCAGCAGGGCGTAAACATCATGGAATTCTGCAAAGCGTTCAACGCAAAAACTGATTCCATCGAAAAAGGTCTGCCGATTCCGGTAGTAATCACCGTTTACGCTGACCGTTCTTTCACTTTCGTTACCAAGACTCCGCCGGCAGCAGTTCTGCTGAAAAAAGCGGCTGGTATCAAGTCTGGTTCCGGTAAGCCGAACAAAGACAAAGTGGGTAAAATTTCCCGCGCTCAGCTGCAGGAAATCGCGCAGACCAAAGCTGCCGACATGACTGGTGCCGACATTGAAGCGATGACTCGCTCCATCGAAGGTACTGCACGTTCCATGGGCCTGGTAGTGGAGGACTAA"/>
                    <sequence taxon="EcCa32a_O157_STEC" totalcount="4" value="ATGGCTAAGAAAGTACAAGCCTATGTCAAGCTGCAGGTTGCAGCTGGTATGGCTAACCCGAGTCCGCCAGTAGGTCCGGCTCTGGGTCAGCAGGGCGTAAACATCATGGAATTCTGCAAAGCGTTCAACGCAAAAACTGATTCCATCGAAAAAGGTCTGCCGATTCCGGTAGTAATCACCGTTTACGCTGACCGTTCTTTCACTTTCGTTACCAAGACTCCGCCGGCAGCAGTTCTGCTGAAAAAAGCGGCTGGTATCAAGTCTGGTTCCGGTAAGCCGAACAAAGACAAAGTGGGTAAAATTTCCCGCGCTCAGCTGCAGGAAATCGCGCAGACCAAAGCTGCCGACATGACTGGTGCCGACATTGAAGCGATGACTCGCTCCATCGAAGGTACTGCACGTTCCATGGGCCTGGTAGTGGAGGACTAA"/>
                    <sequence taxon="EcCa569a_O26_nonSTEC" totalcount="4" value="ATGGCTAAGAAAGTACAAGCCTATGTCAAGCTGCAGGTTGCAGCTGGTATGGCTAACCCGAGTCCGCCAGTAGGTCCGGCTCTGGGTCAGCAGGGCGTAAACATCATGGAATTCTGCAAAGCGTTCAACGCAAAAACTGATTCCATCGAAAAAGGTCTGCCGATTCCGGTAGTAATCACCGTTTACGCTGACCGTTCTTTCACTTTCGTTACCAAGACCCCGCCGGCAGCAGTTCTGCTGAAAAAAGCGGCTGGTATCAAGTCTGGTTCCGGTAAGCCGAACAAAGACAAAGTGGGTAAAATTTCCCGCGCTCAGCTGCAGGAAATCGCGCAGACCAAAGCTGCCGACATGACTGGTGCCGACATTGAAGCGATGACTCGCTCCATCGAAGGTACTGCACGTTCCATGGGCCTGGTAGTGGAGGACTAA"/>
                </data>
<data
id="filtered_Tessy01_rplL_aligned"
name="alignment">
                    <sequence taxon="EcCa24a_O157_nonSTEC" totalcount="4" value="ATGTCTATCACTAAAGATCAAATCATTGAAGCAGTTGCAGCTATGTCTGTAATGGACGTTGTAGAACTGATCTCTGCAATGGAAGAAAAATTCGGTGTTTCCGCTG---CTGCTGCTGTAGCTGTAGCTGCTGGCCCGGTTGAAGCTGCTGAAGAAAAAACTGAATTCGACGTAATTCTGAAAGCTGCTGGCGCTAACAAAGTTGCTGTTATCAAAGCAGTACGTGGCGCAACTGGCCTGGGTCTGAAAGAAGCTAAAGACCTGGTAGAATCTGCACCGGCTGCTCTGAAAGAAGGCGTGAGCAAAGACGACGCAGAAGCACTGAAAAAAGCTCTGGAAGAAGCTGGCGCTGAAGTTGAAGTTAAATAA"/>
                    <sequence taxon="EcCa5a_O26_nonSTEC" totalcount="4" value="ATGTCTATCACTAAAGATCAAATCATTGAAGCAGTTGCAGCTATGTCTGTAATGGACGTTGTAGAACTGATCTCTGCAATGGAAGAAAAATTCGGTGTTTCCGCTG---CTGCTGCTGTAGCTGTAGCTGCTGGCCCGGTTGAAGCTGCTGAAGAAAAAACTGAATTCGACGTAATTCTGAAAGCTGCTGGCGCTAACAAAGTTGCTGTTATCAAAGCAGTACGTGGCGCAACTGGCCTGGGTCTGAAAGAAGCTAAAGACCTGGTAGAATCTGCACCGGCTGCTCTGAAAGAAGGCGTGAGCAAAGACGACGCAGAAGCACTGAAAAAAGCTCTGGAAGAAGCTGGCGCTGAAGTTGAAGTTAAATAA"/>
                    <sequence taxon="EcCa8a_O26_nonSTEC" totalcount="4" value="ATGTCTATCACTAAAGATCAAATCATTGAAGCAGTTGCAGCTATGTCTGTAATGGACGTTGTAGAACTGATCTCTGCAATGGAAGAAAAATTCGGTGTTTCCGCTG---CTGCTGCTGTAGCTGTAGCTGCTGGCCCGGTTGAAGCTGCTGAAGAAAAAACTGAATTCGACGTAATTCTGAAAGCTGCTGGCGCTAACAAAGTTGCTGTTATCAAAGCAGTACGTGGCGCAACTGGCCTGGGTCTGAAAGAAGCTAAAGACCTGGTAGAATCTGCACCGGCTGCTCTGAAAGAAGGCGTGAGCAAAGACGACGCAGAAGCACTGAAAAAAGCTCTGGAAGAAGCTGGCGCTGAAGTTGAAGTTAAATAA"/>
                    <sequence taxon="EcCa461b_O157_STEC" totalcount="4" value="ATGTCTATCACTAAAGATCAAATCATTGAAGCAGTTGCAGCTATGTCTGTAATGGACGTTGTAGAACTGATCTCTGCAATGGAAGAAAAATTCGGTGTTTCCGCTGCTGCTGCTGCTGTAGCTGTAGCTGCTGGCCCGGTTGAAGCTGCTGAAGAAAAAACTGAATTCGACGTAATTCTGAAAGCTGCTGGCGCTAACAAAGTTGCTGTTATCAAAGCAGTACGTGGCGCAACTGGCCTGGGTCTGAAAGAAGCTAAAGACCTGGTAGAATCTGCACCGGCTGCTCTGAAAGAAGGCGTGAGCAAAGACGACGCAGAAGCACTGAAAAAAGCTCTGGAAGAAGCTGGCGCTGAAGTTGAAGTTAAATAA"/>
                    <sequence taxon="EcHu44a_O157_STEC" totalcount="4" value="ATGTCTATCACTAAAGATCAAATCATTGAAGCAGTTGCAGCTATGTCTGTAATGGACGTTGTAGAACTGATCTCTGCAATGGAAGAAAAATTCGGTGTTTCCGCTG---CTGCTGCTGTAGCTGTAGCTGCTGGCCCGGTTGAAGCTGCTGAAGAAAAAACTGAATTCGACGTAATTCTGAAAGCTGCTGGCGCTAACAAAGTTGCTGTTATCAAAGCAGTACGTGGCGCAACTGGCCTGGGTCTGAAAGAAGCTAAAGACCTGGTAGAATCTGCACCGGCTGCTCTGAAAGAAGGCGTGAGCAAAGACGACGCAGAAGCACTGAAAAAAGCTCTGGAAGAAGCTGGCGCTGAAGTTGAAGTTAAATAA"/>
                    <sequence taxon="EcHu56a_O157_STEC" totalcount="4" value="ATGTCTATCACTAAAGATCAAATCATTGAAGCAGTTGCAGCTATGTCTGTAATGGACGTTGTAGAACTGATCTCTGCAATGGAAGAAAAATTCGGTGTTTCCGCTGCTGCTGCTGCTGTAGCTGTAGCTGCTGGCCCGGTTGAAGCTGCTGAAGAAAAAACTGAATTCGACGTAATTCTGAAAGCTGCTGGCGCTAACAAAGTTGCTGTTATCAAAGCAGTACGTGGCGCAACTGGCCTGGGTCTGAAAGAAGCTAAAGACCTGGTAGAATCTGCACCGGCTGCTCTGAAAGAAGGCGTGAGCAAAGACGACGCAGAAGCACTGAAAAAAGCTCTGGAAGAAGCTGGCGCTGAAGTTGAAGTTAAATAA"/>
                    <sequence taxon="EcHu68a_O157_STEC" totalcount="4" value="ATGTCTATCACTAAAGATCAAATCATTGAAGCAGTTGCAGCTATGTCTGTAATGGACGTTGTAGAACTGATCTCTGCAATGGAAGAAAAATTCGGTGTTTCCGCTG---CTGCTGCTGTAGCTGTAGCTGCTGGCCCGGTTGAAGCTGCTGAAGAAAAAACTGAATTCGACGTAATTCTGAAAGCTGCTGGCGCTAACAAAGTTGCTGTTATCAAAGCAGTACGTGGCGCAACTGGCCTGGGTCTGAAAGAAGCTAAAGACCTGGTAGAATCTGCACCGGCTGCTCTGAAAGAAGGCGTGAGCAAAGACGACGCAGAAGCACTGAAAAAAGCTCTGGAAGAAGCTGGCGCTGAAGTTGAAGTTAAATAA"/>
                    <sequence taxon="EcHu76a_O157_STEC" totalcount="4" value="ATGTCTATCACTAAAGATCAAATCATTGAAGCAGTTGCAGCTATGTCTGTAATGGACGTTGTAGAACTGATCTCTGCAATGGAAGAAAAATTCGGTGTTTCCGCTGCTGCTGCTGCTGTAGCTGTAGCTGCTGGCCCGGTTGAAGCTGCTGAAGAAAAAACTGAATTCGACGTAATTCTGAAAGCTGCTGGCGCTAACAAAGTTGCTGTTATCAAAGCAGTACGTGGCGCAACTGGCCTGGGTCTGAAAGAAGCTAAAGACCTGGTAGAATCTGCACCGGCTGCTCTGAAAGAAGGCGTGAGCAAAGACGACGCAGAAGCACTGAAAAAAGCTCTGGAAGAAGCTGGCGCTGAAGTTGAAGTTAAATAA"/>
                    <sequence taxon="EcHu93a_O157_STEC" totalcount="4" value="ATGTCTATCACTAAAGATCAAATCATTGAAGCAGTTGCAGCTATGTCTGTAATGGACGTTGTAGAACTGATCTCTGCAATGGAAGAAAAATTCGGTGTTTCCGCTG---CTGCTGCTGTAGCTGTAGCTGCTGGCCCGGTTGAAGCTGCTGAAGAAAAAACTGAATTCGACGTAATTCTGAAAGCTGCTGGCGCTAACAAAGTTGCTGTTATCAAAGCAGTACGTGGCGCAACTGGCCTGGGTCTGAAAGAAGCTAAAGACCTGGTAGAATCTGCACCGGCTGCTCTGAAAGAAGGCGTGAGCAAAGACGACGCAGAAGCACTGAAAAAAGCTCTGGAAGAAGCTGGCGCTGAAGTTGAAGTTAAATAA"/>
                    <sequence taxon="EcHu114a_O157_STEC" totalcount="4" value="ATGTCTATCACTAAAGATCAAATCATTGAAGCAGTTGCAGCTATGTCTGTAATGGACGTTGTAGAACTGATCTCTGCAATGGAAGAAAAATTCGGTGTTTCCGCTG---CTGCTGCTGTAGCTGTAGCTGCTGGCCCGGTTGAAGCTGCTGAAGAAAAAACTGAATTCGACGTAATTCTGAAAGCTGCTGGCGCTAACAAAGTTGCTGTTATCAAAGCAGTACGTGGCGCAACTGGCCTGGGTCTGAAAGAAGCTAAAGACCTGGTAGAATCTGCACCGGCTGCTCTGAAAGAAGGCGTGAGCAAAGACGACGCAGAAGCACTGAAAAAAGCTCTGGAAGAAGCTGGCGCTGAAGTTGAAGTTAAATAA"/>
                    <sequence taxon="EcCa513a_O26_STEC" totalcount="4" value="ATGTCTATCACTAAAGATCAAATCATTGAAGCAGTTGCAGCTATGTCTGTAATGGACGTTGTAGAACTGATCTCTGCAATGGAAGAAAAATTCGGTGTTTCCGCTG---CTGCTGCTGTAGCTGTAGCTGCTGGCCCGGTTGAAGCTGCTGAAGAAAAAACTGAATTCGACGTAATTCTGAAAGCTGCTGGCGCTAACAAAGTTGCTGTTATCAAAGCAGTACGTGGCGCAACTGGCCTGGGTCTGAAAGAAGCTAAAGACCTGGTAGAATCTGCACCGGCTGCTCTGAAAGAAGGCGTGAGCAAAGACGACGCAGAAGCACTGAAAAAAGCTCTGGAAGAAGCTGGCGCTGAAGTTGAAGTTAAATAA"/>
                    <sequence taxon="EcCa514a_O26_nonSTEC" totalcount="4" value="ATGTCTATCACTAAAGATCAAATCATTGAAGCAGTTGCAGCTATGTCTGTAATGGACGTTGTAGAACTGATCTCTGCAATGGAAGAAAAATTCGGTGTTTCCGCTG---CTGCTGCTGTAGCTGTAGCTGCTGGCCCGGTTGAAGCTGCTGAAGAAAAAACTGAATTCGACGTAATTCTGAAAGCTGCTGGCGCTAACAAAGTTGCTGTTATCAAAGCAGTACGTGGCGCAACTGGCCTGGGTCTGAAAGAAGCTAAAGACCTGGTAGAATCTGCACCGGCTGCTCTGAAAGAAGGCGTGAGCAAAGACGACGCAGAAGCACTGAAAAAAGCTCTGGAAGAAGCTGGCGCTGAAGTTGAAGTTAAATAA"/>
                    <sequence taxon="EcCa26a_O157_nonSTEC" totalcount="4" value="ATGTCTATCACTAAAGATCAAATCATTGAAGCAGTTGCAGCTATGTCTGTAATGGACGTTGTAGAACTGATCTCTGCAATGGAAGAAAAATTCGGTGTTTCCGCTG---CTGCTGCTGTAGCTGTAGCTGCTGGCCCGGTTGAAGCTGCTGAAGAAAAAACTGAATTCGACGTAATTCTGAAAGCTGCTGGCGCTAACAAAGTTGCTGTTATCAAAGCAGTACGTGGCGCAACTGGCCTGGGTCTGAAAGAAGCTAAAGACCTGGTAGAATCTGCACCGGCTGCTCTGAAAGAAGGCGTGAGCAAAGACGACGCAGAAGCACTGAAAAAAGCTCTGGAAGAAGCTGGCGCTGAAGTTGAAGTTAAATAA"/>
                    <sequence taxon="EcCa491a_O157_STEC" totalcount="4" value="ATGTCTATCACTAAAGATCAAATCATTGAAGCAGTTGCAGCTATGTCTGTAATGGACGTTGTAGAACTGATCTCTGCAATGGAAGAAAAATTCGGTGTTTCCGCTG---CTGCTGCTGTAGCTGTAGCTGCTGGCCCGGTTGAAGCTGCTGAAGAAAAAACTGAATTCGACGTAATTCTGAAAGCTGCTGGCGCTAACAAAGTTGCTGTTATCAAAGCAGTACGTGGCGCAACTGGCCTGGGTCTGAAAGAAGCTAAAGACCTGGTAGAATCTGCACCGGCTGCTCTGAAAGAAGGCGTGAGCAAAGACGACGCAGAAGCACTGAAAAAAGCTCTGGAAGAAGCTGGCGCTGAAGTTGAAGTTAAATAA"/>
                    <sequence taxon="EcCa1a_O26_STEC" totalcount="4" value="ATGTCTATCACTAAAGATCAAATCATTGAAGCAGTTGCAGCTATGTCTGTAATGGACGTTGTAGAACTGATCTCTGCAATGGAAGAAAAATTCGGTGTTTCCGCTG---CTGCTGCTGTAGCTGTAGCTGCTGGCCCGGTTGAAGCTGCTGAAGAAAAAACTGAATTCGACGTAATTCTGAAAGCTGCTGGCGCTAACAAAGTTGCTGTTATCAAAGCAGTACGTGGCGCAACTGGCCTGGGTCTGAAAGAAGCTAAAGACCTGGTAGAATCTGCACCGGCTGCTCTGAAAGAAGGCGTGAGCAAAGACGACGCAGAAGCACTGAAAAAAGCTCTGGAAGAAGCTGGCGCTGAAGTTGAAGTTAAATAA"/>
                    <sequence taxon="EcCa452a_O157_STEC" totalcount="4" value="ATGTCTATCACTAAAGATCAAATCATTGAAGCAGTTGCAGCTATGTCTGTAATGGACGTTGTAGAACTGATCTCTGCAATGGAAGAAAAATTCGGTGTTTCCGCTG---CTGCTGCTGTAGCTGTAGCTGCTGGCCCGGTTGAAGCTGCTGAAGAAAAAACTGAATTCGACGTAATTCTGAAAGCTGCTGGCGCTAACAAAGTTGCTGTTATCAAAGCAGTACGTGGCGCAACTGGCCTGGGTCTGAAAGAAGCTAAAGACCTGGTAGAATCTGCACCGGCTGCTCTGAAAGAAGGCGTGAGCAAAGACGACGCAGAAGCACTGAAAAAAGCTCTGGAAGAAGCTGGCGCTGAAGTTGAAGTTAAATAA"/>
                    <sequence taxon="EcCa635a_O157_STEC" totalcount="4" value="ATGTCTATCACTAAAGATCAAATCATTGAAGCAGTTGCAGCTATGTCTGTAATGGACGTTGTAGAACTGATCTCTGCAATGGAAGAAAAATTCGGTGTTTCCGCTG---CTGCTGCTGTAGCTGTAGCTGCTGGCCCGGTTGAAGCTGCTGAAGAAAAAACTGAATTCGACGTAATTCTGAAAGCTGCTGGCGCTAACAAAGTTGCTGTTATCAAAGCAGTACGTGGCGCAACTGGCCTGGGTCTGAAAGAAGCTAAAGACCTGGTAGAATCTGCACCGGCTGCTCTGAAAGAAGGCGTGAGCAAAGACGACGCAGAAGCACTGAAAAAAGCTCTGGAAGAAGCTGGCGCTGAAGTTGAAGTTAAATAA"/>
                    <sequence taxon="EcCa583a_O157_nonSTEC" totalcount="4" value="ATGTCTATCACTAAAGATCAAATCATTGAAGCAGTTGCAGCTATGTCTGTAATGGACGTTGTAGAACTGATCTCTGCAATGGAAGAAAAATTCGGTGTTTCCGCTG---CTGCTGCTGTAGCTGTAGCTGCTGGCCCGGTTGAAGCTGCTGAAGAAAAAACTGAATTCGACGTAATTCTGAAAGCTGCTGGCGCTAACAAAGTTGCTGTTATCAAAGCAGTACGTGGCGCAACTGGCCTGGGTCTGAAAGAAGCTAAAGACCTGGTAGAATCTGCACCGGCTGCTCTGAAAGAAGGCGTGAGCAAAGACGACGCAGAAGCACTGAAAAAAGCTCTGGAAGAAGCTGGCGCTGAAGTTGAAGTTAAATAA"/>
                    <sequence taxon="EcCa21a_O157_nonSTEC" totalcount="4" value="ATGTCTATCACTAAAGATCAAATCATTGAAGCAGTTGCAGCTATGTCTGTAATGGACGTTGTAGAACTGATCTCTGCAATGGAAGAAAAATTCGGTGTTTCCGCTG---CTGCTGCTGTAGCTGTAGCTGCTGGCCCGGTTGAAGCTGCTGAAGAAAAAACTGAATTCGACGTAATTCTGAAAGCTGCTGGCGCTAACAAAGTTGCTGTTATCAAAGCAGTACGTGGCGCAACTGGCCTGGGTCTGAAAGAAGCTAAAGACCTGGTAGAATCTGCACCGGCTGCTCTGAAAGAAGGCGTGAGCAAAGACGACGCAGAAGCACTGAAAAAAGCTCTGGAAGAAGCTGGCGCTGAAGTTGAAGTTAAATAA"/>
                    <sequence taxon="EcCa63b_O157_STEC" totalcount="4" value="ATGTCTATCACTAAAGATCAAATCATTGAAGCAGTTGCAGCTATGTCTGTAATGGACGTTGTAGAACTGATCTCTGCAATGGAAGAAAAATTCGGTGTTTCCGCTG---CTGCTGCTGTAGCTGTAGCTGCTGGCCCGGTTGAAGCTGCTGAAGAAAAAACTGAATTCGACGTAATTCTGAAAGCTGCTGGCGCTAACAAAGTTGCTGTTATCAAAGCAGTACGTGGCGCAACTGGCCTGGGTCTGAAAGAAGCTAAAGACCTGGTAGAATCTGCACCGGCTGCTCTGAAAGAAGGCGTGAGCAAAGACGACGCAGAAGCACTGAAAAAAGCTCTGGAAGAAGCTGGCGCTGAAGTTGAAGTTAAATAA"/>
                    <sequence taxon="EcCa519a_O157_nonSTEC" totalcount="4" value="ATGTCTATCACTAAAGATCAAATCATTGAAGCAGTTGCAGCTATGTCTGTAATGGACGTTGTAGAACTGATCTCTGCAATGGAAGAAAAATTCGGTGTTTCCGCTG---CTGCTGCTGTAGCTGTAGCTGCTGGCCCGGTTGAAGCTGCTGAAGAAAAAACTGAATTCGACGTAATTCTGAAAGCTGCTGGCGCTAACAAAGTTGCTGTTATCAAAGCAGTACGTGGCGCAACTGGCCTGGGTCTGAAAGAAGCTAAAGACCTGGTAGAATCTGCACCGGCTGCTCTGAAAGAAGGCGTGAGCAAAGACGACGCAGAAGCACTGAAAAAAGCTCTGGAAGAAGCTGGCGCTGAAGTTGAAGTTAAATAA"/>
                    <sequence taxon="EcCa32a_O157_STEC" totalcount="4" value="ATGTCTATCACTAAAGATCAAATCATTGAAGCAGTTGCAGCTATGTCTGTAATGGACGTTGTAGAACTGATCTCTGCAATGGAAGAAAAATTCGGTGTTTCCGCTGCTGCTGCTGCTGTAGCTGTAGCTGCTGGCCCGGTTGAAGCTGCTGAAGAAAAAACTGAATTCGACGTAATTCTGAAAGCTGCTGGCGCTAACAAAGTTGCTGTTATCAAAGCAGTACGTGGCGCAACTGGCCTGGGTCTGAAAGAAGCTAAAGACCTGGTAGAATCTGCACCGGCTGCTCTGAAAGAAGGCGTGAGCAAAGACGACGCAGAAGCACTGAAAAAAGCTCTGGAAGAAGCTGGCGCTGAAGTTGAAGTTAAATAA"/>
                    <sequence taxon="EcCa569a_O26_nonSTEC" totalcount="4" value="ATGTCTATCACTAAAGATCAAATCATTGAAGCAGTTGCAGCTATGTCTGTAATGGACGTTGTAGAACTGATCTCTGCAATGGAAGAAAAATTCGGTGTTTCCGCTG---CTGCTGCTGTAGCTGTAGCTGCTGGCCCGGTTGAAGCTGCTGAAGAAAAAACTGAATTCGACGTAATTCTGAAAGCTGCTGGCGCTAACAAAGTTGCTGTTATCAAAGCAGTACGTGGCGCAACTGGCCTGGGTCTGAAAGAAGCTAAAGACCTGGTAGAATCTGCACCGGCTGCTCTGAAAGAAGGCGTGAGCAAAGACGACGCAGAAGCACTGAAAAAAGCTCTGGAAGAAGCTGGCGCTGAAGTTGAAGTTAAATAA"/>
                </data>
<data
id="filtered_Tessy01_rplM_aligned"
name="alignment">
                    <sequence taxon="EcCa24a_O157_nonSTEC" totalcount="4" value="ATGAAAACTTTTACAGCTAAACCAGAAACCGTAAAACGCGACTGGTATGTTGTTGACGCGACCGGTAAAACTCTGGGCCGTCTGGCTACTGAACTGGCTCGTCGCCTGCGCGGTAAGCACAAAGCGGAATACACTCCGCACGTAGATACCGGTGATTACATCATCGTTCTGAACGCTGACAAAGTTGCTGTAACCGGCAACAAGCGTACTGACAAAGTGTACTATCACCACACCGGCCACATCGGTGGTATCAAACAAGCGACCTTTGAAGAGATGATTGCTCGCCGTCCTGAGCGTGTGATTGAAATCGCGGTTAAAGGCATGTTGCCAAAAGGCCCGCTGGGTCGTGCTATGTTCCGTAAACTGAAAGTTTACGCGGGTAACGAGCACAACCACGCGGCACAGCAACCGCAAGTTCTTGACATCTAA"/>
                    <sequence taxon="EcCa5a_O26_nonSTEC" totalcount="4" value="ATGAAAACTTTTACAGCTAAACCAGAAACCGTAAAACGCGACTGGTATGTTGTTGACGCGACCGGTAAAACTCTGGGCCGTCTGGCTACTGAACTGGCTCGTCGCCTGCGCGGTAAGCACAAAGCGGAATACACTCCGCACGTAGATACCGGTGATTACATCATCGTTCTGAACGCTGACAAAGTTGCTGTAACCGGCAACAAGCGTACTGACAAAGTGTACTATCACCACACCGGCCACATCGGTGGTATCAAACAAGCGACCTTTGAAGAGATGATTGCTCGCCGTCCTGAGCGTGTGATTGAAATCGCGGTTAAAGGCATGTTGCCAAAAGGCCCGCTGGGTCGTGCTATGTTCCGTAAACTGAAAGTTTACGCGGGTAACGAGCACAACCACGCGGCACAGCAACCGCAAGTTCTTGACATCTAA"/>
                    <sequence taxon="EcCa8a_O26_nonSTEC" totalcount="4" value="ATGAAAACTTTTACAGCTAAACCAGAAACCGTAAAACGCGACTGGTATGTTGTTGACGCGACCGGTAAAACTCTGGGCCGTCTGGCTACTGAACTGGCTCGTCGCCTGCGCGGTAAGCACAAAGCGGAATACACTCCGCACGTAGATACCGGTGATTACATCATCGTTCTGAACGCTGACAAAGTTGCTGTAACCGGCAACAAGCGTACTGACAAAGTGTACTATCACCACACCGGCCACATCGGTGGTATCAAACAAGCGACCTTTGAAGAGATGATTGCTCGCCGTCCTGAGCGTGTGATTGAAATCGCGGTTAAAGGCATGTTGCCAAAAGGCCCGCTGGGTCGTGCTATGTTCCGTAAACTGAAAGTTTACGCGGGTAACGAGCACAACCACGCGGCACAGCAACCGCAAGTTCTTGACATCTAA"/>
                    <sequence taxon="EcCa461b_O157_STEC" totalcount="4" value="ATGAAAACTTTTACAGCTAAACCAGAAACCGTAAAACGCGACTGGTATGTTGTTGACGCGACCGGTAAAACTCTGGGCCGTCTGGCTACTGAACTGGCTCGTCGCCTGCGCGGTAAGCACAAAGCGGAATACACTCCGCACGTAGATACCGGTGATTACATCATCGTTCTGAACGCTGACAAAGTTGCTGTAACCGGCAACAAGCGTACTGACAAAGTGTACTATCACCACACCGGCCACATCGGTGGTATCAAACAAGCGACCTTTGAAGAGATGATTGCTCGCCGTCCTGAGCGTGTGATTGAAATCGCGGTTAAAGGCATGTTGCCAAAAGGCCCGCTGGGTCGTGCTATGTTCCGTAAACTGAAAGTTTACGCGGGTAACGAGCACAACCACGCGGCACAGCAACCGCAAGTTCTTGACATCTAA"/>
                    <sequence taxon="EcHu44a_O157_STEC" totalcount="4" value="ATGAAAACTTTTACAGCTAAACCAGAAACCGTAAAACGCGACTGGTATGTTGTTGACGCGACCGGTAAAACTCTGGGCCGTCTGGCTACTGAACTGGCTCGTCGCCTGCGCGGTAAGCACAAAGCGGAATACACTCCGCACGTAGATACCGGTGATTACATCATCGTTCTGAACGCTGACAAAGTTGCTGTAACCGGCAACAAGCGTACTGACAAAGTGTACTATCACCACACCGGCCACATCGGTGGTATCAAACAAGCGACCTTTGAAGAGATGATTGCTCGCCGTCCTGAGCGTGTGATTGAAATCGCGGTTAAAGGCATGTTGCCAAAAGGCCCGCTGGGTCGTGCTATGTTCCGTAAACTGAAAGTTTACGCGGGTAACGAGCACAACCACGCGGCACAGCAACCGCAAGTTCTTGACATCTAA"/>
                    <sequence taxon="EcHu56a_O157_STEC" totalcount="4" value="ATGAAAACTTTTACAGCTAAACCAGAAACCGTAAAACGCGACTGGTATGTTGTTGACGCGACCGGTAAAACTCTGGGCCGTCTGGCTACTGAACTGGCTCGTCGCCTGCGCGGTAAGCACAAAGCGGAATACACTCCGCACGTAGATACCGGTGATTACATCATCGTTCTGAACGCTGACAAAGTTGCTGTAACCGGCAACAAGCGTACTGACAAAGTGTACTATCACCACACCGGCCACATCGGTGGTATCAAACAAGCGACCTTTGAAGAGATGATTGCTCGCCGTCCTGAGCGTGTGATTGAAATCGCGGTTAAAGGCATGTTGCCAAAAGGCCCGCTGGGTCGTGCTATGTTCCGTAAACTGAAAGTTTACGCGGGTAACGAGCACAACCACGCGGCACAGCAACCGCAAGTTCTTGACATCTAA"/>
                    <sequence taxon="EcHu68a_O157_STEC" totalcount="4" value="ATGAAAACTTTTACAGCTAAACCAGAAACCGTAAAACGCGACTGGTATGTTGTTGACGCGACCGGTAAAACTCTGGGCCGTCTGGCTACTGAACTGGCTCGTCGCCTGCGCGGTAAGCACAAAGCGGAATACACTCCGCACGTAGATACCGGTGATTACATCATCGTTCTGAACGCTGACAAAGTTGCTGTAACCGGCAACAAGCGTACTGACAAAGTGTACTATCACCACACCGGCCACATCGGTGGTATCAAACAAGCGACCTTTGAAGAGATGATTGCTCGCCGTCCTGAGCGTGTGATTGAAATCGCGGTTAAAGGCATGTTGCCAAAAGGCCCGCTGGGTCGTGCTATGTTCCGTAAACTGAAAGTTTACGCGGGTAACGAGCACAACCACGCGGCACAGCAACCGCAAGTTCTTGACATCTAA"/>
                    <sequence taxon="EcHu76a_O157_STEC" totalcount="4" value="ATGAAAACTTTTACAGCTAAACCAGAAACCGTAAAACGCGACTGGTATGTTGTTGACGCGACCGGTAAAACTCTGGGCCGTCTGGCTACTGAACTGGCTCGTCGCCTGCGCGGTAAGCACAAAGCGGAATACACTCCGCACGTAGATACCGGTGATTACATCATCGTTCTGAACGCTGACAAAGTTGCTGTAACCGGCAACAAGCGTACTGACAAAGTGTACTATCACCACACCGGCCACATCGGTGGTATCAAACAAGCGACCTTTGAAGAGATGATTGCTCGCCGTCCTGAGCGTGTGATTGAAATCGCGGTTAAAGGCATGTTGCCAAAAGGCCCGCTGGGTCGTGCTATGTTCCGTAAACTGAAAGTTTACGCGGGTAACGAGCACAACCACGCGGCACAGCAACCGCAAGTTCTTGACATCTAA"/>
                    <sequence taxon="EcHu93a_O157_STEC" totalcount="4" value="ATGAAAACTTTTACAGCTAAACCAGAAACCGTAAAACGCGACTGGTATGTTGTTGACGCGACCGGTAAAACTCTGGGCCGTCTGGCTACTGAACTGGCTCGTCGCCTGCGCGGTAAGCACAAAGCGGAATACACTCCGCACGTAGATACCGGTGATTACATCATCGTTCTGAACGCTGACAAAGTTGCTGTAACCGGCAACAAGCGTACTGACAAAGTGTACTATCACCACACCGGCCACATCGGTGGTATCAAACAAGCGACCTTTGAAGAGATGATTGCTCGCCGTCCTGAGCGTGTGATTGAAATCGCGGTTAAAGGCATGTTGCCAAAAGGCCCGCTGGGTCGTGCTATGTTCCGTAAACTGAAAGTTTACGCGGGTAACGAGCACAACCACGCGGCACAGCAACCGCAAGTTCTTGACATCTAA"/>
                    <sequence taxon="EcHu114a_O157_STEC" totalcount="4" value="ATGAAAACTTTTACAGCTAAACCAGAAACCGTAAAACGCGACTGGTATGTTGTTGACGCGACCGGTAAAACTCTGGGCCGTCTGGCTACTGAACTGGCTCGTCGCCTGCGCGGTAAGCACAAAGCGGAATACACTCCGCACGTAGATACCGGTGATTACATCATCGTTCTGAACGCTGACAAAGTTGCTGTAACCGGCAACAAGCGTACTGACAAAGTGTACTATCACCACACCGGCCACATCGGTGGTATCAAACAAGCGACCTTTGAAGAGATGATTGCTCGCCGTCCTGAGCGTGTGATTGAAATCGCGGTTAAAGGCATGTTGCCAAAAGGCCCGCTGGGTCGTGCTATGTTCCGTAAACTGAAAGTTTACGCGGGTAACGAGCACAACCACGCGGCACAGCAACCGCAAGTTCTTGACATCTAA"/>
                    <sequence taxon="EcCa513a_O26_STEC" totalcount="4" value="ATGAAAACTTTTACAGCTAAACCAGAAACCGTAAAACGCGACTGGTATGTTGTTGACGCGACCGGTAAAACTCTGGGCCGTCTGGCTACTGAACTGGCTCGTCGCCTGCGCGGTAAGCACAAAGCGGAATACACTCCGCACGTAGATACCGGTGATTACATCATCGTTCTGAACGCTGACAAAGTTGCTGTAACCGGCAACAAGCGTACTGACAAAGTGTACTATCACCACACCGGCCACATCGGTGGTATCAAACAAGCGACCTTTGAAGAGATGATTGCTCGCCGTCCTGAGCGTGTGATTGAAATCGCGGTTAAAGGCATGTTGCCAAAAGGCCCGCTGGGTCGTGCTATGTTCCGTAAACTGAAAGTTTACGCGGGTAACGAGCACAACCACGCGGCACAGCAACCGCAAGTTCTTGACATCTAA"/>
                    <sequence taxon="EcCa514a_O26_nonSTEC" totalcount="4" value="ATGAAAACTTTTACAGCTAAACCAGAAACCGTAAAACGCGACTGGTATGTTGTTGACGCGACCGGTAAAACTCTGGGCCGTCTGGCTACTGAACTGGCTCGTCGCCTGCGCGGTAAGCACAAAGCGGAATACACTCCGCACGTAGATACCGGTGATTACATCATCGTTCTGAACGCTGACAAAGTTGCTGTAACCGGCAACAAGCGTACTGACAAAGTGTACTATCACCACACCGGCCACATCGGTGGTATCAAACAAGCGACCTTTGAAGAGATGATTGCTCGCCGTCCTGAGCGTGTGATTGAAATCGCGGTTAAAGGCATGTTGCCAAAAGGCCCGCTGGGTCGTGCTATGTTCCGTAAACTGAAAGTTTACGCGGGTAACGAGCACAACCACGCGGCACAGCAACCGCAAGTTCTTGACATCTAA"/>
                    <sequence taxon="EcCa26a_O157_nonSTEC" totalcount="4" value="ATGAAAACTTTTACAGCTAAACCAGAAACCGTAAAACGCGACTGGTATGTTGTTGACGCGACCGGTAAAACTCTGGGCCGTCTGGCTACTGAACTGGCTCGTCGCCTGCGCGGTAAGCACAAAGCGGAATACACTCCGCACGTAGATACCGGTGATTACATCATCGTTCTGAACGCTGACAAAGTTGCTGTAACCGGCAACAAGCGTACTGACAAAGTGTACTATCACCACACCGGCCACATCGGTGGTATCAAACAAGCGACCTTTGAAGAGATGATTGCTCGCCGTCCTGAGCGTGTGATTGAAATCGCGGTTAAAGGCATGTTGCCAAAAGGCCCGCTGGGTCGTGCTATGTTCCGTAAACTGAAAGTTTACGCGGGTAACGAGCACAACCACGCGGCACAGCAACCGCAAGTTCTTGACATCTAA"/>
                    <sequence taxon="EcCa491a_O157_STEC" totalcount="4" value="ATGAAAACTTTTACAGCTAAACCAGAAACCGTAAAACGCGACTGGTATGTTGTTGACGCGACCGGTAAAACTCTGGGCCGTCTGGCTACTGAACTGGCTCGTCGCCTGCGCGGTAAGCACAAAGCGGAATACACTCCGCACGTAGATACCGGTGATTACATCATCGTTCTGAACGCTGACAAAGTTGCTGTAACCGGCAACAAGCGTACTGACAAAGTGTACTATCACCACACCGGCCACATCGGTGGTATCAAACAAGCGACCTTTGAAGAGATGATTGCTCGCCGTCCTGAGCGTGTGATTGAAATCGCGGTTAAAGGCATGTTGCCAAAAGGCCCGCTGGGTCGTGCTATGTTCCGTAAACTGAAAGTTTACGCGGGTAACGAGCACAACCACGCGGCACAGCAACCGCAAGTTCTTGACATCTAA"/>
                    <sequence taxon="EcCa1a_O26_STEC" totalcount="4" value="ATGAAAACTTTTACAGCTAAACCAGAAACCGTAAAACGCGACTGGTATGTTGTTGACGCGACCGGTAAAACTCTGGGCCGTCTGGCTACTGAACTGGCTCGTCGCCTGCGCGGTAAGCACAAAGCGGAATACACTCCGCACGTAGATACCGGTGATTACATCATCGTTCTGAACGCTGACAAAGTTGCTGTAACCGGCAACAAGCGTACTGACAAAGTGTACTATCACCACACCGGCCACATCGGTGGTATCAAACAAGCGACCTTTGAAGAGATGATTGCTCGCCGTCCTGAGCGTGTGATTGAAATCGCGGTTAAAGGCATGTTGCCAAAAGGCCCGCTGGGTCGTGCTATGTTCCGTAAACTGAAAGTTTACGCGGGTAACGAGCACAACCACGCGGCACAGCAACCGCAAGTTCTTGACATCTAA"/>
                    <sequence taxon="EcCa452a_O157_STEC" totalcount="4" value="ATGAAAACTTTTACAGCTAAACCAGAAACCGTAAAACGCGACTGGTATGTTGTTGACGCGACCGGTAAAACTCTGGGCCGTCTGGCTACTGAACTGGCTCGTCGCCTGCGCGGTAAGCACAAAGCGGAATACACTCCGCACGTAGATACCGGTGATTACATCATCGTTCTGAACGCTGACAAAGTTGCTGTAACCGGCAACAAGCGTACTGACAAAGTGTACTATCACCACACCGGCCACATCGGTGGTATCAAACAAGCGACCTTTGAAGAGATGATTGCTCGCCGTCCTGAGCGTGTGATTGAAATCGCGGTTAAAGGCATGTTGCCAAAAGGCCCGCTGGGTCGTGCTATGTTCCGTAAACTGAAAGTTTACGCGGGTAACGAGCACAACCACGCGGCACAGCAACCGCAAGTTCTTGACATCTAA"/>
                    <sequence taxon="EcCa635a_O157_STEC" totalcount="4" value="ATGAAAACTTTTACAGCTAAACCAGAAACCGTAAAACGCGACTGGTATGTTGTTGACGCGACCGGTAAAACTCTGGGCCGTCTGGCTACTGAACTGGCTCGTCGCCTGCGCGGTAAGCACAAAGCGGAATACACTCCGCACGTAGATACCGGTGATTACATCATCGTTCTGAACGCTGACAAAGTTGCTGTAACCGGCAACAAGCGTACTGACAAAGTGTACTATCACCACACCGGCCACATCGGTGGTATCAAACAAGCGACCTTTGAAGAGATGATTGCTCGCCGTCCTGAGCGTGTGATTGAAATCGCGGTTAAAGGCATGTTGCCAAAAGGCCCGCTGGGTCGTGCTATGTTCCGTAAACTGAAAGTTTACGCGGGTAACGAGCACAACCACGCGGCACAGCAACCGCAAGTTCTTGACATCTAA"/>
                    <sequence taxon="EcCa583a_O157_nonSTEC" totalcount="4" value="ATGAAAACTTTTACAGCTAAACCAGAAACCGTAAAACGCGACTGGTATGTTGTTGACGCGACCGGTAAAACTCTGGGCCGTCTGGCTACTGAACTGGCTCGTCGCCTGCGCGGTAAGCACAAAGCGGAATACACTCCGCACGTAGATACCGGTGATTACATCATCGTTCTGAACGCTGACAAAGTTGCTGTAACCGGCAACAAGCGTACTGACAAAGTGTACTATCACCACACCGGCCACATCGGTGGTATCAAACAAGCGACCTTTGAAGAGATGATTGCTCGCCGTCCTGAGCGTGTGATTGAAATCGCGGTTAAAGGCATGTTGCCAAAAGGCCCGCTGGGTCGTGCTATGTTCCGTAAACTGAAAGTTTACGCGGGTAACGAGCACAACCACGCGGCACAGCAACCGCAAGTTCTTGACATCTAA"/>
                    <sequence taxon="EcCa21a_O157_nonSTEC" totalcount="4" value="ATGAAAACTTTTACAGCTAAACCAGAAACCGTAAAACGCGACTGGTATGTTGTTGACGCGACCGGTAAAACTCTGGGCCGTCTGGCTACTGAACTGGCTCGTCGCCTGCGCGGTAAGCACAAAGCGGAATACACTCCGCACGTAGATACCGGTGATTACATCATCGTTCTGAACGCTGACAAAGTTGCTGTAACCGGCAACAAGCGTACTGACAAAGTGTACTATCACCACACCGGCCACATCGGTGGTATCAAACAAGCGACCTTTGAAGAGATGATTGCTCGCCGTCCTGAGCGTGTGATTGAAATCGCGGTTAAAGGCATGTTGCCAAAAGGCCCGCTGGGTCGTGCTATGTTCCGTAAACTGAAAGTTTACGCGGGTAACGAGCACAACCACGCGGCACAGCAACCGCAAGTTCTTGACATCTAA"/>
                    <sequence taxon="EcCa63b_O157_STEC" totalcount="4" value="ATGAAAACTTTTACAGCTAAACCAGAAACCGTAAAACGCGACTGGTATGTTGTTGACGCGACCGGTAAAACTCTGGGCCGTCTGGCTACTGAACTGGCTCGTCGCCTGCGCGGTAAGCACAAAGCGGAATACACTCCGCACGTAGATACCGGTGATTACATCATCGTTCTGAACGCTGACAAAGTTGCTGTAACCGGCAACAAGCGTACTGACAAAGTGTACTATCACCACACCGGCCACATCGGTGGTATCAAACAAGCGACCTTTGAAGAGATGATTGCTCGCCGTCCTGAGCGTGTGATTGAAATCGCGGTTAAAGGCATGTTGCCAAAAGGCCCGCTGGGTCGTGCTATGTTCCGTAAACTGAAAGTTTACGCGGGTAACGAGCACAACCACGCGGCACAGCAACCGCAAGTTCTTGACATCTAA"/>
                    <sequence taxon="EcCa519a_O157_nonSTEC" totalcount="4" value="ATGAAAACTTTTACAGCTAAACCAGAAACCGTAAAACGCGACTGGTATGTTGTTGACGCGACCGGTAAAACTCTGGGCCGTCTGGCTACTGAACTGGCTCGTCGCCTGCGCGGTAAGCACAAAGCGGAATACACTCCGCACGTAGATACCGGTGATTACATCATCGTTCTGAACGCTGACAAAGTTGCTGTAACCGGCAACAAGCGTACTGACAAAGTGTACTATCACCACACCGGCCACATCGGTGGTATCAAACAAGCGACCTTTGAAGAGATGATTGCTCGCCGTCCTGAGCGTGTGATTGAAATCGCGGTTAAAGGCATGTTGCCAAAAGGCCCGCTGGGTCGTGCTATGTTCCGTAAACTGAAAGTTTACGCGGGTAACGAGCACAACCACGCGGCACAGCAACCGCAAGTTCTTGACATCTAA"/>
                    <sequence taxon="EcCa32a_O157_STEC" totalcount="4" value="ATGAAAACTTTTACAGCTAAACCAGAAACCGTAAAACGCGACTGGTATGTTGTTGACGCGACCGGTAAAACTCTGGGCCGTCTGGCTACTGAACTGGCTCGTCGCCTGCGCGGTAAGCACAAAGCGGAATACACTCCGCACGTAGATACCGGTGATTACATCATCGTTCTGAACGCTGACAAAGTTGCTGTAACCGGCAACAAGCGTACTGACAAAGTGTACTATCACCACACCGGCCACATCGGTGGTATCAAACAAGCGACCTTTGAAGAGATGATTGCTCGCCGTCCTGAGCGTGTGATTGAAATCGCGGTTAAAGGCATGTTGCCAAAAGGCCCGCTGGGTCGTGCTATGTTCCGTAAACTGAAAGTTTACGCGGGTAACGAGCACAACCACGCGGCACAGCAACCGCAAGTTCTTGACATCTAA"/>
                    <sequence taxon="EcCa569a_O26_nonSTEC" totalcount="4" value="ATGAAAACTTTTACAGCTAAACCAGAAACCGTAAAACGCGACTGGTATGTTGTTGACGCGACCGGTAAAACTCTGGGCCGTCTGGCTACTGAACTGGCTCGTCGCCTGCGCGGTAAGCACAAAGCGGAATACACTCCGCACGTAGATACCGGTGATTACATCATCGTTCTGAACGCTGACAAAGTTGCTGTAACCGGCAACAAGCGTACTGACAAAGTGTACTATCACCACACCGGCCACATCGGTGGTATCAAACAAGCGACCTTTGAAGAGATGATTGCTCGCCGTCCTGAGCGTGTGATTGAAATCGCGGTTAAAGGCATGTTGCCAAAAGGCCCGCTGGGTCGTGCTATGTTCCGTAAACTGAAAGTTTACGCGGGTAACGAGCACAACCACGCGGCACAGCAACCGCAAGTTCTTGACATCTAA"/>
                </data>
<data
id="filtered_Tessy01_rplN_aligned"
name="alignment">
                    <sequence taxon="EcCa24a_O157_nonSTEC" totalcount="4" value="ATGATCCAAGAACAGACTATGCTGAACGTCGCCGACAACTCCGGTGCACGTCGCGTAATGTGTATCAAGGTTCTGGGTGGCTCGCACCGTCGCTACGCAGGCGTAGGCGACATCATCAAGATCACCATCAAAGAAGCAATTCCGCGTGGTAAGGTCAAAAAAGGTGATGTGCTGAAGGCGGTAGTGGTGCGCACCAAGAAGGGTGTTCGTCGCCCGGACGGTTCTGTCATTCGCTTCGATGGTAATGCTTGTGTTCTTCTGAACAACAACAGCGAGCAGCCTATCGGTACGCGTATTTTTGGGCCGGTAACTCGTGAGCTTCGTAGTGAGAAGTTCATGAAAATTATCTCTCTGGCACCAGAAGTACTCTAA"/>
                    <sequence taxon="EcCa5a_O26_nonSTEC" totalcount="4" value="ATGATCCAAGAACAGACTATGCTGAACGTCGCCGACAACTCCGGTGCACGTCGCGTAATGTGTATCAAGGTTCTGGGTGGCTCGCACCGTCGCTACGCAGGCGTAGGCGACATCATCAAGATCACCATCAAAGAAGCAATTCCGCGTGGTAAGGTCAAAAAAGGTGATGTGCTGAAGGCGGTAGTGGTGCGCACCAAGAAGGGTGTTCGTCGCCCGGACGGTTCTGTCATTCGCTTCGATGGTAATGCTTGTGTTCTTCTGAACAACAACAGCGAGCAGCCTATCGGTACGCGTATTTTTGGGCCGGTAACTCGTGAGCTTCGTAGTGAGAAGTTCATGAAAATTATCTCTCTGGCACCAGAAGTACTCTAA"/>
                    <sequence taxon="EcCa8a_O26_nonSTEC" totalcount="4" value="ATGATCCAAGAACAGACTATGCTGAACGTCGCCGACAACTCCGGTGCACGTCGCGTAATGTGTATCAAGGTTCTGGGTGGCTCGCACCGTCGCTACGCAGGCGTAGGCGACATCATCAAGATCACCATCAAAGAAGCAATTCCGCGTGGTAAGGTCAAAAAAGGTGATGTGCTGAAGGCGGTAGTGGTGCGCACCAAGAAGGGTGTTCGTCGCCCGGACGGTTCTGTCATTCGCTTCGATGGTAATGCTTGTGTTCTTCTGAACAACAACAGCGAGCAGCCTATCGGTACGCGTATTTTTGGGCCGGTAACTCGTGAGCTTCGTAGTGAGAAGTTCATGAAAATTATCTCTCTGGCACCAGAAGTACTCTAA"/>
                    <sequence taxon="EcCa461b_O157_STEC" totalcount="4" value="ATGATCCAAGAACAGACTATGCTGAACGTCGCCGACAACTCCGGTGCACGTCGCGTAATGTGTATCAAGGTTCTGGGTGGCTCGCACCGTCGCTACGCAGGCGTAGGCGACATCATCAAGATCACCATCAAAGAAGCAATTCCGCGTGGTAAGGTCAAAAAAGGTGATGTGCTGAAGGCGGTAGTGGTGCGCACCAAGAAGGGTGTTCGTCGCCCGGACGGTTCTGTCATTCGCTTCGATGGTAATGCTTGTGTTCTTCTGAACAACAACAGCGAGCAGCCTATCGGTACGCGTATTTTTGGGCCGGTAACTCGTGAGCTTCGTAGTGAGAAGTTCATGAAAATTATCTCTCTGGCACCAGAAGTACTCTAA"/>
                    <sequence taxon="EcHu44a_O157_STEC" totalcount="4" value="ATGATCCAAGAACAGACTATGCTGAACGTCGCCGACAACTCCGGTGCACGTCGCGTAATGTGTATCAAGGTTCTGGGTGGCTCGCACCGTCGCTACGCAGGCGTAGGCGACATCATCAAGATCACCATCAAAGAAGCAATTCCGCGTGGTAAGGTCAAAAAAGGTGATGTGCTGAAGGCGGTAGTGGTGCGCACCAAGAAGGGTGTTCGTCGCCCGGACGGTTCTGTCATTCGCTTCGATGGTAATGCTTGTGTTCTTCTGAACAACAACAGCGAGCAGCCTATCGGTACGCGTATTTTTGGGCCGGTAACTCGTGAGCTTCGTAGTGAGAAGTTCATGAAAATTATCTCTCTGGCACCAGAAGTACTCTAA"/>
                    <sequence taxon="EcHu56a_O157_STEC" totalcount="4" value="ATGATCCAAGAACAGACTATGCTGAACGTCGCCGACAACTCCGGTGCACGTCGCGTAATGTGTATCAAGGTTCTGGGTGGCTCGCACCGTCGCTACGCAGGCGTAGGCGACATCATCAAGATCACCATCAAAGAAGCAATTCCGCGTGGTAAGGTCAAAAAAGGTGATGTGCTGAAGGCGGTAGTGGTGCGCACCAAGAAGGGTGTTCGTCGCCCGGACGGTTCTGTCATTCGCTTCGATGGTAATGCTTGTGTTCTTCTGAACAACAACAGCGAGCAGCCTATCGGTACGCGTATTTTTGGGCCGGTAACTCGTGAGCTTCGTAGTGAGAAGTTCATGAAAATTATCTCTCTGGCACCAGAAGTACTCTAA"/>
                    <sequence taxon="EcHu68a_O157_STEC" totalcount="4" value="ATGATCCAAGAACAGACTATGCTGAACGTCGCCGACAACTCCGGTGCACGTCGCGTAATGTGTATCAAGGTTCTGGGTGGCTCGCACCGTCGCTACGCAGGCGTAGGCGACATCATCAAGATCACCATCAAAGAAGCAATTCCGCGTGGTAAGGTCAAAAAAGGTGATGTGCTGAAGGCGGTAGTGGTGCGCACCAAGAAGGGTGTTCGTCGCCCGGACGGTTCTGTCATTCGCTTCGATGGTAATGCTTGTGTTCTTCTGAACAACAACAGCGAGCAGCCTATCGGTACGCGTATTTTTGGGCCGGTAACTCGTGAGCTTCGTAGTGAGAAGTTCATGAAAATTATCTCTCTGGCACCAGAAGTACTCTAA"/>
                    <sequence taxon="EcHu76a_O157_STEC" totalcount="4" value="ATGATCCAAGAACAGACTATGCTGAACGTCGCCGACAACTCCGGTGCACGTCGCGTAATGTGTATCAAGGTTCTGGGTGGCTCGCACCGTCGCTACGCAGGCGTAGGCGACATCATCAAGATCACCATCAAAGAAGCAATTCCGCGTGGTAAGGTCAAAAAAGGTGATGTGCTGAAGGCGGTAGTGGTGCGCACCAAGAAGGGTGTTCGTCGCCCGGACGGTTCTGTCATTCGCTTCGATGGTAATGCTTGTGTTCTTCTGAACAACAACAGCGAGCAGCCTATCGGTACGCGTATTTTTGGGCCGGTAACTCGTGAGCTTCGTAGTGAGAAGTTCATGAAAATTATCTCTCTGGCACCAGAAGTACTCTAA"/>
                    <sequence taxon="EcHu93a_O157_STEC" totalcount="4" value="ATGATCCAAGAACAGACTATGCTGAACGTCGCCGACAACTCCGGTGCACGTCGCGTAATGTGTATCAAGGTTCTGGGTGGCTCGCACCGTCGCTACGCAGGCGTAGGCGACATCATCAAGATCACCATCAAAGAAGCAATTCCGCGTGGTAAGGTCAAAAAAGGTGATGTGCTGAAGGCGGTAGTGGTGCGCACCAAGAAGGGTGTTCGTCGCCCGGACGGTTCTGTCATTCGCTTCGATGGTAATGCTTGTGTTCTTCTGAACAACAACAGCGAGCAGCCTATCGGTACGCGTATTTTTGGGCCGGTAACTCGTGAGCTTCGTAGTGAGAAGTTCATGAAAATTATCTCTCTGGCACCAGAAGTACTCTAA"/>
                    <sequence taxon="EcHu114a_O157_STEC" totalcount="4" value="ATGATCCAAGAACAGACTATGCTGAACGTCGCCGACAACTCCGGTGCACGTCGCGTAATGTGTATCAAGGTTCTGGGTGGCTCGCACCGTCGCTACGCAGGCGTAGGCGACATCATCAAGATCACCATCAAAGAAGCAATTCCGCGTGGTAAGGTCAAAAAAGGTGATGTGCTGAAGGCGGTAGTGGTGCGCACCAAGAAGGGTGTTCGTCGCCCGGACGGTTCTGTCATTCGCTTCGATGGTAATGCTTGTGTTCTTCTGAACAACAACAGCGAGCAGCCTATCGGTACGCGTATTTTTGGGCCGGTAACTCGTGAGCTTCGTAGTGAGAAGTTCATGAAAATTATCTCTCTGGCACCAGAAGTACTCTAA"/>
                    <sequence taxon="EcCa513a_O26_STEC" totalcount="4" value="ATGATCCAAGAACAGACTATGCTGAACGTCGCCGACAACTCCGGTGCACGTCGCGTAATGTGTATCAAGGTTCTGGGTGGCTCGCACCGTCGCTACGCAGGCGTAGGCGACATCATCAAGATCACCATCAAAGAAGCAATTCCGCGTGGTAAGGTCAAAAAAGGTGATGTGCTGAAGGCGGTAGTGGTGCGCACCAAGAAGGGTGTTCGTCGCCCGGACGGTTCTGTCATTCGCTTCGATGGTAATGCTTGTGTTCTTCTGAACAACAACAGCGAGCAGCCTATCGGTACGCGTATTTTTGGGCCGGTAACTCGTGAGCTTCGTAGTGAGAAGTTCATGAAAATTATCTCTCTGGCACCAGAAGTACTCTAA"/>
                    <sequence taxon="EcCa514a_O26_nonSTEC" totalcount="4" value="ATGATCCAAGAACAGACTATGCTGAACGTCGCCGACAACTCCGGTGCACGTCGCGTAATGTGTATCAAGGTTCTGGGTGGCTCGCACCGTCGCTACGCAGGCGTAGGCGACATCATCAAGATCACCATCAAAGAAGCAATTCCGCGTGGTAAGGTCAAAAAAGGTGATGTGCTGAAGGCGGTAGTGGTGCGCACCAAGAAGGGTGTTCGTCGCCCGGACGGTTCTGTCATTCGCTTCGATGGTAATGCTTGTGTTCTTCTGAACAACAACAGCGAGCAGCCTATCGGTACGCGTATTTTTGGGCCGGTAACTCGTGAGCTTCGTAGTGAGAAGTTCATGAAAATTATCTCTCTGGCACCAGAAGTACTCTAA"/>
                    <sequence taxon="EcCa26a_O157_nonSTEC" totalcount="4" value="ATGATCCAAGAACAGACTATGCTGAACGTCGCCGACAACTCCGGTGCACGTCGCGTAATGTGTATCAAGGTTCTGGGTGGCTCGCACCGTCGCTACGCAGGCGTAGGCGACATCATCAAGATCACCATCAAAGAAGCAATTCCGCGTGGTAAGGTCAAAAAAGGTGATGTGCTGAAGGCGGTAGTGGTGCGCACCAAGAAGGGTGTTCGTCGCCCGGACGGTTCTGTCATTCGCTTCGATGGTAATGCTTGTGTTCTTCTGAACAACAACAGCGAGCAGCCTATCGGTACGCGTATTTTTGGGCCGGTAACTCGTGAGCTTCGTAGTGAGAAGTTCATGAAAATTATCTCTCTGGCACCAGAAGTACTCTAA"/>
                    <sequence taxon="EcCa491a_O157_STEC" totalcount="4" value="ATGATCCAAGAACAGACTATGCTGAACGTCGCCGACAACTCCGGTGCACGTCGCGTAATGTGTATCAAGGTTCTGGGTGGCTCGCACCGTCGCTACGCAGGCGTAGGCGACATCATCAAGATCACCATCAAAGAAGCAATTCCGCGTGGTAAGGTCAAAAAAGGTGATGTGCTGAAGGCGGTAGTGGTGCGCACCAAGAAGGGTGTTCGTCGCCCGGACGGTTCTGTCATTCGCTTCGATGGTAATGCTTGTGTTCTTCTGAACAACAACAGCGAGCAGCCTATCGGTACGCGTATTTTTGGGCCGGTAACTCGTGAGCTTCGTAGTGAGAAGTTCATGAAAATTATCTCTCTGGCACCAGAAGTACTCTAA"/>
                    <sequence taxon="EcCa1a_O26_STEC" totalcount="4" value="ATGATCCAAGAACAGACTATGCTGAACGTCGCCGACAACTCCGGTGCACGTCGCGTAATGTGTATCAAGGTTCTGGGTGGCTCGCACCGTCGCTACGCAGGCGTAGGCGACATCATCAAGATCACCATCAAAGAAGCAATTCCGCGTGGTAAGGTCAAAAAAGGTGATGTGCTGAAGGCGGTAGTGGTGCGCACCAAGAAGGGTGTTCGTCGCCCGGACGGTTCTGTCATTCGCTTCGATGGTAATGCTTGTGTTCTTCTGAACAACAACAGCGAGCAGCCTATCGGTACGCGTATTTTTGGGCCGGTAACTCGTGAGCTTCGTAGTGAGAAGTTCATGAAAATTATCTCTCTGGCACCAGAAGTACTCTAA"/>
                    <sequence taxon="EcCa452a_O157_STEC" totalcount="4" value="ATGATCCAAGAACAGACTATGCTGAACGTCGCCGACAACTCCGGTGCACGTCGCGTAATGTGTATCAAGGTTCTGGGTGGCTCGCACCGTCGCTACGCAGGCGTAGGCGACATCATCAAGATCACCATCAAAGAAGCAATTCCGCGTGGTAAGGTCAAAAAAGGTGATGTGCTGAAGGCGGTAGTGGTGCGCACCAAGAAGGGTGTTCGTCGCCCGGACGGTTCTGTCATTCGCTTCGATGGTAATGCTTGTGTTCTTCTGAACAACAACAGCGAGCAGCCTATCGGTACGCGTATTTTTGGGCCGGTAACTCGTGAGCTTCGTAGTGAGAAGTTCATGAAAATTATCTCTCTGGCACCAGAAGTACTCTAA"/>
                    <sequence taxon="EcCa635a_O157_STEC" totalcount="4" value="ATGATCCAAGAACAGACTATGCTGAACGTCGCCGACAACTCCGGTGCACGTCGCGTAATGTGTATCAAGGTTCTGGGTGGCTCGCACCGTCGCTACGCAGGCGTAGGCGACATCATCAAGATCACCATCAAAGAAGCAATTCCGCGTGGTAAGGTCAAAAAAGGTGATGTGCTGAAGGCGGTAGTGGTGCGCACCAAGAAGGGTGTTCGTCGCCCGGACGGTTCTGTCATTCGCTTCGATGGTAATGCTTGTGTTCTTCTGAACAACAACAGCGAGCAGCCTATCGGTACGCGTATTTTTGGGCCGGTAACTCGTGAGCTTCGTAGTGAGAAGTTCATGAAAATTATCTCTCTGGCACCAGAAGTACTCTAA"/>
                    <sequence taxon="EcCa583a_O157_nonSTEC" totalcount="4" value="ATGATCCAAGAACAGACTATGCTGAACGTCGCCGACAACTCCGGTGCACGTCGCGTAATGTGTATCAAGGTTCTGGGTGGCTCGCACCGTCGCTACGCAGGCGTAGGCGACATCATCAAGATCACCATCAAAGAAGCAATTCCGCGTGGTAAGGTCAAAAAAGGTGATGTGCTGAAGGCGGTAGTGGTGCGCACCAAGAAGGGTGTTCGTCGCCCGGACGGTTCTGTCATTCGCTTCGATGGTAATGCTTGTGTTCTTCTGAACAACAACAGCGAGCAGCCTATCGGTACGCGTATTTTTGGGCCGGTAACTCGTGAGCTTCGTAGTGAGAAGTTCATGAAAATTATCTCTCTGGCACCAGAAGTACTCTAA"/>
                    <sequence taxon="EcCa21a_O157_nonSTEC" totalcount="4" value="ATGATCCAAGAACAGACTATGCTGAACGTCGCCGACAACTCCGGTGCACGTCGCGTAATGTGTATCAAGGTTCTGGGTGGCTCGCACCGTCGCTACGCAGGCGTAGGCGACATCATCAAGATCACCATCAAAGAAGCAATTCCGCGTGGTAAGGTCAAAAAAGGTGATGTGCTGAAGGCGGTAGTGGTGCGCACCAAGAAGGGTGTTCGTCGCCCGGACGGTTCTGTCATTCGCTTCGATGGTAATGCTTGTGTTCTTCTGAACAACAACAGCGAGCAGCCTATCGGTACGCGTATTTTTGGGCCGGTAACTCGTGAGCTTCGTAGTGAGAAGTTCATGAAAATTATCTCTCTGGCACCAGAAGTACTCTAA"/>
                    <sequence taxon="EcCa63b_O157_STEC" totalcount="4" value="ATGATCCAAGAACAGACTATGCTGAACGTCGCCGACAACTCCGGTGCACGTCGCGTAATGTGTATCAAGGTTCTGGGTGGCTCGCACCGTCGCTACGCAGGCGTAGGCGACATCATCAAGATCACCATCAAAGAAGCAATTCCGCGTGGTAAGGTCAAAAAAGGTGATGTGCTGAAGGCGGTAGTGGTGCGCACCAAGAAGGGTGTTCGTCGCCCGGACGGTTCTGTCATTCGCTTCGATGGTAATGCTTGTGTTCTTCTGAACAACAACAGCGAGCAGCCTATCGGTACGCGTATTTTTGGGCCGGTAACTCGTGAGCTTCGTAGTGAGAAGTTCATGAAAATTATCTCTCTGGCACCAGAAGTACTCTAA"/>
                    <sequence taxon="EcCa519a_O157_nonSTEC" totalcount="4" value="ATGATCCAAGAACAGACTATGCTGAACGTCGCCGACAACTCCGGTGCACGTCGCGTAATGTGTATCAAGGTTCTGGGTGGCTCGCACCGTCGCTACGCAGGCGTAGGCGACATCATCAAGATCACCATCAAAGAAGCAATTCCGCGTGGTAAGGTCAAAAAAGGTGATGTGCTGAAGGCGGTAGTGGTGCGCACCAAGAAGGGTGTTCGTCGCCCGGACGGTTCTGTCATTCGCTTCGATGGTAATGCTTGTGTTCTTCTGAACAACAACAGCGAGCAGCCTATCGGTACGCGTATTTTTGGGCCGGTAACTCGTGAGCTTCGTAGTGAGAAGTTCATGAAAATTATCTCTCTGGCACCAGAAGTACTCTAA"/>
                    <sequence taxon="EcCa32a_O157_STEC" totalcount="4" value="ATGATCCAAGAACAGACTATGCTGAACGTCGCCGACAACTCCGGTGCACGTCGCGTAATGTGTATCAAGGTTCTGGGTGGCTCGCACCGTCGCTACGCAGGCGTAGGCGACATCATCAAGATCACCATCAAAGAAGCAATTCCGCGTGGTAAGGTCAAAAAAGGTGATGTGCTGAAGGCGGTAGTGGTGCGCACCAAGAAGGGTGTTCGTCGCCCGGACGGTTCTGTCATTCGCTTCGATGGTAATGCTTGTGTTCTTCTGAACAACAACAGCGAGCAGCCTATCGGTACGCGTATTTTTGGGCCGGTAACTCGTGAGCTTCGTAGTGAGAAGTTCATGAAAATTATCTCTCTGGCACCAGAAGTACTCTAA"/>
                    <sequence taxon="EcCa569a_O26_nonSTEC" totalcount="4" value="ATGATCCAAGAACAGACTATGCTGAACGTCGCCGACAACTCCGGTGCACGTCGCGTAATGTGTATCAAGGTTCTGGGTGGCTCGCACCGTCGCTACGCAGGCGTAGGCGACATCATCAAGATCACCATCAAAGAAGCAATTCCGCGTGGTAAGGTCAAAAAAGGTGATGTGCTGAAGGCGGTAGTGGTGCGCACCAAGAAGGGTGTTCGTCGCCCGGACGGTTCTGTCATTCGCTTCGATGGTAATGCTTGTGTTCTTCTGAACAACAACAGCGAGCAGCCTATCGGTACGCGTATTTTTGGGCCGGTAACTCGTGAGCTTCGTAGTGAGAAGTTCATGAAAATTATCTCTCTGGCACCAGAAGTACTCTAA"/>
                </data>
<data
id="filtered_Tessy01_rplO_aligned"
name="alignment">
                    <sequence taxon="EcCa24a_O157_nonSTEC" totalcount="4" value="ATGCGTTTAAATACTCTGTCTCCGGCCGAAGGCTCCAAAAAGGCGGGTAAACGCCTGGGTCGTGGTATCGGTTCTGGCCTCGGTAAAACCGGTGGTCGTGGTCACAAAGGTCAGAAGTCTCGTTCTGGCGGTGGCGTACGTCGCGGTTTCGAGGGTGGTCAGATGCCTCTGTACCGTCGTCTGCCGAAATTCGGCTTCACTTCTCGTAAAGCAGCGATTACAGCCGAAATTCGTCTGTCTGACCTGGCTAAAGTAGAAGGCGGTGTAGTAGACCTGAACACGCTGAAAGCGGCTAACATTATCGGTATCCAGATCGAGTTCGCGAAAGTGATCCTGGCTGGCGAAGTAACGACTCCGGTAACTGTTCGTGGCCTGCGTGTTACTAAAGGCGCTCGTGCTGCTATCGAAGCTGCTGGCGGTAAAATCGAGGAATAA"/>
                    <sequence taxon="EcCa5a_O26_nonSTEC" totalcount="4" value="ATGCGTTTAAATACTCTGTCTCCGGCCGAAGGCTCCAAAAAGGCGGGTAAACGCCTGGGTCGTGGTATCGGTTCTGGCCTCGGTAAAACCGGTGGTCGTGGTCACAAAGGTCAGAAATCTCGTTCTGGCGGTGGCGTACGTCGCGGTTTCGAGGGTGGTCAGATGCCTCTGTACCGTCGTCTGCCGAAATTCGGCTTCACTTCTCGTAAAGCAGCGATTACAGCCGAAGTTCGTCTGTCTGACCTGGCTAAAGTAGAAGGCGGTGTTGTAGACCTGAACACGCTGAAAGCGGCTAACATTATCGGTATCCAGATCGAGTTCGCGAAAGTGATCCTGGCTGGCGAAGTAACGACTCCGGTAACTGTTCGTGGCCTGCGTGTTACTAAAGGCGCTCGTGCTGCTATCGAAGCTGCTGGCGGTAAAATCGAGGAATAA"/>
                    <sequence taxon="EcCa8a_O26_nonSTEC" totalcount="4" value="ATGCGTTTAAATACTCTGTCTCCGGCCGAAGGCTCCAAAAAGGCGGGTAAACGCCTGGGTCGTGGTATCGGTTCTGGCCTCGGTAAAACCGGTGGTCGTGGTCACAAAGGTCAGAAATCTCGTTCTGGCGGTGGCGTACGTCGCGGTTTCGAGGGTGGTCAGATGCCTCTGTACCGTCGTCTGCCGAAATTCGGCTTCACTTCTCGTAAAGCAGCGATTACAGCCGAAGTTCGTCTGTCTGACCTGGCTAAAGTAGAAGGCGGTGTTGTAGACCTGAACACGCTGAAAGCGGCTAACATTATCGGTATCCAGATCGAGTTCGCGAAAGTGATCCTGGCTGGCGAAGTAACGACTCCGGTAACTGTTCGTGGCCTGCGTGTTACTAAAGGCGCTCGTGCTGCTATCGAAGCTGCTGGCGGTAAAATCGAGGAATAA"/>
                    <sequence taxon="EcCa461b_O157_STEC" totalcount="4" value="ATGCGTTTAAATACTCTGTCTCCGGCCGAAGGCTCCAAAAAGGCGGGTAAACGCCTGGGTCGTGGTATCGGTTCTGGCCTCGGTAAAACCGGTGGTCGTGGTCACAAAGGTCAGAAGTCTCGTTCTGGCGGTGGCGTACGTCGCGGTTTCGAGGGTGGTCAGATGCCTCTGTACCGTCGTCTGCCGAAATTCGGCTTCACTTCTCGTAAAGCAGCGATTACAGCCGAAGTTCGTCTGTCTGACCTGGCTAAAGTAGAAGGCGGTGTAGTAGACCTGAACACGCTGAAAGCGGCTAACATTATCGGTATCCAGATCGAGTTCGCGAAAGTGATCCTGGCTGGCGAAGTAACGACTCCGGTAACTGTTCGTGGCCTGCGTGTTACTAAAGGCGCTCGTGCTGCTATCGAAGCTGCTGGCGGTAAAATCGAGGAATAA"/>
                    <sequence taxon="EcHu44a_O157_STEC" totalcount="4" value="ATGCGTTTAAATACTCTGTCTCCGGCCGAAGGCTCCAAAAAGGCGGGTAAACGCCTGGGTCGTGGTATCGGTTCTGGCCTCGGTAAAACCGGTGGTCGTGGTCACAAAGGTCAGAAGTCTCGTTCTGGCGGTGGCGTACGTCGCGGTTTCGAGGGTGGTCAGATGCCTCTGTACCGTCGTCTGCCGAAATTCGGCTTCACTTCTCGTAAAGCAGCGATTACAGCCGAAGTTCGTCTGTCTGACCTGGCTAAAGTAGAAGGCGGTGTAGTAGACCTGAACACGCTGAAAGCGGCTAACATTATCGGTATCCAGATCGAGTTCGCGAAAGTGATCCTGGCTGGCGAAGTAACGACTCCGGTAACTGTTCGTGGCCTGCGTGTTACTAAAGGCGCTCGTGCTGCTATCGAAGCTGCTGGCGGTAAAATCGAGGAATAA"/>
                    <sequence taxon="EcHu56a_O157_STEC" totalcount="4" value="ATGCGTTTAAATACTCTGTCTCCGGCCGAAGGCTCCAAAAAGGCGGGTAAACGCCTGGGTCGTGGTATCGGTTCTGGCCTCGGTAAAACCGGTGGTCGTGGTCACAAAGGTCAGAAGTCTCGTTCTGGCGGTGGCGTACGTCGCGGTTTCGAGGGTGGTCAGATGCCTCTGTACCGTCGTCTGCCGAAATTCGGCTTCACTTCTCGTAAAGCAGCGATTACAGCCGAAGTTCGTCTGTCTGACCTGGCTAAAGTAGAAGGCGGTGTAGTAGACCTGAACACGCTGAAAGCGGCTAACATTATCGGTATCCAGATCGAGTTCGCGAAAGTGATCCTGGCTGGCGAAGTAACGACTCCGGTAACTGTTCGTGGCCTGCGTGTTACTAAAGGCGCTCGTGCTGCTATCGAAGCTGCTGGCGGTAAAATCGAGGAATAA"/>
                    <sequence taxon="EcHu68a_O157_STEC" totalcount="4" value="ATGCGTTTAAATACTCTGTCTCCGGCCGAAGGCTCCAAAAAGGCGGGTAAACGCCTGGGTCGTGGTATCGGTTCTGGCCTCGGTAAAACCGGTGGTCGTGGTCACAAAGGTCAGAAGTCTCGTTCTGGCGGTGGCGTACGTCGCGGTTTCGAGGGTGGTCAGATGCCTCTGTACCGTCGTCTGCCGAAATTCGGCTTCACTTCTCGTAAAGCAGCGATTACAGCCGAAGTTCGTCTGTCTGACCTGGCTAAAGTAGAAGGCGGTGTAGTAGACCTGAACACGCTGAAAGCGGCTAACATTATCGGTATCCAGATCGAGTTCGCGAAAGTGATCCTGGCTGGCGAAGTAACGACTCCGGTAACTGTTCGTGGCCTGCGTGTTACTAAAGGCGCTCGTGCTGCTATCGAAGCTGCTGGCGGTAAAATCGAGGAATAA"/>
                    <sequence taxon="EcHu76a_O157_STEC" totalcount="4" value="ATGCGTTTAAATACTCTGTCTCCGGCCGAAGGCTCCAAAAAGGCGGGTAAACGCCTGGGTCGTGGTATCGGTTCTGGCCTCGGTAAAACCGGTGGTCGTGGTCACAAAGGTCAGAAGTCTCGTTCTGGCGGTGGCGTACGTCGCGGTTTCGAGGGTGGTCAGATGCCTCTGTACCGTCGTCTGCCGAAATTCGGCTTCACTTCTCGTAAAGCAGCGATTACAGCCGAAGTTCGTCTGTCTGACCTGGCTAAAGTAGAAGGCGGTGTAGTAGACCTGAACACGCTGAAAGCGGCTAACATTATCGGTATCCAGATCGAGTTCGCGAAAGTGATCCTGGCTGGCGAAGTAACGACTCCGGTAACTGTTCGTGGCCTGCGTGTTACTAAAGGCGCTCGTGCTGCTATCGAAGCTGCTGGCGGTAAAATCGAGGAATAA"/>
                    <sequence taxon="EcHu93a_O157_STEC" totalcount="4" value="ATGCGTTTAAATACTCTGTCTCCGGCCGAAGGCTCCAAAAAGGCGGGTAAACGCCTGGGTCGTGGTATCGGTTCTGGCCTCGGTAAAACCGGTGGTCGTGGTCACAAAGGTCAGAAGTCTCGTTCTGGCGGTGGCGTACGTCGCGGTTTCGAGGGTGGTCAGATGCCTCTGTACCGTCGTCTGCCGAAATTCGGCTTCACTTCTCGTAAAGCAGCGATTACAGCCGAAGTTCGTCTGTCTGACCTGGCTAAAGTAGAAGGCGGTGTAGTAGACCTGAACACGCTGAAAGCGGCTAACATTATCGGTATCCAGATCGAGTTCGCGAAAGTGATCCTGGCTGGCGAAGTAACGACTCCGGTAACTGTTCGTGGCCTGCGTGTTACTAAAGGCGCTCGTGCTGCTATCGAAGCTGCTGGCGGTAAAATCGAGGAATAA"/>
                    <sequence taxon="EcHu114a_O157_STEC" totalcount="4" value="ATGCGTTTAAATACTCTGTCTCCGGCCGAAGGCTCCAAAAAGGCGGGTAAACGCCTGGGTCGTGGTATCGGTTCTGGCCTCGGTAAAACCGGTGGTCGTGGTCACAAAGGTCAGAAGTCTCGTTCTGGCGGTGGCGTACGTCGCGGTTTCGAGGGTGGTCAGATGCCTCTGTACCGTCGTCTGCCGAAATTCGGCTTCACTTCTCGTAAAGCAGCGATTACAGCCGAAGTTCGTCTGTCTGACCTGGCTAAAGTAGAAGGCGGTGTAGTAGACCTGAACACGCTGAAAGCGGCTAACATTATCGGTATCCAGATCGAGTTCGCGAAAGTGATCCTGGCTGGCGAAGTAACGACTCCGGTAACTGTTCGTGGCCTGCGTGTTACTAAAGGCGCTCGTGCTGCTATCGAAGCTGCTGGCGGTAAAATCGAGGAATAA"/>
                    <sequence taxon="EcCa513a_O26_STEC" totalcount="4" value="ATGCGTTTAAATACTCTGTCTCCGGCCGAAGGCTCCAAAAAGGCGGGTAAACGCCTGGGTCGTGGTATCGGTTCTGGCCTCGGTAAAACCGGTGGTCGTGGTCACAAAGGTCAGAAATCTCGTTCTGGCGGTGGCGTACGTCGCGGTTTCGAGGGTGGTCAGATGCCTCTGTACCGTCGTCTGCCGAAATTCGGCTTCACTTCTCGTAAAGCAGCGATTACAGCCGAAGTTCGTCTGTCTGACCTGGCTAAAGTAGAAGGCGGTGTTGTAGACCTGAACACGCTGAAAGCGGCTAACATTATCGGTATCCAGATCGAGTTCGCGAAAGTGATCCTGGCTGGCGAAGTAACGACTCCGGTAACTGTTCGTGGCCTGCGTGTTACTAAAGGCGCTCGTGCTGCTATCGAAGCTGCTGGCGGTAAAATCGAGGAATAA"/>
                    <sequence taxon="EcCa514a_O26_nonSTEC" totalcount="4" value="ATGCGTTTAAATACTCTGTCTCCGGCCGAAGGCTCCAAAAAGGCGGGTAAACGCCTGGGTCGTGGTATCGGTTCTGGCCTCGGTAAAACCGGTGGTCGTGGTCACAAAGGTCAGAAATCTCGTTCTGGCGGTGGCGTACGTCGCGGTTTCGAGGGTGGTCAGATGCCTCTGTACCGTCGTCTGCCGAAATTCGGCTTCACTTCTCGTAAAGCAGCGATTACAGCCGAAGTTCGTCTGTCTGACCTGGCTAAAGTAGAAGGCGGTGTTGTAGACCTGAACACGCTGAAAGCGGCTAACATTATCGGTATCCAGATCGAGTTCGCGAAAGTGATCCTGGCTGGCGAAGTAACGACTCCGGTAACTGTTCGTGGCCTGCGTGTTACTAAAGGCGCTCGTGCTGCTATCGAAGCTGCTGGCGGTAAAATCGAGGAATAA"/>
                    <sequence taxon="EcCa26a_O157_nonSTEC" totalcount="4" value="ATGCGTTTAAATACTCTGTCTCCGGCCGAAGGCTCCAAAAAGGCGGGTAAACGCCTGGGTCGTGGTATCGGTTCTGGCCTCGGTAAAACCGGTGGTCGTGGTCACAAAGGTCAGAAGTCTCGTTCTGGCGGTGGCGTACGTCGCGGTTTCGAGGGTGGTCAGATGCCTCTGTACCGTCGTCTGCCGAAATTCGGCTTCACTTCTCGTAAAGCAGCGATTACAGCCGAAATTCGTCTGTCTGACCTGGCTAAAGTAGAAGGCGGTGTAGTAGACCTGAACACGCTGAAAGCGGCTAACATTATCGGTATCCAGATCGAGTTCGCGAAAGTGATCCTGGCTGGCGAAGTAACGACTCCGGTAACTGTTCGTGGCCTGCGTGTTACTAAAGGCGCTCGTGCTGCTATCGAAGCTGCTGGCGGTAAAATCGAGGAATAA"/>
                    <sequence taxon="EcCa491a_O157_STEC" totalcount="4" value="ATGCGTTTAAATACTCTGTCTCCGGCCGAAGGCTCCAAAAAGGCGGGTAAACGCCTGGGTCGTGGTATCGGTTCTGGCCTCGGTAAAACCGGTGGTCGTGGTCACAAAGGTCAGAAGTCTCGTTCTGGCGGTGGCGTACGTCGCGGTTTCGAGGGTGGTCAGATGCCTCTGTACCGTCGTCTGCCGAAATTCGGCTTCACTTCTCGTAAAGCAGCGATTACAGCCGAAGTTCGTCTGTCTGACCTGGCTAAAGTAGAAGGCGGTGTAGTAGACCTGAACACGCTGAAAGCGGCTAACATTATCGGTATCCAGATCGAGTTCGCGAAAGTGATCCTGGCTGGCGAAGTAACGACTCCGGTAACTGTTCGTGGCCTGCGTGTTACTAAAGGCGCTCGTGCTGCTATCGAAGCTGCTGGCGGTAAAATCGAGGAATAA"/>
                    <sequence taxon="EcCa1a_O26_STEC" totalcount="4" value="ATGCGTTTAAATACTCTGTCTCCGGCCGAAGGCTCCAAAAAGGCGGGTAAACGCCTGGGTCGTGGTATCGGTTCTGGCCTCGGTAAAACCGGTGGTCGTGGTCACAAAGGTCAGAAATCTCGTTCTGGCGGTGGCGTACGTCGCGGTTTCGAGGGTGGTCAGATGCCTCTGTACCGTCGTCTGCCGAAATTCGGCTTCACTTCTCGTAAAGCAGCGATTACAGCCGAAGTTCGTCTGTCTGACCTGGCTAAAGTAGAAGGCGGTGTTGTAGACCTGAACACGCTGAAAGCGGCTAACATTATCGGTATCCAGATCGAGTTCGCGAAAGTGATCCTGGCTGGCGAAGTAACGACTCCGGTAACTGTTCGTGGCCTGCGTGTTACTAAAGGCGCTCGTGCTGCTATCGAAGCTGCTGGCGGTAAAATCGAGGAATAA"/>
                    <sequence taxon="EcCa452a_O157_STEC" totalcount="4" value="ATGCGTTTAAATACTCTGTCTCCGGCCGAAGGCTCCAAAAAGGCGGGTAAACGCCTGGGTCGTGGTATCGGTTCTGGCCTCGGTAAAACCGGTGGTCGTGGTCACAAAGGTCAGAAGTCTCGTTCTGGCGGTGGCGTACGTCGCGGTTTCGAGGGTGGTCAGATGCCTCTGTACCGTCGTCTGCCGAAATTCGGCTTCACTTCTCGTAAAGCAGCGATTACAGCCGAAGTTCGTCTGTCTGACCTGGCTAAAGTAGAAGGCGGTGTAGTAGACCTGAACACGCTGAAAGCGGCTAACATTATCGGTATCCAGATCGAGTTCGCGAAAGTGATCCTGGCTGGCGAAGTAACGACTCCGGTAACTGTTCGTGGCCTGCGTGTTACTAAAGGCGCTCGTGCTGCTATCGAAGCTGCTGGCGGTAAAATCGAGGAATAA"/>
                    <sequence taxon="EcCa635a_O157_STEC" totalcount="4" value="ATGCGTTTAAATACTCTGTCTCCGGCCGAAGGCTCCAAAAAGGCGGGTAAACGCCTGGGTCGTGGTATCGGTTCTGGCCTCGGTAAAACCGGTGGTCGTGGTCACAAAGGTCAGAAGTCTCGTTCTGGCGGTGGCGTACGTCGCGGTTTCGAGGGTGGTCAGATGCCTCTGTACCGTCGTCTGCCGAAATTCGGCTTCACTTCTCGTAAAGCAGCGATTACAGCCGAAGTTCGTCTGTCTGACCTGGCTAAAGTAGAAGGCGGTGTAGTAGACCTGAACACGCTGAAAGCGGCTAACATTATCGGTATCCAGATCGAGTTCGCGAAAGTGATCCTGGCTGGCGAAGTAACGACTCCGGTAACTGTTCGTGGCCTGCGTGTTACTAAAGGCGCTCGTGCTGCTATCGAAGCTGCTGGCGGTAAAATCGAGGAATAA"/>
                    <sequence taxon="EcCa583a_O157_nonSTEC" totalcount="4" value="ATGCGTTTAAATACTCTGTCTCCGGCCGAAGGCTCCAAAAAGGCGGGTAAACGCCTGGGTCGTGGTATCGGTTCTGGCCTCGGTAAAACCGGTGGTCGTGGTCACAAAGGTCAGAAGTCTCGTTCTGGCGGTGGCGTACGTCGCGGTTTCGAGGGTGGTCAGATGCCTCTGTACCGTCGTCTGCCGAAATTCGGCTTCACTTCTCGTAAAGCAGCGATTACAGCCGAAATTCGTCTGTCTGACCTGGCTAAAGTAGAAGGCGGTGTAGTAGACCTGAACACGCTGAAAGCGGCTAACATTATCGGTATCCAGATCGAGTTCGCGAAAGTGATCCTGGCTGGCGAAGTAACGACTCCGGTAACTGTTCGTGGCCTGCGTGTTACTAAAGGCGCTCGTGCTGCTATCGAAGCTGCTGGCGGTAAAATCGAGGAATAA"/>
                    <sequence taxon="EcCa21a_O157_nonSTEC" totalcount="4" value="ATGCGTTTAAATACTCTGTCTCCGGCCGAAGGCTCCAAAAAGGCGGGTAAACGCCTGGGTCGTGGTATCGGTTCTGGCCTCGGTAAAACCGGTGGTCGTGGTCACAAAGGTCAGAAGTCTCGTTCTGGCGGTGGCGTACGTCGCGGTTTCGAGGGTGGTCAGATGCCTCTGTACCGTCGTCTGCCGAAATTCGGCTTCACTTCTCGTAAAGCAGCGATTACAGCCGAAATTCGTCTGTCTGACCTGGCTAAAGTAGAAGGCGGTGTAGTAGACCTGAACACGCTGAAAGCGGCTAACATTATCGGTATCCAGATCGAGTTCGCGAAAGTGATCCTGGCTGGCGAAGTAACGACTCCGGTAACTGTTCGTGGCCTGCGTGTTACTAAAGGCGCTCGTGCTGCTATCGAAGCTGCTGGCGGTAAAATCGAGGAATAA"/>
                    <sequence taxon="EcCa63b_O157_STEC" totalcount="4" value="ATGCGTTTAAATACTCTGTCTCCGGCCGAAGGCTCCAAAAAGGCGGGTAAACGCCTGGGTCGTGGTATCGGTTCTGGCCTCGGTAAAACCGGTGGTCGTGGTCACAAAGGTCAGAAGTCTCGTTCTGGCGGTGGCGTACGTCGCGGTTTCGAGGGTGGTCAGATGCCTCTGTACCGTCGTCTGCCGAAATTCGGCTTCACTTCTCGTAAAGCAGCGATTACAGCCGAAGTTCGTCTGTCTGACCTGGCTAAAGTAGAAGGCGGTGTAGTAGACCTGAACACGCTGAAAGCGGCTAACATTATCGGTATCCAGATCGAGTTCGCGAAAGTGATCCTGGCTGGCGAAGTAACGACTCCGGTAACTGTTCGTGGCCTGCGTGTTACTAAAGGCGCTCGTGCTGCTATCGAAGCTGCTGGCGGTAAAATCGAGGAATAA"/>
                    <sequence taxon="EcCa519a_O157_nonSTEC" totalcount="4" value="ATGCGTTTAAATACTCTGTCTCCGGCCGAAGGCTCCAAAAAGGCGGGTAAACGCCTGGGTCGTGGTATCGGTTCTGGCCTCGGTAAAACCGGTGGTCGTGGTCACAAAGGTCAGAAGTCTCGTTCTGGCGGTGGCGTACGTCGCGGTTTCGAGGGTGGTCAGATGCCTCTGTACCGTCGTCTGCCGAAATTCGGCTTCACTTCTCGTAAAGCAGCGATTACAGCCGAAATTCGTCTGTCTGACCTGGCTAAAGTAGAAGGCGGTGTAGTAGACCTGAACACGCTGAAAGCGGCTAACATTATCGGTATCCAGATCGAGTTCGCGAAAGTGATCCTGGCTGGCGAAGTAACGACTCCGGTAACTGTTCGTGGCCTGCGTGTTACTAAAGGCGCTCGTGCTGCTATCGAAGCTGCTGGCGGTAAAATCGAGGAATAA"/>
                    <sequence taxon="EcCa32a_O157_STEC" totalcount="4" value="ATGCGTTTAAATACTCTGTCTCCGGCCGAAGGCTCCAAAAAGGCGGGTAAACGCCTGGGTCGTGGTATCGGTTCTGGCCTCGGTAAAACCGGTGGTCGTGGTCACAAAGGTCAGAAGTCTCGTTCTGGCGGTGGCGTACGTCGCGGTTTCGAGGGTGGTCAGATGCCTCTGTACCGTCGTCTGCCGAAATTCGGCTTCACTTCTCGTAAAGCAGCGATTACAGCCGAAGTTCGTCTGTCTGACCTGGCTAAAGTAGAAGGCGGTGTAGTAGACCTGAACACGCTGAAAGCGGCTAACATTATCGGTATCCAGATCGAGTTCGCGAAAGTGATCCTGGCTGGCGAAGTAACGACTCCGGTAACTGTTCGTGGCCTGCGTGTTACTAAAGGCGCTCGTGCTGCTATCGAAGCTGCTGGCGGTAAAATCGAGGAATAA"/>
                    <sequence taxon="EcCa569a_O26_nonSTEC" totalcount="4" value="ATGCGTTTAAATACTCTGTCTCCGGCCGAAGGCTCCAAAAAGGCGGGTAAACGCCTGGGTCGTGGTATCGGTTCTGGCCTCGGTAAAACCGGTGGTCGTGGTCACAAAGGTCAGAAATCTCGTTCTGGCGGTGGCGTACGTCGCGGTTTCGAGGGTGGTCAGATGCCTCTGTACCGTCGTCTGCCGAAATTCGGCTTCACTTCTCGTAAAGCAGCGATTACAGCCGAAGTTCGTCTGTCTGACCTGGCTAAAGTAGAAGGCGGTGTTGTAGACCTGAACACGCTGAAAGCGGCTAACATTATCGGTATCCAGATCGAGTTCGCGAAAGTGATCCTGGCTGGCGAAGTAACGACTCCGGTAACTGTTCGTGGCCTGCGTGTTACTAAAGGCGCTCGTGCTGCTATCGAAGCTGCTGGCGGTAAAATCGAGGAATAA"/>
                </data>
<data
id="filtered_Tessy01_rplP_aligned"
name="alignment">
                    <sequence taxon="EcCa24a_O157_nonSTEC" totalcount="4" value="ATGTTACAACCAAAGCGTACAAAATTCCGTAAAATGCACAAAGGCCGTAACCGCGGTCTGGCGCAGGGTACGGATGTTAGCTTCGGCAGCTTCGGTCTGAAAGCTGTTGGCCGTGGTCGTCTGACTGCCCGTCAGATCGAAGCAGCACGTCGTGCTATGACCCGTGCAGTTAAGCGTCAAGGTAAGATCTGGATCCGTGTGTTCCCGGACAAACCGATCACTGAAAAGCCGCTGGCAGTGCGTATGGGTAAAGGTAAAGGTAACGTGGAGTATTGGGTTGCCTTGATTCAGCCGGGTAAAGTCCTGTATGAAATGGACGGTGTTCCGGAAGAGCTGGCCCGTGAAGCATTCAAGCTGGCAGCAGCGAAACTGCCGATTAAAACCACCTTTGTAACTAAGACGGTGATGTAA"/>
                    <sequence taxon="EcCa5a_O26_nonSTEC" totalcount="4" value="ATGTTACAACCAAAGCGTACAAAATTCCGTAAAATGCACAAAGGCCGTAACCGCGGTCTGGCGCAGGGTACGGATGTTAGCTTCGGCAGCTTCGGTCTGAAAGCTGTTGGCCGTGGTCGTCTGACTGCCCGTCAGATCGAAGCAGCACGTCGTGCTATGACCCGTGCAGTTAAGCGTCAAGGTAAGATCTGGATCCGTGTGTTCCCGGACAAACCGATCACTGAAAAGCCGCTGGCAGTGCGTATGGGTAAAGGTAAAGGTAACGTGGAGTATTGGGTTGCCTTGATTCAGCCGGGTAAAGTCCTGTATGAAATGGACGGTGTTCCGGAAGAGCTGGCCCGTGAAGCATTCAAGCTGGCAGCAGCGAAACTGCCGATTAAAACCACCTTTGTAACTAAGACGGTGATGTAA"/>
                    <sequence taxon="EcCa8a_O26_nonSTEC" totalcount="4" value="ATGTTACAACCAAAGCGTACAAAATTCCGTAAAATGCACAAAGGCCGTAACCGCGGTCTGGCGCAGGGTACGGATGTTAGCTTCGGCAGCTTCGGTCTGAAAGCTGTTGGCCGTGGTCGTCTGACTGCCCGTCAGATCGAAGCAGCACGTCGTGCTATGACCCGTGCAGTTAAGCGTCAAGGTAAGATCTGGATCCGTGTGTTCCCGGACAAACCGATCACTGAAAAGCCGCTGGCAGTGCGTATGGGTAAAGGTAAAGGTAACGTGGAGTATTGGGTTGCCTTGATTCAGCCGGGTAAAGTCCTGTATGAAATGGACGGTGTTCCGGAAGAGCTGGCCCGTGAAGCATTCAAGCTGGCAGCAGCGAAACTGCCGATTAAAACCACCTTTGTAACTAAGACGGTGATGTAA"/>
                    <sequence taxon="EcCa461b_O157_STEC" totalcount="4" value="ATGTTACAACCAAAGCGTACAAAATTCCGTAAAATGCATAAAGGCCGTAACCGCGGTCTGGCGCAGGGTACGGATGTTAGCTTCGGCAGCTTCGGTCTGAAAGCTGTTGGCCGTGGTCGTCTGACTGCCCGTCAGATCGAAGCAGCACGTCGTGCTATGACCCGTGCAGTTAAGCGTCAAGGTAAGATCTGGATCCGTGTGTTCCCGGACAAACCGATCACTGAAAAGCCGCTGGCAGTGCGTATGGGTAAAGGTAAAGGTAACGTGGAGTATTGGGTTGCCTTGATTCAGCCGGGTAAAGTCCTGTATGAAATGGACGGTGTTCCGGAAGAGCTGGCCCGTGAAGCATTCAAGCTGGCAGCAGCGAAACTGCCGATTAAAACCACCTTTGTAACTAAGACGGTGATGTAA"/>
                    <sequence taxon="EcHu44a_O157_STEC" totalcount="4" value="ATGTTACAACCAAAGCGTACAAAATTCCGTAAAATGCATAAAGGCCGTAACCGCGGTCTGGCGCAGGGTACGGATGTTAGCTTCGGCAGCTTCGGTCTGAAAGCTGTTGGCCGTGGTCGTCTGACTGCCCGTCAGATCGAAGCAGCACGTCGTGCTATGACCCGTGCAGTTAAGCGTCAAGGTAAGATCTGGATCCGTGTGTTCCCGGACAAACCGATCACTGAAAAGCCGCTGGCAGTGCGTATGGGTAAAGGTAAAGGTAACGTGGAGTATTGGGTTGCCTTGATTCAGCCGGGTAAAGTCCTGTATGAAATGGACGGTGTTCCGGAAGAGCTGGCCCGTGAAGCATTCAAGCTGGCAGCAGCGAAACTGCCGATTAAAACCACCTTTGTAACTAAGACGGTGATGTAA"/>
                    <sequence taxon="EcHu56a_O157_STEC" totalcount="4" value="ATGTTACAACCAAAGCGTACAAAATTCCGTAAAATGCATAAAGGCCGTAACCGCGGTCTGGCGCAGGGTACGGATGTTAGCTTCGGCAGCTTCGGTCTGAAAGCTGTTGGCCGTGGTCGTCTGACTGCCCGTCAGATCGAAGCAGCACGTCGTGCTATGACCCGTGCAGTTAAGCGTCAAGGTAAGATCTGGATCCGTGTGTTCCCGGACAAACCGATCACTGAAAAGCCGCTGGCAGTGCGTATGGGTAAAGGTAAAGGTAACGTGGAGTATTGGGTTGCCTTGATTCAGCCGGGTAAAGTCCTGTATGAAATGGACGGTGTTCCGGAAGAGCTGGCCCGTGAAGCATTCAAGCTGGCAGCAGCGAAACTGCCGATTAAAACCACCTTTGTAACTAAGACGGTGATGTAA"/>
                    <sequence taxon="EcHu68a_O157_STEC" totalcount="4" value="ATGTTACAACCAAAGCGTACAAAATTCCGTAAAATGCATAAAGGCCGTAACCGCGGTCTGGCGCAGGGTACGGATGTTAGCTTCGGCAGCTTCGGTCTGAAAGCTGTTGGCCGTGGTCGTCTGACTGCCCGTCAGATCGAAGCAGCACGTCGTGCTATGACCCGTGCAGTTAAGCGTCAAGGTAAGATCTGGATCCGTGTGTTCCCGGACAAACCGATCACTGAAAAGCCGCTGGCAGTGCGTATGGGTAAAGGTAAAGGTAACGTGGAGTATTGGGTTGCCTTGATTCAGCCGGGTAAAGTCCTGTATGAAATGGACGGTGTTCCGGAAGAGCTGGCCCGTGAAGCATTCAAGCTGGCAGCAGCGAAACTGCCGATTAAAACCACCTTTGTAACTAAGACGGTGATGTAA"/>
                    <sequence taxon="EcHu76a_O157_STEC" totalcount="4" value="ATGTTACAACCAAAGCGTACAAAATTCCGTAAAATGCATAAAGGCCGTAACCGCGGTCTGGCGCAGGGTACGGATGTTAGCTTCGGCAGCTTCGGTCTGAAAGCTGTTGGCCGTGGTCGTCTGACTGCCCGTCAGATCGAAGCAGCACGTCGTGCTATGACCCGTGCAGTTAAGCGTCAAGGTAAGATCTGGATCCGTGTGTTCCCGGACAAACCGATCACTGAAAAGCCGCTGGCAGTGCGTATGGGTAAAGGTAAAGGTAACGTGGAGTATTGGGTTGCCTTGATTCAGCCGGGTAAAGTCCTGTATGAAATGGACGGTGTTCCGGAAGAGCTGGCCCGTGAAGCATTCAAGCTGGCAGCAGCGAAACTGCCGATTAAAACCACCTTTGTAACTAAGACGGTGATGTAA"/>
                    <sequence taxon="EcHu93a_O157_STEC" totalcount="4" value="ATGTTACAACCAAAGCGTACAAAATTCCGTAAAATGCATAAAGGCCGTAACCGCGGTCTGGCGCAGGGTACGGATGTTAGCTTCGGCAGCTTCGGTCTGAAAGCTGTTGGCCGTGGTCGTCTGACTGCCCGTCAGATCGAAGCAGCACGTCGTGCTATGACCCGTGCAGTTAAGCGTCAAGGTAAGATCTGGATCCGTGTGTTCCCGGACAAACCGATCACTGAAAAGCCGCTGGCAGTGCGTATGGGTAAAGGTAAAGGTAACGTGGAGTATTGGGTTGCCTTGATTCAGCCGGGTAAAGTCCTGTATGAAATGGACGGTGTTCCGGAAGAGCTGGCCCGTGAAGCATTCAAGCTGGCAGCAGCGAAACTGCCGATTAAAACCACCTTTGTAACTAAGACGGTGATGTAA"/>
                    <sequence taxon="EcHu114a_O157_STEC" totalcount="4" value="ATGTTACAACCAAAGCGTACAAAATTCCGTAAAATGCATAAAGGCCGTAACCGCGGTCTGGCGCAGGGTACGGATGTTAGCTTCGGCAGCTTCGGTCTGAAAGCTGTTGGCCGTGGTCGTCTGACTGCCCGTCAGATCGAAGCAGCACGTCGTGCTATGACCCGTGCAGTTAAGCGTCAAGGTAAGATCTGGATCCGTGTGTTCCCGGACAAACCGATCACTGAAAAGCCGCTGGCAGTGCGTATGGGTAAAGGTAAAGGTAACGTGGAGTATTGGGTTGCCTTGATTCAGCCGGGTAAAGTCCTGTATGAAATGGACGGTGTTCCGGAAGAGCTGGCCCGTGAAGCATTCAAGCTGGCAGCAGCGAAACTGCCGATTAAAACCACCTTTGTAACTAAGACGGTGATGTAA"/>
                    <sequence taxon="EcCa513a_O26_STEC" totalcount="4" value="ATGTTACAACCAAAGCGTACAAAATTCCGTAAAATGCACAAAGGCCGTAACCGCGGTCTGGCGCAGGGTACGGATGTTAGCTTCGGCAGCTTCGGTCTGAAAGCTGTTGGCCGTGGTCGTCTGACTGCCCGTCAGATCGAAGCAGCACGTCGTGCTATGACCCGTGCAGTTAAGCGTCAAGGTAAGATCTGGATCCGTGTGTTCCCGGACAAACCGATCACTGAAAAGCCGCTGGCAGTGCGTATGGGTAAAGGTAAAGGTAACGTGGAGTATTGGGTTGCCTTGATTCAGCCGGGTAAAGTCCTGTATGAAATGGACGGTGTTCCGGAAGAGCTGGCCCGTGAAGCATTCAAGCTGGCAGCAGCGAAACTGCCGATTAAAACCACCTTTGTAACTAAGACGGTGATGTAA"/>
                    <sequence taxon="EcCa514a_O26_nonSTEC" totalcount="4" value="ATGTTACAACCAAAGCGTACAAAATTCCGTAAAATGCACAAAGGCCGTAACCGCGGTCTGGCGCAGGGTACGGATGTTAGCTTCGGCAGCTTCGGTCTGAAAGCTGTTGGCCGTGGTCGTCTGACTGCCCGTCAGATCGAAGCAGCACGTCGTGCTATGACCCGTGCAGTTAAGCGTCAAGGTAAGATCTGGATCCGTGTGTTCCCGGACAAACCGATCACTGAAAAGCCGCTGGCAGTGCGTATGGGTAAAGGTAAAGGTAACGTGGAGTATTGGGTTGCCTTGATTCAGCCGGGTAAAGTCCTGTATGAAATGGACGGTGTTCCGGAAGAGCTGGCCCGTGAAGCATTCAAGCTGGCAGCAGCGAAACTGCCGATTAAAACCACCTTTGTAACTAAGACGGTGATGTAA"/>
                    <sequence taxon="EcCa26a_O157_nonSTEC" totalcount="4" value="ATGTTACAACCAAAGCGTACAAAATTCCGTAAAATGCACAAAGGCCGTAACCGCGGTCTGGCGCAGGGTACGGATGTTAGCTTCGGCAGCTTCGGTCTGAAAGCTGTTGGCCGTGGTCGTCTGACTGCCCGTCAGATCGAAGCAGCACGTCGTGCTATGACCCGTGCAGTTAAGCGTCAAGGTAAGATCTGGATCCGTGTGTTCCCGGACAAACCGATCACTGAAAAGCCGCTGGCAGTGCGTATGGGTAAAGGTAAAGGTAACGTGGAGTATTGGGTTGCCTTGATTCAGCCGGGTAAAGTCCTGTATGAAATGGACGGTGTTCCGGAAGAGCTGGCCCGTGAAGCATTCAAGCTGGCAGCAGCGAAACTGCCGATTAAAACCACCTTTGTAACTAAGACGGTGATGTAA"/>
                    <sequence taxon="EcCa491a_O157_STEC" totalcount="4" value="ATGTTACAACCAAAGCGTACAAAATTCCGTAAAATGCATAAAGGCCGTAACCGCGGTCTGGCGCAGGGTACGGATGTTAGCTTCGGCAGCTTCGGTCTGAAAGCTGTTGGCCGTGGTCGTCTGACTGCCCGTCAGATCGAAGCAGCACGTCGTGCTATGACCCGTGCAGTTAAGCGTCAAGGTAAGATCTGGATCCGTGTGTTCCCGGACAAACCGATCACTGAAAAGCCGCTGGCAGTGCGTATGGGTAAAGGTAAAGGTAACGTGGAGTATTGGGTTGCCTTGATTCAGCCGGGTAAAGTCCTGTATGAAATGGACGGTGTTCCGGAAGAGCTGGCCCGTGAAGCATTCAAGCTGGCAGCAGCGAAACTGCCGATTAAAACCACCTTTGTAACTAAGACGGTGATGTAA"/>
                    <sequence taxon="EcCa1a_O26_STEC" totalcount="4" value="ATGTTACAACCAAAGCGTACAAAATTCCGTAAAATGCACAAAGGCCGTAACCGCGGTCTGGCGCAGGGTACGGATGTTAGCTTCGGCAGCTTCGGTCTGAAAGCTGTTGGCCGTGGTCGTCTGACTGCCCGTCAGATCGAAGCAGCACGTCGTGCTATGACCCGTGCAGTTAAGCGTCAAGGTAAGATCTGGATCCGTGTGTTCCCGGACAAACCGATCACTGAAAAGCCGCTGGCAGTGCGTATGGGTAAAGGTAAAGGTAACGTGGAGTATTGGGTTGCCTTGATTCAGCCGGGTAAAGTCCTGTATGAAATGGACGGTGTTCCGGAAGAGCTGGCCCGTGAAGCATTCAAGCTGGCAGCAGCGAAACTGCCGATTAAAACCACCTTTGTAACTAAGACGGTGATGTAA"/>
                    <sequence taxon="EcCa452a_O157_STEC" totalcount="4" value="ATGTTACAACCAAAGCGTACAAAATTCCGTAAAATGCATAAAGGCCGTAACCGCGGTCTGGCGCAGGGTACGGATGTTAGCTTCGGCAGCTTCGGTCTGAAAGCTGTTGGCCGTGGTCGTCTGACTGCCCGTCAGATCGAAGCAGCACGTCGTGCTATGACCCGTGCAGTTAAGCGTCAAGGTAAGATCTGGATCCGTGTGTTCCCGGACAAACCGATCACTGAAAAGCCGCTGGCAGTGCGTATGGGTAAAGGTAAAGGTAACGTGGAGTATTGGGTTGCCTTGATTCAGCCGGGTAAAGTCCTGTATGAAATGGACGGTGTTCCGGAAGAGCTGGCCCGTGAAGCATTCAAGCTGGCAGCAGCGAAACTGCCGATTAAAACCACCTTTGTAACTAAGACGGTGATGTAA"/>
                    <sequence taxon="EcCa635a_O157_STEC" totalcount="4" value="ATGTTACAACCAAAGCGTACAAAATTCCGTAAAATGCATAAAGGCCGTAACCGCGGTCTGGCGCAGGGTACGGATGTTAGCTTCGGCAGCTTCGGTCTGAAAGCTGTTGGCCGTGGTCGTCTGACTGCCCGTCAGATCGAAGCAGCACGTCGTGCTATGACCCGTGCAGTTAAGCGTCAAGGTAAGATCTGGATCCGTGTGTTCCCGGACAAACCGATCACTGAAAAGCCGCTGGCAGTGCGTATGGGTAAAGGTAAAGGTAACGTGGAGTATTGGGTTGCCTTGATTCAGCCGGGTAAAGTCCTGTATGAAATGGACGGTGTTCCGGAAGAGCTGGCCCGTGAAGCATTCAAGCTGGCAGCAGCGAAACTGCCGATTAAAACCACCTTTGTAACTAAGACGGTGATGTAA"/>
                    <sequence taxon="EcCa583a_O157_nonSTEC" totalcount="4" value="ATGTTACAACCAAAGCGTACAAAATTCCGTAAAATGCACAAAGGCCGTAACCGCGGTCTGGCGCAGGGTACGGATGTTAGCTTCGGCAGCTTCGGTCTGAAAGCTGTTGGCCGTGGTCGTCTGACTGCCCGTCAGATCGAAGCAGCACGTCGTGCTATGACCCGTGCAGTTAAGCGTCAAGGTAAGATCTGGATCCGTGTGTTCCCGGACAAACCGATCACTGAAAAGCCGCTGGCAGTGCGTATGGGTAAAGGTAAAGGTAACGTGGAGTATTGGGTTGCCTTGATTCAGCCGGGTAAAGTCCTGTATGAAATGGACGGTGTTCCGGAAGAGCTGGCCCGTGAAGCATTCAAGCTGGCAGCAGCGAAACTGCCGATTAAAACCACCTTTGTAACTAAGACGGTGATGTAA"/>
                    <sequence taxon="EcCa21a_O157_nonSTEC" totalcount="4" value="ATGTTACAACCAAAGCGTACAAAATTCCGTAAAATGCACAAAGGCCGTAACCGCGGTCTGGCGCAGGGTACGGATGTTAGCTTCGGCAGCTTCGGTCTGAAAGCTGTTGGCCGTGGTCGTCTGACTGCCCGTCAGATCGAAGCAGCACGTCGTGCTATGACCCGTGCAGTTAAGCGTCAAGGTAAGATCTGGATCCGTGTGTTCCCGGACAAACCGATCACTGAAAAGCCGCTGGCAGTGCGTATGGGTAAAGGTAAAGGTAACGTGGAGTATTGGGTTGCCTTGATTCAGCCGGGTAAAGTCCTGTATGAAATGGACGGTGTTCCGGAAGAGCTGGCCCGTGAAGCATTCAAGCTGGCAGCAGCGAAACTGCCGATTAAAACCACCTTTGTAACTAAGACGGTGATGTAA"/>
                    <sequence taxon="EcCa63b_O157_STEC" totalcount="4" value="ATGTTACAACCAAAGCGTACAAAATTCCGTAAAATGCATAAAGGCCGTAACCGCGGTCTGGCGCAGGGTACGGATGTTAGCTTCGGCAGCTTCGGTCTGAAAGCTGTTGGCCGTGGTCGTCTGACTGCCCGTCAGATCGAAGCAGCACGTCGTGCTATGACCCGTGCAGTTAAGCGTCAAGGTAAGATCTGGATCCGTGTGTTCCCGGACAAACCGATCACTGAAAAGCCGCTGGCAGTGCGTATGGGTAAAGGTAAAGGTAACGTGGAGTATTGGGTTGCCTTGATTCAGCCGGGTAAAGTCCTGTATGAAATGGACGGTGTTCCGGAAGAGCTGGCCCGTGAAGCATTCAAGCTGGCAGCAGCGAAACTGCCGATTAAAACCACCTTTGTAACTAAGACGGTGATGTAA"/>
                    <sequence taxon="EcCa519a_O157_nonSTEC" totalcount="4" value="ATGTTACAACCAAAGCGTACAAAATTCCGTAAAATGCACAAAGGCCGTAACCGCGGTCTGGCGCAGGGTACGGATGTTAGCTTCGGCAGCTTCGGTCTGAAAGCTGTTGGCCGTGGTCGTCTGACTGCCCGTCAGATCGAAGCAGCACGTCGTGCTATGACCCGTGCAGTTAAGCGTCAAGGTAAGATCTGGATCCGTGTGTTCCCGGACAAACCGATCACTGAAAAGCCGCTGGCAGTGCGTATGGGTAAAGGTAAAGGTAACGTGGAGTATTGGGTTGCCTTGATTCAGCCGGGTAAAGTCCTGTATGAAATGGACGGTGTTCCGGAAGAGCTGGCCCGTGAAGCATTCAAGCTGGCAGCAGCGAAACTGCCGATTAAAACCACCTTTGTAACTAAGACGGTGATGTAA"/>
                    <sequence taxon="EcCa32a_O157_STEC" totalcount="4" value="ATGTTACAACCAAAGCGTACAAAATTCCGTAAAATGCATAAAGGCCGTAACCGCGGTCTGGCGCAGGGTACGGATGTTAGCTTCGGCAGCTTCGGTCTGAAAGCTGTTGGCCGTGGTCGTCTGACTGCCCGTCAGATCGAAGCAGCACGTCGTGCTATGACCCGTGCAGTTAAGCGTCAAGGTAAGATCTGGATCCGTGTGTTCCCGGACAAACCGATCACTGAAAAGCCGCTGGCAGTGCGTATGGGTAAAGGTAAAGGTAACGTGGAGTATTGGGTTGCCTTGATTCAGCCGGGTAAAGTCCTGTATGAAATGGACGGTGTTCCGGAAGAGCTGGCCCGTGAAGCATTCAAGCTGGCAGCAGCGAAACTGCCGATTAAAACCACCTTTGTAACTAAGACGGTGATGTAA"/>
                    <sequence taxon="EcCa569a_O26_nonSTEC" totalcount="4" value="ATGTTACAACCAAAGCGTACAAAATTCCGTAAAATGCACAAAGGCCGTAACCGCGGTCTGGCGCAGGGTACGGATGTTAGCTTCGGCAGCTTCGGTCTGAAAGCTGTTGGCCGTGGTCGTCTGACTGCCCGTCAGATCGAAGCAGCACGTCGTGCTATGACCCGTGCAGTTAAGCGTCAAGGTAAGATCTGGATCCGTGTGTTCCCGGACAAACCGATCACTGAAAAGCCGCTGGCAGTGCGTATGGGTAAAGGTAAAGGTAACGTGGAGTATTGGGTTGCCTTGATTCAGCCGGGTAAAGTCCTGTATGAAATGGACGGTGTTCCGGAAGAGCTGGCCCGTGAAGCATTCAAGCTGGCAGCAGCGAAACTGCCGATTAAAACCACCTTTGTAACTAAGACGGTGATGTAA"/>
                </data>
<data
id="filtered_Tessy01_rplQ_aligned"
name="alignment">
                    <sequence taxon="EcCa24a_O157_nonSTEC" totalcount="4" value="ATGCGCCATCGTAAGAGTGGTCGTCAACTGAACCGCAACAGCAGCCATCGCCAGGCTATGTTCCGCAATATGGCAGGTTCACTGGTTCGTCATGAAATCATCAAGACGACTCTGCCTAAAGCGAAAGAGCTGCGCCGCGTAGTTGAGCCGCTGATTACTCTTGCCAAGACTGATAGCGTTGCTAATCGTCGTCTGGCATTCGCCCGTACTCGTGATAACGAGATCGTGGCAAAACTGTTTAACGAACTGGGCCCGCGTTTCGCGAGCCGTGCCGGTGGTTACACTCGTATTCTGAAGTGTGGCTTCCGTGCAGGCGACAACGCGCCGATGGCTTACATCGAGCTGGTTGATCGTTCAGAGAAAGCAGAAGCTGCTGCAGAGTAA"/>
                    <sequence taxon="EcCa5a_O26_nonSTEC" totalcount="4" value="ATGCGCCATCGTAAGAGTGGTCGTCAACTGAACCGCAACAGCAGCCATCGCCAGGCTATGTTCCGCAATATGGCAGGTTCACTGGTTCGTCATGAAATCATCAAGACGACTCTGCCTAAAGCGAAAGAGCTGCGCCGCGTAGTTGAGCCGCTGATTACTCTTGCCAAGACTGATAGCGTTGCTAATCGTCGTCTGGCATTCGCCCGTACTCGTGATAACGAGATCGTGGCAAAACTGTTTAACGAACTGGGCCCGCGTTTCGCGAGCCGTGCCGGTGGTTACACTCGTATTCTGAAGTGTGGCTTCCGTGCAGGCGACAACGCGCCGATGGCTTACATCGAGCTGGTTGATCGTTCAGAGAAAGCAGAAGCTGCTGCAGAGTAA"/>
                    <sequence taxon="EcCa8a_O26_nonSTEC" totalcount="4" value="ATGCGCCATCGTAAGAGTGGTCGTCAACTGAACCGCAACAGCAGCCATCGCCAGGCTATGTTCCGCAATATGGCAGGTTCACTGGTTCGTCATGAAATCATCAAGACGACTCTGCCTAAAGCGAAAGAGCTGCGCCGCGTAGTTGAGCCGCTGATTACTCTTGCCAAGACTGATAGCGTTGCTAATCGTCGTCTGGCATTCGCCCGTACTCGTGATAACGAGATCGTGGCAAAACTGTTTAACGAACTGGGCCCGCGTTTCGCGAGCCGTGCCGGTGGTTACACTCGTATTCTGAAGTGTGGCTTCCGTGCAGGCGACAACGCGCCGATGGCTTACATCGAGCTGGTTGATCGTTCAGAGAAAGCAGAAGCTGCTGCAGAGTAA"/>
                    <sequence taxon="EcCa461b_O157_STEC" totalcount="4" value="ATGCGCCATCGTAAGAGTGGTCGTCAACTGAACCGCAACAGCAGCCATCGCCAGGCTATGTTCCGCAATATGGCAGGTTCACTGGTTCGTCATGAAATCATCAAGACGACTCTGCCTAAAGCGAAAGAGCTGCGCCGCGTAGTTGAGCCGCTGATTACTCTTGCCAAGACTGATAGCGTTGCTAATCGTCGTCTGGCATTCGCCCGTACTCGTGATAACGAGATCGTGGCAAAACTGTTTAACGAACTGGGCCCGCGTTTCGCGAGCCGTGCCGGTGGTTACACTCGTATTCTGAAGTGTGGCTTCCGTGCAGGCGACAACGCGCCGATGGCTTACATCGAGCTGGTTGATCGTTCAGAGAAAGCAGAAGCTGCTGCAGAGTAA"/>
                    <sequence taxon="EcHu44a_O157_STEC" totalcount="4" value="ATGCGCCATCGTAAGAGTGGTCGTCAACTGAACCGCAACAGCAGCCATCGCCAGGCTATGTTCCGCAATATGGCAGGTTCACTGGTTCGTCATGAAATCATCAAGACGACTCTGCCTAAAGCGAAAGAGCTGCGCCGCGTAGTTGAGCCGCTGATTACTCTTGCCAAGACTGATAGCGTTGCTAATCGTCGTCTGGCATTCGCCCGTACTCGTGATAACGAGATCGTGGCAAAACTGTTTAACGAACTGGGCCCGCGTTTCGCGAGCCGTGCCGGTGGTTACACTCGTATTCTGAAGTGTGGCTTCCGTGCAGGCGACAACGCGCCGATGGCTTACATCGAGCTGGTTGATCGTTCAGAGAAAGCAGAAGCTGCTGCAGAGTAA"/>
                    <sequence taxon="EcHu56a_O157_STEC" totalcount="4" value="ATGCGCCATCGTAAGAGTGGTCGTCAACTGAACCGCAACAGCAGCCATCGCCAGGCTATGTTCCGCAATATGGCAGGTTCACTGGTTCGTCATGAAATCATCAAGACGACTCTGCCTAAAGCGAAAGAGCTGCGCCGCGTAGTTGAGCCGCTGATTACTCTTGCCAAGACTGATAGCGTTGCTAATCGTCGTCTGGCATTCGCCCGTACTCGTGATAACGAGATCGTGGCAAAACTGTTTAACGAACTGGGCCCGCGTTTCGCGAGCCGTGCCGGTGGTTACACTCGTATTCTGAAGTGTGGCTTCCGTGCAGGCGACAACGCGCCGATGGCTTACATCGAGCTGGTTGATCGTTCAGAGAAAGCAGAAGCTGCTGCAGAGTAA"/>
                    <sequence taxon="EcHu68a_O157_STEC" totalcount="4" value="ATGCGCCATCGTAAGAGTGGTCGTCAACTGAACCGCAACAGCAGCCATCGCCAGGCTATGTTCCGCAATATGGCAGGTTCACTGGTTCGTCATGAAATCATCAAGACGACTCTGCCTAAAGCGAAAGAGCTGCGCCGCGTAGTTGAGCCGCTGATTACTCTTGCCAAGACTGATAGCGTTGCTAATCGTCGTCTGGCATTCGCCCGTACTCGTGATAACGAGATCGTGGCAAAACTGTTTAACGAACTGGGCCCGCGTTTCGCGAGCCGTGCCGGTGGTTACACTCGTATTCTGAAGTGTGGCTTCCGTGCAGGCGACAACGCGCCGATGGCTTACATCGAGCTGGTTGATCGTTCAGAGAAAGCAGAAGCTGCTGCAGAGTAA"/>
                    <sequence taxon="EcHu76a_O157_STEC" totalcount="4" value="ATGCGCCATCGTAAGAGTGGTCGTCAACTGAACCGCAACAGCAGCCATCGCCAGGCTATGTTCCGCAATATGGCAGGTTCACTGGTTCGTCATGAAATCATCAAGACGACTCTGCCTAAAGCGAAAGAGCTGCGCCGCGTAGTTGAGCCGCTGATTACTCTTGCCAAGACTGATAGCGTTGCTAATCGTCGTCTGGCATTCGCCCGTACTCGTGATAACGAGATCGTGGCAAAACTGTTTAACGAACTGGGCCCGCGTTTCGCGAGCCGTGCCGGTGGTTACACTCGTATTCTGAAGTGTGGCTTCCGTGCAGGCGACAACGCGCCGATGGCTTACATCGAGCTGGTTGATCGTTCAGAGAAAGCAGAAGCTGCTGCAGAGTAA"/>
                    <sequence taxon="EcHu93a_O157_STEC" totalcount="4" value="ATGCGCCATCGTAAGAGTGGTCGTCAACTGAACCGCAACAGCAGCCATCGCCAGGCTATGTTCCGCAATATGGCAGGTTCACTGGTTCGTCATGAAATCATCAAGACGACTCTGCCTAAAGCGAAAGAGCTGCGCCGCGTAGTTGAGCCGCTGATTACTCTTGCCAAGACTGATAGCGTTGCTAATCGTCGTCTGGCATTCGCCCGTACTCGTGATAACGAGATCGTGGCAAAACTGTTTAACGAACTGGGCCCGCGTTTCGCGAGCCGTGCCGGTGGTTACACTCGTATTCTGAAGTGTGGCTTCCGTGCAGGCGACAACGCGCCGATGGCTTACATCGAGCTGGTTGATCGTTCAGAGAAAGCAGAAGCTGCTGCAGAGTAA"/>
                    <sequence taxon="EcHu114a_O157_STEC" totalcount="4" value="ATGCGCCATCGTAAGAGTGGTCGTCAACTGAACCGCAACAGCAGCCATCGCCAGGCTATGTTCCGCAATATGGCAGGTTCACTGGTTCGTCATGAAATCATCAAGACGACTCTGCCTAAAGCGAAAGAGCTGCGCCGCGTAGTTGAGCCGCTGATTACTCTTGCCAAGACTGATAGCGTTGCTAATCGTCGTCTGGCATTCGCCCGTACTCGTGATAACGAGATCGTGGCAAAACTGTTTAACGAACTGGGCCCGCGTTTCGCGAGCCGTGCCGGTGGTTACACTCGTATTCTGAAGTGTGGCTTCCGTGCAGGCGACAACGCGCCGATGGCTTACATCGAGCTGGTTGATCGTTCAGAGAAAGCAGAAGCTGCTGCAGAGTAA"/>
                    <sequence taxon="EcCa513a_O26_STEC" totalcount="4" value="ATGCGCCATCGTAAGAGTGGTCGTCAACTGAACCGCAACAGCAGCCATCGCCAGGCTATGTTCCGCAATATGGCAGGTTCACTGGTTCGTCATGAAATCATCAAGACGACTCTGCCTAAAGCGAAAGAGCTGCGCCGCGTAGTTGAGCCGCTGATTACTCTTGCCAAGACTGATAGCGTTGCTAATCGTCGTCTGGCATTCGCCCGTACTCGTGATAACGAGATCGTGGCAAAACTGTTTAACGAACTGGGCCCGCGTTTCGCGAGCCGTGCCGGTGGTTACACTCGTATTCTGAAGTGTGGCTTCCGTGCAGGCGACAACGCGCCGATGGCTTACATCGAGCTGGTTGATCGTTCAGAGAAAGCAGAAGCTGCTGCAGAGTAA"/>
                    <sequence taxon="EcCa514a_O26_nonSTEC" totalcount="4" value="ATGCGCCATCGTAAGAGTGGTCGTCAACTGAACCGCAACAGCAGCCATCGCCAGGCTATGTTCCGCAATATGGCAGGTTCACTGGTTCGTCATGAAATCATCAAGACGACTCTGCCTAAAGCGAAAGAGCTGCGCCGCGTAGTTGAGCCGCTGATTACTCTTGCCAAGACTGATAGCGTTGCTAATCGTCGTCTGGCATTCGCCCGTACTCGTGATAACGAGATCGTGGCAAAACTGTTTAACGAACTGGGCCCGCGTTTCGCGAGCCGTGCCGGTGGTTACACTCGTATTCTGAAGTGTGGCTTCCGTGCAGGCGACAACGCGCCGATGGCTTACATCGAGCTGGTTGATCGTTCAGAGAAAGCAGAAGCTGCTGCAGAGTAA"/>
                    <sequence taxon="EcCa26a_O157_nonSTEC" totalcount="4" value="ATGCGCCATCGTAAGAGTGGTCGTCAACTGAACCGCAACAGCAGCCATCGCCAGGCTATGTTCCGCAATATGGCAGGTTCACTGGTTCGTCATGAAATCATCAAGACGACTCTGCCTAAAGCGAAAGAGCTGCGCCGCGTAGTTGAGCCGCTGATTACTCTTGCCAAGACTGATAGCGTTGCTAATCGTCGTCTGGCATTCGCCCGTACTCGTGATAACGAGATCGTGGCAAAACTGTTTAACGAACTGGGCCCGCGTTTCGCGAGCCGTGCCGGTGGTTACACTCGTATTCTGAAGTGTGGCTTCCGTGCAGGCGACAACGCGCCGATGGCTTACATCGAGCTGGTTGATCGTTCAGAGAAAGCAGAAGCTGCTGCAGAGTAA"/>
                    <sequence taxon="EcCa491a_O157_STEC" totalcount="4" value="ATGCGCCATCGTAAGAGTGGTCGTCAACTGAACCGCAACAGCAGCCATCGCCAGGCTATGTTCCGCAATATGGCAGGTTCACTGGTTCGTCATGAAATCATCAAGACGACTCTGCCTAAAGCGAAAGAGCTGCGCCGCGTAGTTGAGCCGCTGATTACTCTTGCCAAGACTGATAGCGTTGCTAATCGTCGTCTGGCATTCGCCCGTACTCGTGATAACGAGATCGTGGCAAAACTGTTTAACGAACTGGGCCCGCGTTTCGCGAGCCGTGCCGGTGGTTACACTCGTATTCTGAAGTGTGGCTTCCGTGCAGGCGACAACGCGCCGATGGCTTACATCGAGCTGGTTGATCGTTCAGAGAAAGCAGAAGCTGCTGCAGAGTAA"/>
                    <sequence taxon="EcCa1a_O26_STEC" totalcount="4" value="ATGCGCCATCGTAAGAGTGGTCGTCAACTGAACCGCAACAGCAGCCATCGCCAGGCTATGTTCCGCAATATGGCAGGTTCACTGGTTCGTCATGAAATCATCAAGACGACTCTGCCTAAAGCGAAAGAGCTGCGCCGCGTAGTTGAGCCGCTGATTACTCTTGCCAAGACTGATAGCGTTGCTAATCGTCGTCTGGCATTCGCCCGTACTCGTGATAACGAGATCGTGGCAAAACTGTTTAACGAACTGGGCCCGCGTTTCGCGAGCCGTGCCGGTGGTTACACTCGTATTCTGAAGTGTGGCTTCCGTGCAGGCGACAACGCGCCGATGGCTTACATCGAGCTGGTTGATCGTTCAGAGAAAGCAGAAGCTGCTGCAGAGTAA"/>
                    <sequence taxon="EcCa452a_O157_STEC" totalcount="4" value="ATGCGCCATCGTAAGAGTGGTCGTCAACTGAACCGCAACAGCAGCCATCGCCAGGCTATGTTCCGCAATATGGCAGGTTCACTGGTTCGTCATGAAATCATCAAGACGACTCTGCCTAAAGCGAAAGAGCTGCGCCGCGTAGTTGAGCCGCTGATTACTCTTGCCAAGACTGATAGCGTTGCTAATCGTCGTCTGGCATTCGCCCGTACTCGTGATAACGAGATCGTGGCAAAACTGTTTAACGAACTGGGCCCGCGTTTCGCGAGCCGTGCCGGTGGTTACACTCGTATTCTGAAGTGTGGCTTCCGTGCAGGCGACAACGCGCCGATGGCTTACATCGAGCTGGTTGATCGTTCAGAGAAAGCAGAAGCTGCTGCAGAGTAA"/>
                    <sequence taxon="EcCa635a_O157_STEC" totalcount="4" value="ATGCGCCATCGTAAGAGTGGTCGTCAACTGAACCGCAACAGCAGCCATCGCCAGGCTATGTTCCGCAATATGGCAGGTTCACTGGTTCGTCATGAAATCATCAAGACGACTCTGCCTAAAGCGAAAGAGCTGCGCCGCGTAGTTGAGCCGCTGATTACTCTTGCCAAGACTGATAGCGTTGCTAATCGTCGTCTGGCATTCGCCCGTACTCGTGATAACGAGATCGTGGCAAAACTGTTTAACGAACTGGGCCCGCGTTTCGCGAGCCGTGCCGGTGGTTACACTCGTATTCTGAAGTGTGGCTTCCGTGCAGGCGACAACGCGCCGATGGCTTACATCGAGCTGGTTGATCGTTCAGAGAAAGCAGAAGCTGCTGCAGAGTAA"/>
                    <sequence taxon="EcCa583a_O157_nonSTEC" totalcount="4" value="ATGCGCCATCGTAAGAGTGGTCGTCAACTGAACCGCAACAGCAGCCATCGCCAGGCTATGTTCCGCAATATGGCAGGTTCACTGGTTCGTCATGAAATCATCAAGACGACTCTGCCTAAAGCGAAAGAGCTGCGCCGCGTAGTTGAGCCGCTGATTACTCTTGCCAAGACTGATAGCGTTGCTAATCGTCGTCTGGCATTCGCCCGTACTCGTGATAACGAGATCGTGGCAAAACTGTTTAACGAACTGGGCCCGCGTTTCGCGAGCCGTGCCGGTGGTTACACTCGTATTCTGAAGTGTGGCTTCCGTGCAGGCGACAACGCGCCGATGGCTTACATCGAGCTGGTTGATCGTTCAGAGAAAGCAGAAGCTGCTGCAGAGTAA"/>
                    <sequence taxon="EcCa21a_O157_nonSTEC" totalcount="4" value="ATGCGCCATCGTAAGAGTGGTCGTCAACTGAACCGCAACAGCAGCCATCGCCAGGCTATGTTCCGCAATATGGCAGGTTCACTGGTTCGTCATGAAATCATCAAGACGACTCTGCCTAAAGCGAAAGAGCTGCGCCGCGTAGTTGAGCCGCTGATTACTCTTGCCAAGACTGATAGCGTTGCTAATCGTCGTCTGGCATTCGCCCGTACTCGTGATAACGAGATCGTGGCAAAACTGTTTAACGAACTGGGCCCGCGTTTCGCGAGCCGTGCCGGTGGTTACACTCGTATTCTGAAGTGTGGCTTCCGTGCAGGCGACAACGCGCCGATGGCTTACATCGAGCTGGTTGATCGTTCAGAGAAAGCAGAAGCTGCTGCAGAGTAA"/>
                    <sequence taxon="EcCa63b_O157_STEC" totalcount="4" value="ATGCGCCATCGTAAGAGTGGTCGTCAACTGAACCGCAACAGCAGCCATCGCCAGGCTATGTTCCGCAATATGGCAGGTTCACTGGTTCGTCATGAAATCATCAAGACGACTCTGCCTAAAGCGAAAGAGCTGCGCCGCGTAGTTGAGCCGCTGATTACTCTTGCCAAGACTGATAGCGTTGCTAATCGTCGTCTGGCATTCGCCCGTACTCGTGATAACGAGATCGTGGCAAAACTGTTTAACGAACTGGGCCCGCGTTTCGCGAGCCGTGCCGGTGGTTACACTCGTATTCTGAAGTGTGGCTTCCGTGCAGGCGACAACGCGCCGATGGCTTACATCGAGCTGGTTGATCGTTCAGAGAAAGCAGAAGCTGCTGCAGAGTAA"/>
                    <sequence taxon="EcCa519a_O157_nonSTEC" totalcount="4" value="ATGCGCCATCGTAAGAGTGGTCGTCAACTGAACCGCAACAGCAGCCATCGCCAGGCTATGTTCCGCAATATGGCAGGTTCACTGGTTCGTCATGAAATCATCAAGACGACTCTGCCTAAAGCGAAAGAGCTGCGCCGCGTAGTTGAGCCGCTGATTACTCTTGCCAAGACTGATAGCGTTGCTAATCGTCGTCTGGCATTCGCCCGTACTCGTGATAACGAGATCGTGGCAAAACTGTTTAACGAACTGGGCCCGCGTTTCGCGAGCCGTGCCGGTGGTTACACTCGTATTCTGAAGTGTGGCTTCCGTGCAGGCGACAACGCGCCGATGGCTTACATCGAGCTGGTTGATCGTTCAGAGAAAGCAGAAGCTGCTGCAGAGTAA"/>
                    <sequence taxon="EcCa32a_O157_STEC" totalcount="4" value="ATGCGCCATCGTAAGAGTGGTCGTCAACTGAACCGCAACAGCAGCCATCGCCAGGCTATGTTCCGCAATATGGCAGGTTCACTGGTTCGTCATGAAATCATCAAGACGACTCTGCCTAAAGCGAAAGAGCTGCGCCGCGTAGTTGAGCCGCTGATTACTCTTGCCAAGACTGATAGCGTTGCTAATCGTCGTCTGGCATTCGCCCGTACTCGTGATAACGAGATCGTGGCAAAACTGTTTAACGAACTGGGCCCGCGTTTCGCGAGCCGTGCCGGTGGTTACACTCGTATTCTGAAGTGTGGCTTCCGTGCAGGCGACAACGCGCCGATGGCTTACATCGAGCTGGTTGATCGTTCAGAGAAAGCAGAAGCTGCTGCAGAGTAA"/>
                    <sequence taxon="EcCa569a_O26_nonSTEC" totalcount="4" value="ATGCGCCATCGTAAGAGTGGTCGTCAACTGAACCGCAACAGCAGCCATCGCCAGGCTATGTTCCGCAATATGGCAGGTTCACTGGTTCGTCATGAAATCATCAAGACGACTCTGCCTAAAGCGAAAGAGCTGCGCCGCGTAGTTGAGCCGCTGATTACTCTTGCCAAGACTGATAGCGTTGCTAATCGTCGTCTGGCATTCGCCCGTACTCGTGATAACGAGATCGTGGCAAAACTGTTTAACGAACTGGGCCCGCGTTTCGCGAGCCGTGCCGGTGGTTACACTCGTATTCTGAAGTGTGGCTTCCGTGCAGGCGACAACGCGCCGATGGCTTACATCGAGCTGGTTGATCGTTCAGAGAAAGCAGAAGCTGCTGCAGAGTAA"/>
                </data>
<data
id="filtered_Tessy01_rplR_aligned"
name="alignment">
                    <sequence taxon="EcCa24a_O157_nonSTEC" totalcount="4" value="ATGGATAAGAAATCTGCTCGTATCCGTCGTGCGACCCGCGCACGCCGCAAGCTCCAGGAGCTGGGCGCAACTCGCCTGGTGGTACATCGTACCCCGCGTCACATTTACGCACAGGTAATTGCACCGAACGGTTCTGAAGTTCTGGTAGCTGCTTCTACTGTAGAAAAAGCTATCGCTGAACAACTGAAGTACACCGGTAACAAAGACGCGGCTGCAGCTGTGGGTAAAGCTGTCGCTGAACGCGCTCTGGAAAAAGGCATCAAAGATGTATCCTTTGACCGTTCCGGGTTCCAATATCATGGTCGTGTCCAGGCACTGGCAGATGCTGCCCGTGAAGCTGGCCTTCAGTTCTAA"/>
                    <sequence taxon="EcCa5a_O26_nonSTEC" totalcount="4" value="ATGGATAAGAAATCTGCTCGTATCCGTCGTGCGACCCGCGCACGCCGCAAGCTCCAGGAGCTGGGCGCAACTCGCCTGGTGGTACATCGTACCCCGCGTCACATTTACGCACAGGTAATTGCACCGAACGGTTCTGAAGTTCTGGTAGCTGCTTCTACTGTAGAAAAAGCTATCGCTGAACAACTGAAGTACACCGGTAACAAAGACGCGGCTGCAGCTGTGGGTAAAGCTGTCGCTGAACGCGCTCTGGAAAAAGGCATCAAAGATGTATCCTTTGACCGTTCCGGGTTCCAATATCATGGTCGTGTCCAGGCACTGGCAGATGCTGCCCGTGAAGCTGGCCTTCAGTTCTAA"/>
                    <sequence taxon="EcCa8a_O26_nonSTEC" totalcount="4" value="ATGGATAAGAAATCTGCTCGTATCCGTCGTGCGACCCGCGCACGCCGCAAGCTCCAGGAGCTGGGCGCAACTCGCCTGGTGGTACATCGTACCCCGCGTCACATTTACGCACAGGTAATTGCACCGAACGGTTCTGAAGTTCTGGTAGCTGCTTCTACTGTAGAAAAAGCTATCGCTGAACAACTGAAGTACACCGGTAACAAAGACGCGGCTGCAGCTGTGGGTAAAGCTGTCGCTGAACGCGCTCTGGAAAAAGGCATCAAAGATGTATCCTTTGACCGTTCCGGGTTCCAATATCATGGTCGTGTCCAGGCACTGGCAGATGCTGCCCGTGAAGCTGGCCTTCAGTTCTAA"/>
                    <sequence taxon="EcCa461b_O157_STEC" totalcount="4" value="ATGGATAAGAAATCTGCTCGTATCCGTCGTGCGACCCGCGCACGCCGCAAGCTCCAGGAGCTGGGCGCAACTCGCCTGGTGGTACATCGTACCCCGCGTCACATTTACGCACAGGTAATTGCACCGAACGGTTCTGAAGTTCTGGTAGCTGCTTCTACTGTAGAAAAAGCTATCGCTGAACAACTGAAGTACACCGGTAACAAAGACGCGGCTGCAGCTGTGGGTAAAGCTGTCGCTGAACGCGCTCTGGAAAAAGGCATCAAAGATGTATCCTTTGACCGTTCCGGGTTCCAATATCATGGTCGTGTCCAGGCACTGGCAGATGCTGCCCGTGAAGCTGGCCTTCAGTTCTAA"/>
                    <sequence taxon="EcHu44a_O157_STEC" totalcount="4" value="ATGGATAAGAAATCTGCTCGTATCCGTCGTGCGACCCGCGCACGCCGCAAGCTCCAGGAGCTGGGCGCAACTCGCCTGGTGGTACATCGTACCCCGCGTCACATTTACGCACAGGTAATTGCACCGAACGGTTCTGAAGTTCTGGTAGCTGCTTCTACTGTAGAAAAAGCTATCGCTGAACAACTGAAGTACACCGGTAACAAAGACGCGGCTGCAGCTGTGGGTAAAGCTGTCGCTGAACGCGCTCTGGAAAAAGGCATCAAAGATGTATCCTTTGACCGTTCCGGGTTCCAATATCATGGTCGTGTCCAGGCACTGGCAGATGCTGCCCGTGAAGCTGGCCTTCAGTTCTAA"/>
                    <sequence taxon="EcHu56a_O157_STEC" totalcount="4" value="ATGGATAAGAAATCTGCTCGTATCCGTCGTGCGACCCGCGCACGCCGCAAGCTCCAGGAGCTGGGCGCAACTCGCCTGGTGGTACATCGTACCCCGCGTCACATTTACGCACAGGTAATTGCACCGAACGGTTCTGAAGTTCTGGTAGCTGCTTCTACTGTAGAAAAAGCTATCGCTGAACAACTGAAGTACACCGGTAACAAAGACGCGGCTGCAGCTGTGGGTAAAGCTGTCGCTGAACGCGCTCTGGAAAAAGGCATCAAAGATGTATCCTTTGACCGTTCCGGGTTCCAATATCATGGTCGTGTCCAGGCACTGGCAGATGCTGCCCGTGAAGCTGGCCTTCAGTTCTAA"/>
                    <sequence taxon="EcHu68a_O157_STEC" totalcount="4" value="ATGGATAAGAAATCTGCTCGTATCCGTCGTGCGACCCGCGCACGCCGCAAGCTCCAGGAGCTGGGCGCAACTCGCCTGGTGGTACATCGTACCCCGCGTCACATTTACGCACAGGTAATTGCACCGAACGGTTCTGAAGTTCTGGTAGCTGCTTCTACTGTAGAAAAAGCTATCGCTGAACAACTGAAGTACACCGGTAACAAAGACGCGGCTGCAGCTGTGGGTAAAGCTGTCGCTGAACGCGCTCTGGAAAAAGGCATCAAAGATGTATCCTTTGACCGTTCCGGGTTCCAATATCATGGTCGTGTCCAGGCACTGGCAGATGCTGCCCGTGAAGCTGGCCTTCAGTTCTAA"/>
                    <sequence taxon="EcHu76a_O157_STEC" totalcount="4" value="ATGGATAAGAAATCTGCTCGTATCCGTCGTGCGACCCGCGCACGCCGCAAGCTCCAGGAGCTGGGCGCAACTCGCCTGGTGGTACATCGTACCCCGCGTCACATTTACGCACAGGTAATTGCACCGAACGGTTCTGAAGTTCTGGTAGCTGCTTCTACTGTAGAAAAAGCTATCGCTGAACAACTGAAGTACACCGGTAACAAAGACGCGGCTGCAGCTGTGGGTAAAGCTGTCGCTGAACGCGCTCTGGAAAAAGGCATCAAAGATGTATCCTTTGACCGTTCCGGGTTCCAATATCATGGTCGTGTCCAGGCACTGGCAGATGCTGCCCGTGAAGCTGGCCTTCAGTTCTAA"/>
                    <sequence taxon="EcHu93a_O157_STEC" totalcount="4" value="ATGGATAAGAAATCTGCTCGTATCCGTCGTGCGACCCGCGCACGCCGCAAGCTCCAGGAGCTGGGCGCAACTCGCCTGGTGGTACATCGTACCCCGCGTCACATTTACGCACAGGTAATTGCACCGAACGGTTCTGAAGTTCTGGTAGCTGCTTCTACTGTAGAAAAAGCTATCGCTGAACAACTGAAGTACACCGGTAACAAAGACGCGGCTGCAGCTGTGGGTAAAGCTGTCGCTGAACGCGCTCTGGAAAAAGGCATCAAAGATGTATCCTTTGACCGTTCCGGGTTCCAATATCATGGTCGTGTCCAGGCACTGGCAGATGCTGCCCGTGAAGCTGGCCTTCAGTTCTAA"/>
                    <sequence taxon="EcHu114a_O157_STEC" totalcount="4" value="ATGGATAAGAAATCTGCTCGTATCCGTCGTGCGACCCGCGCACGCCGCAAGCTCCAGGAGCTGGGCGCAACTCGCCTGGTGGTACATCGTACCCCGCGTCACATTTACGCACAGGTAATTGCACCGAACGGTTCTGAAGTTCTGGTAGCTGCTTCTACTGTAGAAAAAGCTATCGCTGAACAACTGAAGTACACCGGTAACAAAGACGCGGCTGCAGCTGTGGGTAAAGCTGTCGCTGAACGCGCTCTGGAAAAAGGCATCAAAGATGTATCCTTTGACCGTTCCGGGTTCCAATATCATGGTCGTGTCCAGGCACTGGCAGATGCTGCCCGTGAAGCTGGCCTTCAGTTCTAA"/>
                    <sequence taxon="EcCa513a_O26_STEC" totalcount="4" value="ATGGATAAGAAATCTGCTCGTATCCGTCGTGCGACCCGCGCACGCCGCAAGCTCCAGGAGCTGGGCGCAACTCGCCTGGTGGTACATCGTACCCCGCGTCACATTTACGCACAGGTAATTGCACCGAACGGTTCTGAAGTTCTGGTAGCTGCTTCTACTGTAGAAAAAGCTATCGCTGAACAACTGAAGTACACCGGTAACAAAGACGCGGCTGCAGCTGTGGGTAAAGCTGTCGCTGAACGCGCTCTGGAAAAAGGCATCAAAGATGTATCCTTTGACCGTTCCGGGTTCCAATATCATGGTCGTGTCCAGGCACTGGCAGATGCTGCCCGTGAAGCTGGCCTTCAGTTCTAA"/>
                    <sequence taxon="EcCa514a_O26_nonSTEC" totalcount="4" value="ATGGATAAGAAATCTGCTCGTATCCGTCGTGCGACCCGCGCACGCCGCAAGCTCCAGGAGCTGGGCGCAACTCGCCTGGTGGTACATCGTACCCCGCGTCACATTTACGCACAGGTAATTGCACCGAACGGTTCTGAAGTTCTGGTAGCTGCTTCTACTGTAGAAAAAGCTATCGCTGAACAACTGAAGTACACCGGTAACAAAGACGCGGCTGCAGCTGTGGGTAAAGCTGTCGCTGAACGCGCTCTGGAAAAAGGCATCAAAGATGTATCCTTTGACCGTTCCGGGTTCCAATATCATGGTCGTGTCCAGGCACTGGCAGATGCTGCCCGTGAAGCTGGCCTTCAGTTCTAA"/>
                    <sequence taxon="EcCa26a_O157_nonSTEC" totalcount="4" value="ATGGATAAGAAATCTGCTCGTATCCGTCGTGCGACCCGCGCACGCCGCAAGCTCCAGGAGCTGGGCGCAACTCGCCTGGTGGTACATCGTACCCCGCGTCACATTTACGCACAGGTAATTGCACCGAACGGTTCTGAAGTTCTGGTAGCTGCTTCTACTGTAGAAAAAGCTATCGCTGAACAACTGAAGTACACCGGTAACAAAGACGCGGCTGCAGCTGTGGGTAAAGCTGTCGCTGAACGCGCTCTGGAAAAAGGCATCAAAGATGTATCCTTTGACCGTTCCGGGTTCCAATATCATGGTCGTGTCCAGGCACTGGCAGATGCTGCCCGTGAAGCTGGCCTTCAGTTCTAA"/>
                    <sequence taxon="EcCa491a_O157_STEC" totalcount="4" value="ATGGATAAGAAATCTGCTCGTATCCGTCGTGCGACCCGCGCACGCCGCAAGCTCCAGGAGCTGGGCGCAACTCGCCTGGTGGTACATCGTACCCCGCGTCACATTTACGCACAGGTAATTGCACCGAACGGTTCTGAAGTTCTGGTAGCTGCTTCTACTGTAGAAAAAGCTATCGCTGAACAACTGAAGTACACCGGTAACAAAGACGCGGCTGCAGCTGTGGGTAAAGCTGTCGCTGAACGCGCTCTGGAAAAAGGCATCAAAGATGTATCCTTTGACCGTTCCGGGTTCCAATATCATGGTCGTGTCCAGGCACTGGCAGATGCTGCCCGTGAAGCTGGCCTTCAGTTCTAA"/>
                    <sequence taxon="EcCa1a_O26_STEC" totalcount="4" value="ATGGATAAGAAATCTGCTCGTATCCGTCGTGCGACCCGCGCACGCCGCAAGCTCCAGGAGCTGGGCGCAACTCGCCTGGTGGTACATCGTACCCCGCGTCACATTTACGCACAGGTAATTGCACCGAACGGTTCTGAAGTTCTGGTAGCTGCTTCTACTGTAGAAAAAGCTATCGCTGAACAACTGAAGTACACCGGTAACAAAGACGCGGCTGCAGCTGTGGGTAAAGCTGTCGCTGAACGCGCTCTGGAAAAAGGCATCAAAGATGTATCCTTTGACCGTTCCGGGTTCCAATATCATGGTCGTGTCCAGGCACTGGCAGATGCTGCCCGTGAAGCTGGCCTTCAGTTCTAA"/>
                    <sequence taxon="EcCa452a_O157_STEC" totalcount="4" value="ATGGATAAGAAATCTGCTCGTATCCGTCGTGCGACCCGCGCACGCCGCAAGCTCCAGGAGCTGGGCGCAACTCGCCTGGTGGTACATCGTACCCCGCGTCACATTTACGCACAGGTAATTGCACCGAACGGTTCTGAAGTTCTGGTAGCTGCTTCTACTGTAGAAAAAGCTATCGCTGAACAACTGAAGTACACCGGTAACAAAGACGCGGCTGCAGCTGTGGGTAAAGCTGTCGCTGAACGCGCTCTGGAAAAAGGCATCAAAGATGTATCCTTTGACCGTTCCGGGTTCCAATATCATGGTCGTGTCCAGGCACTGGCAGATGCTGCCCGTGAAGCTGGCCTTCAGTTCTAA"/>
                    <sequence taxon="EcCa635a_O157_STEC" totalcount="4" value="ATGGATAAGAAATCTGCTCGTATCCGTCGTGCGACCCGCGCACGCCGCAAGCTCCAGGAGCTGGGCGCAACTCGCCTGGTGGTACATCGTACCCCGCGTCACATTTACGCACAGGTAATTGCACCGAACGGTTCTGAAGTTCTGGTAGCTGCTTCTACTGTAGAAAAAGCTATCGCTGAACAACTGAAGTACACCGGTAACAAAGACGCGGCTGCAGCTGTGGGTAAAGCTGTCGCTGAACGCGCTCTGGAAAAAGGCATCAAAGATGTATCCTTTGACCGTTCCGGGTTCCAATATCATGGTCGTGTCCAGGCACTGGCAGATGCTGCCCGTGAAGCTGGCCTTCAGTTCTAA"/>
                    <sequence taxon="EcCa583a_O157_nonSTEC" totalcount="4" value="ATGGATAAGAAATCTGCTCGTATCCGTCGTGCGACCCGCGCACGCCGCAAGCTCCAGGAGCTGGGCGCAACTCGCCTGGTGGTACATCGTACCCCGCGTCACATTTACGCACAGGTAATTGCACCGAACGGTTCTGAAGTTCTGGTAGCTGCTTCTACTGTAGAAAAAGCTATCGCTGAACAACTGAAGTACACCGGTAACAAAGACGCGGCTGCAGCTGTGGGTAAAGCTGTCGCTGAACGCGCTCTGGAAAAAGGCATCAAAGATGTATCCTTTGACCGTTCCGGGTTCCAATATCATGGTCGTGTCCAGGCACTGGCAGATGCTGCCCGTGAAGCTGGCCTTCAGTTCTAA"/>
                    <sequence taxon="EcCa21a_O157_nonSTEC" totalcount="4" value="ATGGATAAGAAATCTGCTCGTATCCGTCGTGCGACCCGCGCACGCCGCAAGCTCCAGGAGCTGGGCGCAACTCGCCTGGTGGTACATCGTACCCCGCGTCACATTTACGCACAGGTAATTGCACCGAACGGTTCTGAAGTTCTGGTAGCTGCTTCTACTGTAGAAAAAGCTATCGCTGAACAACTGAAGTACACCGGTAACAAAGACGCGGCTGCAGCTGTGGGTAAAGCTGTCGCTGAACGCGCTCTGGAAAAAGGCATCAAAGATGTATCCTTTGACCGTTCCGGGTTCCAATATCATGGTCGTGTCCAGGCACTGGCAGATGCTGCCCGTGAAGCTGGCCTTCAGTTCTAA"/>
                    <sequence taxon="EcCa63b_O157_STEC" totalcount="4" value="ATGGATAAGAAATCTGCTCGTATCCGTCGTGCGACCCGCGCACGCCGCAAGCTCCAGGAGCTGGGCGCAACTCGCCTGGTGGTACATCGTACCCCGCGTCACATTTACGCACAGGTAATTGCACCGAACGGTTCTGAAGTTCTGGTAGCTGCTTCTACTGTAGAAAAAGCTATCGCTGAACAACTGAAGTACACCGGTAACAAAGACGCGGCTGCAGCTGTGGGTAAAGCTGTCGCTGAACGCGCTCTGGAAAAAGGCATCAAAGATGTATCCTTTGACCGTTCCGGGTTCCAATATCATGGTCGTGTCCAGGCACTGGCAGATGCTGCCCGTGAAGCTGGCCTTCAGTTCTAA"/>
                    <sequence taxon="EcCa519a_O157_nonSTEC" totalcount="4" value="ATGGATAAGAAATCTGCTCGTATCCGTCGTGCGACCCGCGCACGCCGCAAGCTCCAGGAGCTGGGCGCAACTCGCCTGGTGGTACATCGTACCCCGCGTCACATTTACGCACAGGTAATTGCACCGAACGGTTCTGAAGTTCTGGTAGCTGCTTCTACTGTAGAAAAAGCTATCGCTGAACAACTGAAGTACACCGGTAACAAAGACGCGGCTGCAGCTGTGGGTAAAGCTGTCGCTGAACGCGCTCTGGAAAAAGGCATCAAAGATGTATCCTTTGACCGTTCCGGGTTCCAATATCATGGTCGTGTCCAGGCACTGGCAGATGCTGCCCGTGAAGCTGGCCTTCAGTTCTAA"/>
                    <sequence taxon="EcCa32a_O157_STEC" totalcount="4" value="ATGGATAAGAAATCTGCTCGTATCCGTCGTGCGACCCGCGCACGCCGCAAGCTCCAGGAGCTGGGCGCAACTCGCCTGGTGGTACATCGTACCCCGCGTCACATTTACGCACAGGTAATTGCACCGAACGGTTCTGAAGTTCTGGTAGCTGCTTCTACTGTAGAAAAAGCTATCGCTGAACAACTGAAGTACACCGGTAACAAAGACGCGGCTGCAGCTGTGGGTAAAGCTGTCGCTGAACGCGCTCTGGAAAAAGGCATCAAAGATGTATCCTTTGACCGTTCCGGGTTCCAATATCATGGTCGTGTCCAGGCACTGGCAGATGCTGCCCGTGAAGCTGGCCTTCAGTTCTAA"/>
                    <sequence taxon="EcCa569a_O26_nonSTEC" totalcount="4" value="ATGGATAAGAAATCTGCTCGTATCCGTCGTGCGACCCGCGCACGCCGCAAGCTCCAGGAGCTGGGCGCAACTCGCCTGGTGGTACATCGTACCCCGCGTCACATTTACGCACAGGTAATTGCACCGAACGGTTCTGAAGTTCTGGTAGCTGCTTCTACTGTAGAAAAAGCTATCGCTGAACAACTGAAGTACACCGGTAACAAAGACGCGGCTGCAGCTGTGGGTAAAGCTGTCGCTGAACGCGCTCTGGAAAAAGGCATCAAAGATGTATCCTTTGACCGTTCCGGGTTCCAATATCATGGTCGTGTCCAGGCACTGGCAGATGCTGCCCGTGAAGCTGGCCTTCAGTTCTAA"/>
                </data>
<data
id="filtered_Tessy01_rplS_aligned"
name="alignment">
                    <sequence taxon="EcCa24a_O157_nonSTEC" totalcount="4" value="ATGAGCAACATTATTAAGCAACTTGAACAAGAGCAGATGAAGCAGGACGTACCTTCCTTCCGTCCGGGTGATACCGTGGAAGTGAAAGTATGGGTTGTTGAAGGTTCCAAAAAACGTCTGCAGGCATTCGAGGGCGTGGTTATCGCTATTCGTAACCGCGGTCTGCACTCTGCATTCACTGTTCGTAAAATTTCCAACGGCGAAGGCGTTGAGCGTGTCTTCCAGACTCACTCTCCGGTAGTTGACAGCATTTCTGTCAAACGTCGTGGTGCTGTTCGTAAAGCTAAACTGTACTACCTGCGTGAGCGTACTGGTAAGGCTGCTCGTATCAAAGAGCGTCTTAACTAA"/>
                    <sequence taxon="EcCa5a_O26_nonSTEC" totalcount="4" value="ATGAGCAACATTATTAAGCAACTTGAACAAGAGCAGATGAAGCAGGACGTACCTTCCTTCCGTCCGGGTGATACCGTGGAAGTGAAAGTATGGGTTGTTGAAGGTTCCAAAAAACGTCTGCAGGCATTCGAGGGCGTGGTTATCGCTATTCGTAACCGCGGTCTGCACTCTGCATTCACTGTTCGTAAAATTTCCAACGGCGAAGGCGTTGAGCGTGTCTTCCAGACTCACTCTCCGGTAGTTGACAGCATTTCTGTCAAACGTCGTGGTGCTGTTCGTAAAGCTAAACTGTACTACCTGCGTGAGCGTACTGGTAAGGCTGCTCGTATCAAAGAGCGTCTTAACTAA"/>
                    <sequence taxon="EcCa8a_O26_nonSTEC" totalcount="4" value="ATGAGCAACATTATTAAGCAACTTGAACAAGAGCAGATGAAGCAGGACGTACCTTCCTTCCGTCCGGGTGATACCGTGGAAGTGAAAGTATGGGTTGTTGAAGGTTCCAAAAAACGTCTGCAGGCATTCGAGGGCGTGGTTATCGCTATTCGTAACCGCGGTCTGCACTCTGCATTCACTGTTCGTAAAATTTCCAACGGCGAAGGCGTTGAGCGTGTCTTCCAGACTCACTCTCCGGTAGTTGACAGCATTTCTGTCAAACGTCGTGGTGCTGTTCGTAAAGCTAAACTGTACTACCTGCGTGAGCGTACTGGTAAGGCTGCTCGTATCAAAGAGCGTCTTAACTAA"/>
                    <sequence taxon="EcCa461b_O157_STEC" totalcount="4" value="ATGAGCAACATTATTAAGCAACTTGAACAAGAGCAGATGAAGCAGGACGTACCTTCCTTCCGTCCGGGTGATACCGTGGAAGTGAAAGTATGGGTTGTTGAAGGTTCCAAAAAACGTCTGCAGGCATTCGAGGGCGTGGTTATCGCTATTCGTAACCGCGGTCTGCACTCTGCATTCACTGTTCGTAAAATTTCCAACGGCGAAGGCGTTGAGCGTGTCTTCCAGACTCACTCTCCGGTAGTTGACAGCATTTCTGTCAAACGTCGTGGTGCTGTTCGTAAAGCTAAACTGTACTACCTGCGTGAGCGTACTGGTAAGGCTGCTCGTATCAAAGAGCGTCTTAACTAA"/>
                    <sequence taxon="EcHu44a_O157_STEC" totalcount="4" value="ATGAGCAACATTATTAAGCAACTTGAACAAGAGCAGATGAAGCAGGACGTACCTTCCTTCCGTCCGGGTGATACCGTGGAAGTGAAAGTATGGGTTGTTGAAGGTTCCAAAAAACGTCTGCAGGCATTCGAGGGCGTGGTTATCGCTATTCGTAACCGCGGTCTGCACTCTGCATTCACTGTTCGTAAAATTTCCAACGGCGAAGGCGTTGAGCGTGTCTTCCAGACTCACTCTCCGGTAGTTGACAGCATTTCTGTCAAACGTCGTGGTGCTGTTCGTAAAGCTAAACTGTACTACCTGCGTGAGCGTACTGGTAAGGCTGCTCGTATCAAAGAGCGTCTTAACTAA"/>
                    <sequence taxon="EcHu56a_O157_STEC" totalcount="4" value="ATGAGCAACATTATTAAGCAACTTGAACAAGAGCAGATGAAGCAGGACGTACCTTCCTTCCGTCCGGGTGATACCGTGGAAGTGAAAGTATGGGTTGTTGAAGGTTCCAAAAAACGTCTGCAGGCATTCGAGGGCGTGGTTATCGCTATTCGTAACCGCGGTCTGCACTCTGCATTCACTGTTCGTAAAATTTCCAACGGCGAAGGCGTTGAGCGTGTCTTCCAGACTCACTCTCCGGTAGTTGACAGCATTTCTGTCAAACGTCGTGGTGCTGTTCGTAAAGCTAAACTGTACTACCTGCGTGAGCGTACTGGTAAGGCTGCTCGTATCAAAGAGCGTCTTAACTAA"/>
                    <sequence taxon="EcHu68a_O157_STEC" totalcount="4" value="ATGAGCAACATTATTAAGCAACTTGAACAAGAGCAGATGAAGCAGGACGTACCTTCCTTCCGTCCGGGTGATACCGTGGAAGTGAAAGTATGGGTTGTTGAAGGTTCCAAAAAACGTCTGCAGGCATTCGAGGGCGTGGTTATCGCTATTCGTAACCGCGGTCTGCACTCTGCATTCACTGTTCGTAAAATTTCCAACGGCGAAGGCGTTGAGCGTGTCTTCCAGACTCACTCTCCGGTAGTTGACAGCATTTCTGTCAAACGTCGTGGTGCTGTTCGTAAAGCTAAACTGTACTACCTGCGTGAGCGTACTGGTAAGGCTGCTCGTATCAAAGAGCGTCTTAACTAA"/>
                    <sequence taxon="EcHu76a_O157_STEC" totalcount="4" value="ATGAGCAACATTATTAAGCAACTTGAACAAGAGCAGATGAAGCAGGACGTACCTTCCTTCCGTCCGGGTGATACCGTGGAAGTGAAAGTATGGGTTGTTGAAGGTTCCAAAAAACGTCTGCAGGCATTCGAGGGCGTGGTTATCGCTATTCGTAACCGCGGTCTGCACTCTGCATTCACTGTTCGTAAAATTTCCAACGGCGAAGGCGTTGAGCGTGTCTTCCAGACTCACTCTCCGGTAGTTGACAGCATTTCTGTCAAACGTCGTGGTGCTGTTCGTAAAGCTAAACTGTACTACCTGCGTGAGCGTACTGGTAAGGCTGCTCGTATCAAAGAGCGTCTTAACTAA"/>
                    <sequence taxon="EcHu93a_O157_STEC" totalcount="4" value="ATGAGCAACATTATTAAGCAACTTGAACAAGAGCAGATGAAGCAGGACGTACCTTCCTTCCGTCCGGGTGATACCGTGGAAGTGAAAGTATGGGTTGTTGAAGGTTCCAAAAAACGTCTGCAGGCATTCGAGGGCGTGGTTATCGCTATTCGTAACCGCGGTCTGCACTCTGCATTCACTGTTCGTAAAATTTCCAACGGCGAAGGCGTTGAGCGTGTCTTCCAGACTCACTCTCCGGTAGTTGACAGCATTTCTGTCAAACGTCGTGGTGCTGTTCGTAAAGCTAAACTGTACTACCTGCGTGAGCGTACTGGTAAGGCTGCTCGTATCAAAGAGCGTCTTAACTAA"/>
                    <sequence taxon="EcHu114a_O157_STEC" totalcount="4" value="ATGAGCAACATTATTAAGCAACTTGAACAAGAGCAGATGAAGCAGGACGTACCTTCCTTCCGTCCGGGTGATACCGTGGAAGTGAAAGTATGGGTTGTTGAAGGTTCCAAAAAACGTCTGCAGGCATTCGAGGGCGTGGTTATCGCTATTCGTAACCGCGGTCTGCACTCTGCATTCACTGTTCGTAAAATTTCCAACGGCGAAGGCGTTGAGCGTGTCTTCCAGACTCACTCTCCGGTAGTTGACAGCATTTCTGTCAAACGTCGTGGTGCTGTTCGTAAAGCTAAACTGTACTACCTGCGTGAGCGTACTGGTAAGGCTGCTCGTATCAAAGAGCGTCTTAACTAA"/>
                    <sequence taxon="EcCa513a_O26_STEC" totalcount="4" value="ATGAGCAACATTATTAAGCAACTTGAACAAGAGCAGATGAAGCAGGACGTACCTTCCTTCCGTCCGGGTGATACCGTGGAAGTGAAAGTATGGGTTGTTGAAGGTTCCAAAAAACGTCTGCAGGCATTCGAGGGCGTGGTTATCGCTATTCGTAACCGCGGTCTGCACTCTGCATTCACTGTTCGTAAAATTTCCAACGGCGAAGGCGTTGAGCGTGTCTTCCAGACTCACTCTCCGGTAGTTGACAGCATTTCTGTCAAACGTCGTGGTGCTGTTCGTAAAGCTAAACTGTACTACCTGCGTGAGCGTACTGGTAAGGCTGCTCGTATCAAAGAGCGTCTTAACTAA"/>
                    <sequence taxon="EcCa514a_O26_nonSTEC" totalcount="4" value="ATGAGCAACATTATTAAGCAACTTGAACAAGAGCAGATGAAGCAGGACGTACCTTCCTTCCGTCCGGGTGATACCGTGGAAGTGAAAGTATGGGTTGTTGAAGGTTCCAAAAAACGTCTGCAGGCATTCGAGGGCGTGGTTATCGCTATTCGTAACCGCGGTCTGCACTCTGCATTCACTGTTCGTAAAATTTCCAACGGCGAAGGCGTTGAGCGTGTCTTCCAGACTCACTCTCCGGTAGTTGACAGCATTTCTGTCAAACGTCGTGGTGCTGTTCGTAAAGCTAAACTGTACTACCTGCGTGAGCGTACTGGTAAGGCTGCTCGTATCAAAGAGCGTCTTAACTAA"/>
                    <sequence taxon="EcCa26a_O157_nonSTEC" totalcount="4" value="ATGAGCAACATTATTAAGCAACTTGAACAAGAGCAGATGAAGCAGGACGTACCTTCCTTCCGTCCGGGTGATACCGTGGAAGTGAAAGTATGGGTTGTTGAAGGTTCCAAAAAACGTCTGCAGGCATTCGAGGGCGTGGTTATCGCTATTCGTAACCGCGGTCTGCACTCTGCATTCACTGTTCGTAAAATTTCCAACGGCGAAGGCGTTGAGCGTGTCTTCCAGACTCACTCTCCGGTAGTTGACAGCATTTCTGTCAAACGTCGTGGTGCTGTTCGTAAAGCTAAACTGTACTACCTGCGTGAGCGTACTGGTAAGGCTGCTCGTATCAAAGAGCGTCTTAACTAA"/>
                    <sequence taxon="EcCa491a_O157_STEC" totalcount="4" value="ATGAGCAACATTATTAAGCAACTTGAACAAGAGCAGATGAAGCAGGACGTACCTTCCTTCCGTCCGGGTGATACCGTGGAAGTGAAAGTATGGGTTGTTGAAGGTTCCAAAAAACGTCTGCAGGCATTCGAGGGCGTGGTTATCGCTATTCGTAACCGCGGTCTGCACTCTGCATTCACTGTTCGTAAAATTTCCAACGGCGAAGGCGTTGAGCGTGTCTTCCAGACTCACTCTCCGGTAGTTGACAGCATTTCTGTCAAACGTCGTGGTGCTGTTCGTAAAGCTAAACTGTACTACCTGCGTGAGCGTACTGGTAAGGCTGCTCGTATCAAAGAGCGTCTTAACTAA"/>
                    <sequence taxon="EcCa1a_O26_STEC" totalcount="4" value="ATGAGCAACATTATTAAGCAACTTGAACAAGAGCAGATGAAGCAGGACGTACCTTCCTTCCGTCCGGGTGATACCGTGGAAGTGAAAGTATGGGTTGTTGAAGGTTCCAAAAAACGTCTGCAGGCATTCGAGGGCGTGGTTATCGCTATTCGTAACCGCGGTCTGCACTCTGCATTCACTGTTCGTAAAATTTCCAACGGCGAAGGCGTTGAGCGTGTCTTCCAGACTCACTCTCCGGTAGTTGACAGCATTTCTGTCAAACGTCGTGGTGCTGTTCGTAAAGCTAAACTGTACTACCTGCGTGAGCGTACTGGTAAGGCTGCTCGTATCAAAGAGCGTCTTAACTAA"/>
                    <sequence taxon="EcCa452a_O157_STEC" totalcount="4" value="ATGAGCAACATTATTAAGCAACTTGAACAAGAGCAGATGAAGCAGGACGTACCTTCCTTCCGTCCGGGTGATACCGTGGAAGTGAAAGTATGGGTTGTTGAAGGTTCCAAAAAACGTCTGCAGGCATTCGAGGGCGTGGTTATCGCTATTCGTAACCGCGGTCTGCACTCTGCATTCACTGTTCGTAAAATTTCCAACGGCGAAGGCGTTGAGCGTGTCTTCCAGACTCACTCTCCGGTAGTTGACAGCATTTCTGTCAAACGTCGTGGTGCTGTTCGTAAAGCTAAACTGTACTACCTGCGTGAGCGTACTGGTAAGGCTGCTCGTATCAAAGAGCGTCTTAACTAA"/>
                    <sequence taxon="EcCa635a_O157_STEC" totalcount="4" value="ATGAGCAACATTATTAAGCAACTTGAACAAGAGCAGATGAAGCAGGACGTACCTTCCTTCCGTCCGGGTGATACCGTGGAAGTGAAAGTATGGGTTGTTGAAGGTTCCAAAAAACGTCTGCAGGCATTCGAGGGCGTGGTTATCGCTATTCGTAACCGCGGTCTGCACTCTGCATTCACTGTTCGTAAAATTTCCAACGGCGAAGGCGTTGAGCGTGTCTTCCAGACTCACTCTCCGGTAGTTGACAGCATTTCTGTCAAACGTCGTGGTGCTGTTCGTAAAGCTAAACTGTACTACCTGCGTGAGCGTACTGGTAAGGCTGCTCGTATCAAAGAGCGTCTTAACTAA"/>
                    <sequence taxon="EcCa583a_O157_nonSTEC" totalcount="4" value="ATGAGCAACATTATTAAGCAACTTGAACAAGAGCAGATGAAGCAGGACGTACCTTCCTTCCGTCCGGGTGATACCGTGGAAGTGAAAGTATGGGTTGTTGAAGGTTCCAAAAAACGTCTGCAGGCATTCGAGGGCGTGGTTATCGCTATTCGTAACCGCGGTCTGCACTCTGCATTCACTGTTCGTAAAATTTCCAACGGCGAAGGCGTTGAGCGTGTCTTCCAGACTCACTCTCCGGTAGTTGACAGCATTTCTGTCAAACGTCGTGGTGCTGTTCGTAAAGCTAAACTGTACTACCTGCGTGAGCGTACTGGTAAGGCTGCTCGTATCAAAGAGCGTCTTAACTGA"/>
                    <sequence taxon="EcCa21a_O157_nonSTEC" totalcount="4" value="ATGAGCAACATTATTAAGCAACTTGAACAAGAGCAGATGAAGCAGGACGTACCTTCCTTCCGTCCGGGTGATACCGTGGAAGTGAAAGTATGGGTTGTTGAAGGTTCCAAAAAACGTCTGCAGGCATTCGAGGGCGTGGTTATCGCTATTCGTAACCGCGGTCTGCACTCTGCATTCACTGTTCGTAAAATTTCCAACGGCGAAGGCGTTGAGCGTGTCTTCCAGACTCACTCTCCGGTAGTTGACAGCATTTCTGTCAAACGTCGTGGTGCTGTTCGTAAAGCTAAACTGTACTACCTGCGTGAGCGTACTGGTAAGGCTGCTCGTATCAAAGAGCGTCTTAACTAA"/>
                    <sequence taxon="EcCa63b_O157_STEC" totalcount="4" value="ATGAGCAACATTATTAAGCAACTTGAACAAGAGCAGATGAAGCAGGACGTACCTTCCTTCCGTCCGGGTGATACCGTGGAAGTGAAAGTATGGGTTGTTGAAGGTTCCAAAAAACGTCTGCAGGCATTCGAGGGCGTGGTTATCGCTATTCGTAACCGCGGTCTGCACTCTGCATTCACTGTTCGTAAAATTTCCAACGGCGAAGGCGTTGAGCGTGTCTTCCAGACTCACTCTCCGGTAGTTGACAGCATTTCTGTCAAACGTCGTGGTGCTGTTCGTAAAGCTAAACTGTACTACCTGCGTGAGCGTACTGGTAAGGCTGCTCGTATCAAAGAGCGTCTTAACTAA"/>
                    <sequence taxon="EcCa519a_O157_nonSTEC" totalcount="4" value="ATGAGCAACATTATTAAGCAACTTGAACAAGAGCAGATGAAGCAGGACGTACCTTCCTTCCGTCCGGGTGATACCGTGGAAGTGAAAGTATGGGTTGTTGAAGGTTCCAAAAAACGTCTGCAGGCATTCGAGGGCGTGGTTATCGCTATTCGTAACCGCGGTCTGCACTCTGCATTCACTGTTCGTAAAATTTCCAACGGCGAAGGCGTTGAGCGTGTCTTCCAGACTCACTCTCCGGTAGTTGACAGCATTTCTGTCAAACGTCGTGGTGCTGTTCGTAAAGCTAAACTGTACTACCTGCGTGAGCGTACTGGTAAGGCTGCTCGTATCAAAGAGCGTCTTAACTAA"/>
                    <sequence taxon="EcCa32a_O157_STEC" totalcount="4" value="ATGAGCAACATTATTAAGCAACTTGAACAAGAGCAGATGAAGCAGGACGTACCTTCCTTCCGTCCGGGTGATACCGTGGAAGTGAAAGTATGGGTTGTTGAAGGTTCCAAAAAACGTCTGCAGGCATTCGAGGGCGTGGTTATCGCTATTCGTAACCGCGGTCTGCACTCTGCATTCACTGTTCGTAAAATTTCCAACGGCGAAGGCGTTGAGCGTGTCTTCCAGACTCACTCTCCGGTAGTTGACAGCATTTCTGTCAAACGTCGTGGTGCTGTTCGTAAAGCTAAACTGTACTACCTGCGTGAGCGTACTGGTAAGGCTGCTCGTATCAAAGAGCGTCTTAACTAA"/>
                    <sequence taxon="EcCa569a_O26_nonSTEC" totalcount="4" value="ATGAGCAACATTATTAAGCAACTTGAACAAGAGCAGATGAAGCAGGACGTACCTTCCTTCCGTCCGGGTGATACCGTGGAAGTGAAAGTATGGGTTGTTGAAGGTTCCAAAAAACGTCTGCAGGCATTCGAGGGCGTGGTTATCGCTATTCGTAACCGCGGTCTGCACTCTGCATTCACTGTTCGTAAAATTTCCAACGGCGAAGGCGTTGAGCGTGTCTTCCAGACTCACTCTCCGGTAGTTGACAGCATTTCTGTCAAACGTCGTGGTGCTGTTCGTAAAGCTAAACTGTACTACCTGCGTGAGCGTACTGGTAAGGCTGCTCGTATCAAAGAGCGTCTTAACTAA"/>
                </data>
<data
id="filtered_Tessy01_rplT_aligned"
name="alignment">
                    <sequence taxon="EcCa24a_O157_nonSTEC" totalcount="4" value="ATGGCTCGCGTAAAACGTGGTGTTATTGCACGCGCACGTCACAAGAAAATTTTGAAACAAGCTAAAGGCTACTACGGTGCGCGTTCTCGCGTATACCGCGTTGCCTTCCAGGCTGTTATCAAAGCTGGTCAGTATGCTTACCGTGACCGTCGTCAACGTAAGCGTCAGTTCCGTCAACTGTGGATTGCGCGTATCAACGCAGCAGCACGTCAGAACGGTATTTCTTACAGCAAATTCATCAATGGCCTGAAAAAAGCCTCTGTTGAAATCGACCGTAAGATCCTGGCTGATATCGCAGTATTCGACAAAGTAGCGTTCACCGCTCTGGTTGAAAAAGCGAAAGCAGCTCTGGCATAA"/>
                    <sequence taxon="EcCa5a_O26_nonSTEC" totalcount="4" value="ATGGCTCGCGTAAAACGTGGTGTTATTGCACGCGCACGTCACAAGAAAATTTTGAAACAAGCTAAAGGCTACTACGGTGCGCGTTCTCGCGTATACCGCGTTGCCTTCCAGGCTGTTATCAAAGCTGGTCAGTATGCTTACCGTGACCGTCGTCAACGTAAGCGTCAGTTCCGTCAACTGTGGATTGCGCGTATCAACGCAGCAGCACGTCAGAACGGTATTTCTTACAGCAAATTCATCAATGGCCTGAAAAAAGCCTCTGTTGAAATCGACCGTAAGATCCTGGCTGATATCGCAGTATTCGACAAAGTAGCGTTCACCGCTCTGGTTGAAAAAGCGAAAGCAGCTCTGGCATAA"/>
                    <sequence taxon="EcCa8a_O26_nonSTEC" totalcount="4" value="ATGGCTCGCGTAAAACGTGGTGTTATTGCACGCGCACGTCACAAGAAAATTTTGAAACAAGCTAAAGGCTACTACGGTGCGCGTTCTCGCGTATACCGCGTTGCCTTCCAGGCTGTTATCAAAGCTGGTCAGTATGCTTACCGTGACCGTCGTCAACGTAAGCGTCAGTTCCGTCAACTGTGGATTGCGCGTATCAACGCAGCAGCACGTCAGAACGGTATTTCTTACAGCAAATTCATCAATGGCCTGAAAAAAGCCTCTGTTGAAATCGACCGTAAGATCCTGGCTGATATCGCAGTATTCGACAAAGTAGCGTTCACCGCTCTGGTTGAAAAAGCGAAAGCAGCTCTGGCATAA"/>
                    <sequence taxon="EcCa461b_O157_STEC" totalcount="4" value="ATGGCTCGCGTAAAACGTGGTGTTATTGCACGCGCACGTCACAAGAAAATTTTGAAACAAGCTAAAGGCTACTACGGTGCGCGTTCTCGCGTATACCGCGTTGCCTTCCAGGCTGTTATCAAAGCTGGTCAGTATGCTTACCGTGACCGTCGTCAACGTAAGCGTCAGTTCCGTCAACTGTGGATTGCGCGTATCAACGCAGCAGCACGTCAGAACGGTATTTCTTACAGCAAATTCATCAATGGCCTGAAAAAAGCCTCTGTTGAAATCGACCGTAAGATCCTGGCTGATATCGCAGTATTCGACAAAGTAGCGTTCACCGCTCTGGTTGAAAAAGCGAAAGCAGCTCTGGCATAA"/>
                    <sequence taxon="EcHu44a_O157_STEC" totalcount="4" value="ATGGCTCGCGTAAAACGTGGTGTTATTGCACGCGCACGTCACAAGAAAATTTTGAAACAAGCTAAAGGCTACTACGGTGCGCGTTCTCGCGTATACCGCGTTGCCTTCCAGGCTGTTATCAAAGCTGGTCAGTATGCTTACCGTGACCGTCGTCAACGTAAGCGTCAGTTCCGTCAACTGTGGATTGCGCGTATCAACGCAGCAGCACGTCAGAACGGTATTTCTTACAGCAAATTCATCAATGGCCTGAAAAAAGCCTCTGTTGAAATCGACCGTAAGATCCTGGCTGATATCGCAGTATTCGACAAAGTAGCGTTCACCGCTCTGGTTGAAAAAGCGAAAGCAGCTCTGGCATAA"/>
                    <sequence taxon="EcHu56a_O157_STEC" totalcount="4" value="ATGGCTCGCGTAAAACGTGGTGTTATTGCACGCGCACGTCACAAGAAAATTTTGAAACAAGCTAAAGGCTACTACGGTGCGCGTTCTCGCGTATACCGCGTTGCCTTCCAGGCTGTTATCAAAGCTGGTCAGTATGCTTACCGTGACCGTCGTCAACGTAAGCGTCAGTTCCGTCAACTGTGGATTGCGCGTATCAACGCAGCAGCACGTCAGAACGGTATTTCTTACAGCAAATTCATCAATGGCCTGAAAAAAGCCTCTGTTGAAATCGACCGTAAGATCCTGGCTGATATCGCAGTATTCGACAAAGTAGCGTTCACCGCTCTGGTTGAAAAAGCGAAAGCAGCTCTGGCATAA"/>
                    <sequence taxon="EcHu68a_O157_STEC" totalcount="4" value="ATGGCTCGCGTAAAACGTGGTGTTATTGCACGCGCACGTCACAAGAAAATTTTGAAACAAGCTAAAGGCTACTACGGTGCGCGTTCTCGCGTATACCGCGTTGCCTTCCAGGCTGTTATCAAAGCTGGTCAGTATGCTTACCGTGACCGTCGTCAACGTAAGCGTCAGTTCCGTCAACTGTGGATTGCGCGTATCAACGCAGCAGCACGTCAGAACGGTATTTCTTACAGCAAATTCATCAATGGCCTGAAAAAAGCCTCTGTTGAAATCGACCGTAAGATCCTGGCTGATATCGCAGTATTCGACAAAGTAGCGTTCACCGCTCTGGTTGAAAAAGCGAAAGCAGCTCTGGCATAA"/>
                    <sequence taxon="EcHu76a_O157_STEC" totalcount="4" value="ATGGCTCGCGTAAAACGTGGTGTTATTGCACGCGCACGTCACAAGAAAATTTTGAAACAAGCTAAAGGCTACTACGGTGCGCGTTCTCGCGTATACCGCGTTGCCTTCCAGGCTGTTATCAAAGCTGGTCAGTATGCTTACCGTGACCGTCGTCAACGTAAGCGTCAGTTCCGTCAACTGTGGATTGCGCGTATCAACGCAGCAGCACGTCAGAACGGTATTTCTTACAGCAAATTCATCAATGGCCTGAAAAAAGCCTCTGTTGAAATCGACCGTAAGATCCTGGCTGATATCGCAGTATTCGACAAAGTAGCGTTCACCGCTCTGGTTGAAAAAGCGAAAGCAGCTCTGGCATAA"/>
                    <sequence taxon="EcHu93a_O157_STEC" totalcount="4" value="ATGGCTCGCGTAAAACGTGGTGTTATTGCACGCGCACGTCACAAGAAAATTTTGAAACAAGCTAAAGGCTACTACGGTGCGCGTTCTCGCGTATACCGCGTTGCCTTCCAGGCTGTTATCAAAGCTGGTCAGTATGCTTACCGTGACCGTCGTCAACGTAAGCGTCAGTTCCGTCAACTGTGGATTGCGCGTATCAACGCAGCAGCACGTCAGAACGGTATTTCTTACAGCAAATTCATCAATGGCCTGAAAAAAGCCTCTGTTGAAATCGACCGTAAGATCCTGGCTGATATCGCAGTATTCGACAAAGTAGCGTTCACCGCTCTGGTTGAAAAAGCGAAAGCAGCTCTGGCATAA"/>
                    <sequence taxon="EcHu114a_O157_STEC" totalcount="4" value="ATGGCTCGCGTAAAACGTGGTGTTATTGCACGCGCACGTCACAAGAAAATTTTGAAACAAGCTAAAGGCTACTACGGTGCGCGTTCTCGCGTATACCGCGTTGCCTTCCAGGCTGTTATCAAAGCTGGTCAGTATGCTTACCGTGACCGTCGTCAACGTAAGCGTCAGTTCCGTCAACTGTGGATTGCGCGTATCAACGCAGCAGCACGTCAGAACGGTATTTCTTACAGCAAATTCATCAATGGCCTGAAAAAAGCCTCTGTTGAAATCGACCGTAAGATCCTGGCTGATATCGCAGTATTCGACAAAGTAGCGTTCACCGCTCTGGTTGAAAAAGCGAAAGCAGCTCTGGCATAA"/>
                    <sequence taxon="EcCa513a_O26_STEC" totalcount="4" value="ATGGCTCGCGTAAAACGTGGTGTTATTGCACGCGCACGTCACAAGAAAATTTTGAAACAAGCTAAAGGCTACTACGGTGCGCGTTCTCGCGTATACCGCGTTGCCTTCCAGGCTGTTATCAAAGCTGGTCAGTATGCTTACCGTGACCGTCGTCAACGTAAGCGTCAGTTCCGTCAACTGTGGATTGCGCGTATCAACGCAGCAGCACGTCAGAACGGTATTTCTTACAGCAAATTCATCAATGGCCTGAAAAAAGCCTCTGTTGAAATCGACCGTAAGATCCTGGCTGATATCGCAGTATTCGACAAAGTAGCGTTCACCGCTCTGGTTGAAAAAGCGAAAGCAGCTCTGGCATAA"/>
                    <sequence taxon="EcCa514a_O26_nonSTEC" totalcount="4" value="ATGGCTCGCGTAAAACGTGGTGTTATTGCACGCGCACGTCACAAGAAAATTTTGAAACAAGCTAAAGGCTACTACGGTGCGCGTTCTCGCGTATACCGCGTTGCCTTCCAGGCTGTTATCAAAGCTGGTCAGTATGCTTACCGTGACCGTCGTCAACGTAAGCGTCAGTTCCGTCAACTGTGGATTGCGCGTATCAACGCAGCAGCACGTCAGAACGGTATTTCTTACAGCAAATTCATCAATGGCCTGAAAAAAGCCTCTGTTGAAATCGACCGTAAGATCCTGGCTGATATCGCAGTATTCGACAAAGTAGCGTTCACCGCTCTGGTTGAAAAAGCGAAAGCAGCTCTGGCATAA"/>
                    <sequence taxon="EcCa26a_O157_nonSTEC" totalcount="4" value="ATGGCTCGCGTAAAACGTGGTGTTATTGCACGTGCACGTCACAAGAAAATTTTGAAACAAGCTAAAGGCTACTACGGTGCGCGTTCTCGCGTATACCGCGTTGCCTTCCAGGCTGTTATCAAAGCTGGTCAGTATGCTTACCGTGACCGTCGTCAACGTAAGCGTCAGTTCCGTCAACTGTGGATTGCGCGTATCAACGCAGCAGCACGTCAGAACGGTATTTCTTACAGCAAATTCATCAATGGCCTGAAAAAAGCCTCTGTTGAAATCGACCGTAAGATCCTGGCTGATATCGCAGTATTCGACAAAGTAGCGTTCACCGCTCTGGTTGAAAAAGCGAAAGCAGCTCTGGCATAA"/>
                    <sequence taxon="EcCa491a_O157_STEC" totalcount="4" value="ATGGCTCGCGTAAAACGTGGTGTTATTGCACGCGCACGTCACAAGAAAATTTTGAAACAAGCTAAAGGCTACTACGGTGCGCGTTCTCGCGTATACCGCGTTGCCTTCCAGGCTGTTATCAAAGCTGGTCAGTATGCTTACCGTGACCGTCGTCAACGTAAGCGTCAGTTCCGTCAACTGTGGATTGCGCGTATCAACGCAGCAGCACGTCAGAACGGTATTTCTTACAGCAAATTCATCAATGGCCTGAAAAAAGCCTCTGTTGAAATCGACCGTAAGATCCTGGCTGATATCGCAGTATTCGACAAAGTAGCGTTCACCGCTCTGGTTGAAAAAGCGAAAGCAGCTCTGGCATAA"/>
                    <sequence taxon="EcCa1a_O26_STEC" totalcount="4" value="ATGGCTCGCGTAAAACGTGGTGTTATTGCACGCGCACGTCACAAGAAAATTTTGAAACAAGCTAAAGGCTACTACGGTGCGCGTTCTCGCGTATACCGCGTTGCCTTCCAGGCTGTTATCAAAGCTGGTCAGTATGCTTACCGTGACCGTCGTCAACGTAAGCGTCAGTTCCGTCAACTGTGGATTGCGCGTATCAACGCAGCAGCACGTCAGAACGGTATTTCTTACAGCAAATTCATCAATGGCCTGAAAAAAGCCTCTGTTGAAATCGACCGTAAGATCCTGGCTGATATCGCAGTATTCGACAAAGTAGCGTTCACCGCTCTGGTTGAAAAAGCGAAAGCAGCTCTGGCATAA"/>
                    <sequence taxon="EcCa452a_O157_STEC" totalcount="4" value="ATGGCTCGCGTAAAACGTGGTGTTATTGCACGCGCACGTCACAAGAAAATTTTGAAACAAGCTAAAGGCTACTACGGTGCGCGTTCTCGCGTATACCGCGTTGCCTTCCAGGCTGTTATCAAAGCTGGTCAGTATGCTTACCGTGACCGTCGTCAACGTAAGCGTCAGTTCCGTCAACTGTGGATTGCGCGTATCAACGCAGCAGCACGTCAGAACGGTATTTCTTACAGCAAATTCATCAATGGCCTGAAAAAAGCCTCTGTTGAAATCGACCGTAAGATCCTGGCTGATATCGCAGTATTCGACAAAGTAGCGTTCACCGCTCTGGTTGAAAAAGCGAAAGCAGCTCTGGCATAA"/>
                    <sequence taxon="EcCa635a_O157_STEC" totalcount="4" value="ATGGCTCGCGTAAAACGTGGTGTTATTGCACGCGCACGTCACAAGAAAATTTTGAAACAAGCTAAAGGCTACTACGGTGCGCGTTCTCGCGTATACCGCGTTGCCTTCCAGGCTGTTATCAAAGCTGGTCAGTATGCTTACCGTGACCGTCGTCAACGTAAGCGTCAGTTCCGTCAACTGTGGATTGCGCGTATCAACGCAGCAGCACGTCAGAACGGTATTTCTTACAGCAAATTCATCAATGGCCTGAAAAAAGCCTCTGTTGAAATCGACCGTAAGATCCTGGCTGATATCGCAGTATTCGACAAAGTAGCGTTCACCGCTCTGGTTGAAAAAGCGAAAGCAGCTCTGGCATAA"/>
                    <sequence taxon="EcCa583a_O157_nonSTEC" totalcount="4" value="ATGGCTCGCGTAAAACGTGGTGTTATTGCACGTGCACGTCACAAGAAAATTTTGAAACAAGCTAAAGGCTACTACGGTGCGCGTTCTCGCGTATACCGCGTTGCCTTCCAGGCTGTTATCAAAGCTGGTCAGTATGCTTACCGTGACCGTCGTCAACGTAAGCGTCAGTTCCGTCAACTGTGGATTGCGCGTATCAACGCAGCAGCACGTCAGAACGGTATTTCTTACAGCAAATTCATCAATGGCCTGAAAAAAGCCTCTGTTGAAATCGACCGTAAGATCCTGGCTGATATCGCAGTATTCGACAAAGTAGCGTTCACCGCTCTGGTTGAAAAAGCGAAAGCAGCTCTGGCATAA"/>
                    <sequence taxon="EcCa21a_O157_nonSTEC" totalcount="4" value="ATGGCTCGCGTAAAACGTGGTGTTATTGCACGTGCACGTCACAAGAAAATTTTGAAACAAGCTAAAGGCTACTACGGTGCGCGTTCTCGCGTATACCGCGTTGCCTTCCAGGCTGTTATCAAAGCTGGTCAGTATGCTTACCGTGACCGTCGTCAACGTAAGCGTCAGTTCCGTCAACTGTGGATTGCGCGTATCAACGCAGCAGCACGTCAGAACGGTATTTCTTACAGCAAATTCATCAATGGCCTGAAAAAAGCCTCTGTTGAAATCGACCGTAAGATCCTGGCTGATATCGCAGTATTCGACAAAGTAGCGTTCACCGCTCTGGTTGAAAAAGCGAAAGCAGCTCTGGCATAA"/>
                    <sequence taxon="EcCa63b_O157_STEC" totalcount="4" value="ATGGCTCGCGTAAAACGTGGTGTTATTGCACGCGCACGTCACAAGAAAATTTTGAAACAAGCTAAAGGCTACTACGGTGCGCGTTCTCGCGTATACCGCGTTGCCTTCCAGGCTGTTATCAAAGCTGGTCAGTATGCTTACCGTGACCGTCGTCAACGTAAGCGTCAGTTCCGTCAACTGTGGATTGCGCGTATCAACGCAGCAGCACGTCAGAACGGTATTTCTTACAGCAAATTCATCAATGGCCTGAAAAAAGCCTCTGTTGAAATCGACCGTAAGATCCTGGCTGATATCGCAGTATTCGACAAAGTAGCGTTCACCGCTCTGGTTGAAAAAGCGAAAGCAGCTCTGGCATAA"/>
                    <sequence taxon="EcCa519a_O157_nonSTEC" totalcount="4" value="ATGGCTCGCGTAAAACGTGGTGTTATTGCACGCGCACGTCACAAGAAAATTTTGAAACAAGCTAAAGGCTACTACGGTGCGCGTTCTCGCGTATACCGCGTTGCCTTCCAGGCTGTTATCAAAGCTGGTCAGTATGCTTACCGTGACCGTCGTCAACGTAAGCGTCAGTTCCGTCAACTGTGGATTGCGCGTATCAACGCAGCAGCACGTCAGAACGGTATTTCTTACAGCAAATTCATCAATGGCCTGAAAAAAGCCTCTGTTGAAATCGACCGTAAGATCCTGGCTGATATCGCAGTATTCGACAAAGTAGCGTTCACCGCTCTGGTTGAAAAAGCGAAAGCAGCTCTGGCATAA"/>
                    <sequence taxon="EcCa32a_O157_STEC" totalcount="4" value="ATGGCTCGCGTAAAACGTGGTGTTATTGCACGCGCACGTCACAAGAAAATTTTGAAACAAGCTAAAGGCTACTACGGTGCGCGTTCTCGCGTATACCGCGTTGCCTTCCAGGCTGTTATCAAAGCTGGTCAGTATGCTTACCGTGACCGTCGTCAACGTAAGCGTCAGTTCCGTCAACTGTGGATTGCGCGTATCAACGCAGCAGCACGTCAGAACGGTATTTCTTACAGCAAATTCATCAATGGCCTGAAAAAAGCCTCTGTTGAAATCGACCGTAAGATCCTGGCTGATATCGCAGTATTCGACAAAGTAGCGTTCACCGCTCTGGTTGAAAAAGCGAAAGCAGCTCTGGCATAA"/>
                    <sequence taxon="EcCa569a_O26_nonSTEC" totalcount="4" value="ATGGCTCGCGTAAAACGTGGTGTTATTGCACGCGCACGTCACAAGAAAATTTTGAAACAAGCTAAAGGCTACTACGGTGCGCGTTCTCGCGTATACCGCGTTGCCTTCCAGGCTGTTATCAAAGCTGGTCAGTATGCTTACCGTGACCGTCGTCAACGTAAGCGTCAGTTCCGTCAACTGTGGATTGCGCGTATCAACGCAGCAGCACGTCAGAACGGTATTTCTTACAGCAAATTCATCAATGGCCTGAAAAAAGCCTCTGTTGAAATCGACCGTAAGATCCTGGCTGATATCGCAGTATTCGACAAAGTAGCGTTCACCGCTCTGGTTGAAAAAGCGAAAGCAGCTCTGGCATAA"/>
                </data>
<data
id="filtered_Tessy01_rplU_aligned"
name="alignment">
                    <sequence taxon="EcCa24a_O157_nonSTEC" totalcount="4" value="ATGTACGCGGTTTTCCAAAGTGGTGGTAAACAACACCGAGTAAGCGAAGGTCAGACCGTTCGCCTGGAAAAGCTGGACATCGCAACTGGCGAAACTGTTGAGTTCGCTGAAGTGCTGATGATCGCAAACGGTGAAGAAGTCAAAATCGGCGTTCCTTTCGTTGATGGCGGCGTAATCAAAGCTGAAGTTGTTGCTCACGGTCGTGGCGAGAAAGTTAAAATCGTTAAGTTTCGTCGTCGTAAACACTATCGTAAGCAGCAGGGCCATCGTCAGTGGTTCACTGATGTGAAAATTACTGGCATCAGCGCCTAA"/>
                    <sequence taxon="EcCa5a_O26_nonSTEC" totalcount="4" value="ATGTACGCGGTTTTCCAAAGTGGTGGTAAACAACACCGAGTAAGCGAAGGTCAGACCGTTCGCCTGGAAAAGCTGGACATCGCAACTGGCGAAACTGTTGAGTTCGCTGAAGTGCTGATGATCGCAAACGGTGAAGAAGTCAAAATCGGCGTTCCTTTCGTTGATGGCGGCGTAATCAAAGCTGAAGTTGTTGCTCACGGTCGTGGCGAGAAAGTTAAAATCGTTAAGTTTCGTCGTCGTAAACACTATCGTAAGCAGCAGGGCCATCGTCAGTGGTTCACTGATGTGAAAATTACTGGCATCAGCGCCTAA"/>
                    <sequence taxon="EcCa8a_O26_nonSTEC" totalcount="4" value="ATGTACGCGGTTTTCCAAAGTGGTGGTAAACAACACCGAGTAAGCGAAGGTCAGACCGTTCGCCTGGAAAAGCTGGACATCGCAACTGGCGAAACTGTTGAGTTCGCTGAAGTGCTGATGATCGCAAACGGTGAAGAAGTCAAAATCGGCGTTCCTTTCGTTGATGGCGGCGTAATCAAAGCTGAAGTTGTTGCTCACGGTCGTGGCGAGAAAGTTAAAATCGTTAAGTTTCGTCGTCGTAAACACTATCGTAAGCAGCAGGGCCATCGTCAGTGGTTCACTGATGTGAAAATTACTGGCATCAGCGCCTAA"/>
                    <sequence taxon="EcCa461b_O157_STEC" totalcount="4" value="ATGTACGCGGTTTTCCAAAGTGGTGGTAAACAACACCGAGTAAGCGAAGGTCAGACCGTTCGCCTGGAAAAGCTGGACATCGCAACTGGCGAAACTGTTGAGTTCGCTGAAGTGCTGATGATCGCAAACGGTGAAGAAGTCAAAATCGGCGTTCCTTTCGTTGATGGCGGCGTAATCAAAGCTGAAGTTGTTGCTCACGGTCGTGGCGAGAAAGTTAAAATCGTTAAGTTTCGTCGTCGTAAACACTATCGTAAGCAGCAGGGCCATCGTCAGTGGTTCACTGATGTGAAAATTACTGGCATCAGCGCCTAA"/>
                    <sequence taxon="EcHu44a_O157_STEC" totalcount="4" value="ATGTACGCGGTTTTCCAAAGTGGTGGTAAACAACACCGAGTAAGCGAAGGTCAGACCGTTCGCCTGGAAAAGCTGGACATCGCAACTGGCGAAACTGTTGAGTTCGCTGAAGTGCTGATGATCGCAAACGGTGAAGAAGTCAAAATCGGCGTTCCTTTCGTTGATGGCGGCGTAATCAAAGCTGAAGTTGTTGCTCACGGTCGTGGCGAGAAAGTTAAAATCGTTAAGTTTCGTCGTCGTAAACACTATCGTAAGCAGCAGGGCCATCGTCAGTGGTTCACTGATGTGAAAATTACTGGCATCAGCGCCTAA"/>
                    <sequence taxon="EcHu56a_O157_STEC" totalcount="4" value="ATGTACGCGGTTTTCCAAAGTGGTGGTAAACAACACCGAGTAAGCGAAGGTCAGACCGTTCGCCTGGAAAAGCTGGACATCGCAACTGGCGAAACTGTTGAGTTCGCTGAAGTGCTGATGATCGCAAACGGTGAAGAAGTCAAAATCGGCGTTCCTTTCGTTGATGGCGGCGTAATCAAAGCTGAAGTTGTTGCTCACGGTCGTGGCGAGAAAGTTAAAATCGTTAAGTTTCGTCGTCGTAAACACTATCGTAAGCAGCAGGGCCATCGTCAGTGGTTCACTGATGTGAAAATTACTGGCATCAGCGCCTAA"/>
                    <sequence taxon="EcHu68a_O157_STEC" totalcount="4" value="ATGTACGCGGTTTTCCAAAGTGGTGGTAAACAACACCGAGTAAGCGAAGGTCAGACCGTTCGCCTGGAAAAGCTGGACATCGCAACTGGCGAAACTGTTGAGTTCGCTGAAGTGCTGATGATCGCAAACGGTGAAGAAGTCAAAATCGGCGTTCCTTTCGTTGATGGCGGCGTAATCAAAGCTGAAGTTGTTGCTCACGGTCGTGGCGAGAAAGTTAAAATCGTTAAGTTTCGTCGTCGTAAACACTATCGTAAGCAGCAGGGCCATCGTCAGTGGTTCACTGATGTGAAAATTACTGGCATCAGCGCCTAA"/>
                    <sequence taxon="EcHu76a_O157_STEC" totalcount="4" value="ATGTACGCGGTTTTCCAAAGTGGTGGTAAACAACACCGAGTAAGCGAAGGTCAGACCGTTCGCCTGGAAAAGCTGGACATCGCAACTGGCGAAACTGTTGAGTTCGCTGAAGTGCTGATGATCGCAAACGGTGAAGAAGTCAAAATCGGCGTTCCTTTCGTTGATGGCGGCGTAATCAAAGCTGAAGTTGTTGCTCACGGTCGTGGCGAGAAAGTTAAAATCGTTAAGTTTCGTCGTCGTAAACACTATCGTAAGCAGCAGGGCCATCGTCAGTGGTTCACTGATGTGAAAATTACTGGCATCAGCGCCTAA"/>
                    <sequence taxon="EcHu93a_O157_STEC" totalcount="4" value="ATGTACGCGGTTTTCCAAAGTGGTGGTAAACAACACCGAGTAAGCGAAGGTCAGACCGTTCGCCTGGAAAAGCTGGACATCGCAACTGGCGAAACTGTTGAGTTCGCTGAAGTGCTGATGATCGCAAACGGTGAAGAAGTCAAAATCGGCGTTCCTTTCGTTGATGGCGGCGTAATCAAAGCTGAAGTTGTTGCTCACGGTCGTGGCGAGAAAGTTAAAATCGTTAAGTTTCGTCGTCGTAAACACTATCGTAAGCAGCAGGGCCATCGTCAGTGGTTCACTGATGTGAAAATTACTGGCATCAGCGCCTAA"/>
                    <sequence taxon="EcHu114a_O157_STEC" totalcount="4" value="ATGTACGCGGTTTTCCAAAGTGGTGGTAAACAACACCGAGTAAGCGAAGGTCAGACCGTTCGCCTGGAAAAGCTGGACATCGCAACTGGCGAAACTGTTGAGTTCGCTGAAGTGCTGATGATCGCAAACGGTGAAGAAGTCAAAATCGGCGTTCCTTTCGTTGATGGCGGCGTAATCAAAGCTGAAGTTGTTGCTCACGGTCGTGGCGAGAAAGTTAAAATCGTTAAGTTTCGTCGTCGTAAACACTATCGTAAGCAGCAGGGCCATCGTCAGTGGTTCACTGATGTGAAAATTACTGGCATCAGCGCCTAA"/>
                    <sequence taxon="EcCa513a_O26_STEC" totalcount="4" value="ATGTACGCGGTTTTCCAAAGTGGTGGTAAACAACACCGAGTAAGCGAAGGTCAGACCGTTCGCCTGGAAAAGCTGGACATCGCAACTGGCGAAACTGTTGAGTTCGCTGAAGTGCTGATGATCGCAAACGGTGAAGAAGTCAAAATCGGCGTTCCTTTCGTTGATGGCGGCGTAATCAAAGCTGAAGTTGTTGCTCACGGTCGTGGCGAGAAAGTTAAAATCGTTAAGTTTCGTCGTCGTAAACACTATCGTAAGCAGCAGGGCCATCGTCAGTGGTTCACTGATGTGAAAATTACTGGCATCAGCGCCTAA"/>
                    <sequence taxon="EcCa514a_O26_nonSTEC" totalcount="4" value="ATGTACGCGGTTTTCCAAAGTGGTGGTAAACAACACCGAGTAAGCGAAGGTCAGACCGTTCGCCTGGAAAAGCTGGACATCGCAACTGGCGAAACTGTTGAGTTCGCTGAAGTGCTGATGATCGCAAACGGTGAAGAAGTCAAAATCGGCGTTCCTTTCGTTGATGGCGGCGTAATCAAAGCTGAAGTTGTTGCTCACGGTCGTGGCGAGAAAGTTAAAATCGTTAAGTTTCGTCGTCGTAAACACTATCGTAAGCAGCAGGGCCATCGTCAGTGGTTCACTGATGTGAAAATTACTGGCATCAGCGCCTAA"/>
                    <sequence taxon="EcCa26a_O157_nonSTEC" totalcount="4" value="ATGTACGCGGTTTTCCAAAGTGGTGGTAAACAACACCGAGTAAGCGAAGGTCAGACCGTTCGCCTGGAAAAGCTGGACATCGCAACTGGCGAAACTGTTGAGTTCGCTGAAGTGCTGATGATCGCAAACGGTGAAGAAGTCAAAATCGGCGTTCCTTTCGTTGATGGCGGCGTAATCAAAGCTGAAGTTGTTGCTCACGGTCGTGGCGAGAAAGTTAAAATCGTTAAGTTTCGTCGTCGTAAACACTATCGTAAGCAGCAGGGCCATCGTCAGTGGTTCACTGATGTGAAAATTACTGGCATCAGCGCCTAA"/>
                    <sequence taxon="EcCa491a_O157_STEC" totalcount="4" value="ATGTACGCGGTTTTCCAAAGTGGTGGTAAACAACACCGAGTAAGCGAAGGTCAGACCGTTCGCCTGGAAAAGCTGGACATCGCAACTGGCGAAACTGTTGAGTTCGCTGAAGTGCTGATGATCGCAAACGGTGAAGAAGTCAAAATCGGCGTTCCTTTCGTTGATGGCGGCGTAATCAAAGCTGAAGTTGTTGCTCACGGTCGTGGCGAGAAAGTTAAAATCGTTAAGTTTCGTCGTCGTAAACACTATCGTAAGCAGCAGGGCCATCGTCAGTGGTTCACTGATGTGAAAATTACTGGCATCAGCGCCTAA"/>
                    <sequence taxon="EcCa1a_O26_STEC" totalcount="4" value="ATGTACGCGGTTTTCCAAAGTGGTGGTAAACAACACCGAGTAAGCGAAGGTCAGACCGTTCGCCTGGAAAAGCTGGACATCGCAACTGGCGAAACTGTTGAGTTCGCTGAAGTGCTGATGATCGCAAACGGTGAAGAAGTCAAAATCGGCGTTCCTTTCGTTGATGGCGGCGTAATCAAAGCTGAAGTTGTTGCTCACGGTCGTGGCGAGAAAGTTAAAATCGTTAAGTTTCGTCGTCGTAAACACTATCGTAAGCAGCAGGGCCATCGTCAGTGGTTCACTGATGTGAAAATTACTGGCATCAGCGCCTAA"/>
                    <sequence taxon="EcCa452a_O157_STEC" totalcount="4" value="ATGTACGCGGTTTTCCAAAGTGGTGGTAAACAACACCGAGTAAGCGAAGGTCAGACCGTTCGCCTGGAAAAGCTGGACATCGCAACTGGCGAAACTGTTGAGTTCGCTGAAGTGCTGATGATCGCAAACGGTGAAGAAGTCAAAATCGGCGTTCCTTTCGTTGATGGCGGCGTAATCAAAGCTGAAGTTGTTGCTCACGGTCGTGGCGAGAAAGTTAAAATCGTTAAGTTTCGTCGTCGTAAACACTATCGTAAGCAGCAGGGCCATCGTCAGTGGTTCACTGATGTGAAAATTACTGGCATCAGCGCCTAA"/>
                    <sequence taxon="EcCa635a_O157_STEC" totalcount="4" value="ATGTACGCGGTTTTCCAAAGTGGTGGTAAACAACACCGAGTAAGCGAAGGTCAGACCGTTCGCCTGGAAAAGCTGGACATCGCAACTGGCGAAACTGTTGAGTTCGCTGAAGTGCTGATGATCGCAAACGGTGAAGAAGTCAAAATCGGCGTTCCTTTCGTTGATGGCGGCGTAATCAAAGCTGAAGTTGTTGCTCACGGTCGTGGCGAGAAAGTTAAAATCGTTAAGTTTCGTCGTCGTAAACACTATCGTAAGCAGCAGGGCCATCGTCAGTGGTTCACTGATGTGAAAATTACTGGCATCAGCGCCTAA"/>
                    <sequence taxon="EcCa583a_O157_nonSTEC" totalcount="4" value="ATGTACGCGGTTTTCCAAAGTGGTGGTAAACAACACCGAGTAAGCGAAGGTCAGACCGTTCGCCTGGAAAAGCTGGACATCGCAACTGGCGAAACTGTTGAGTTCGCTGAAGTGCTGATGATCGCAAACGGTGAAGAAGTCAAAATCGGCGTTCCTTTCGTTGATGGCGGCGTAATCAAAGCTGAAGTTGTTGCTCACGGTCGTGGCGAGAAAGTTAAAATCGTTAAGTTTCGTCGTCGTAAACACTATCGTAAGCAGCAGGGCCATCGTCAGTGGTTCACTGATGTGAAAATTACTGGCATCAGCGCCTAA"/>
                    <sequence taxon="EcCa21a_O157_nonSTEC" totalcount="4" value="ATGTACGCGGTTTTCCAAAGTGGTGGTAAACAACACCGAGTAAGCGAAGGTCAGACCGTTCGCCTGGAAAAGCTGGACATCGCAACTGGCGAAACTGTTGAGTTCGCTGAAGTGCTGATGATCGCAAACGGTGAAGAAGTCAAAATCGGCGTTCCTTTCGTTGATGGCGGCGTAATCAAAGCTGAAGTTGTTGCTCACGGTCGTGGCGAGAAAGTTAAAATCGTTAAGTTTCGTCGTCGTAAACACTATCGTAAGCAGCAGGGCCATCGTCAGTGGTTCACTGATGTGAAAATTACTGGCATCAGCGCCTAA"/>
                    <sequence taxon="EcCa63b_O157_STEC" totalcount="4" value="ATGTACGCGGTTTTCCAAAGTGGTGGTAAACAACACCGAGTAAGCGAAGGTCAGACCGTTCGCCTGGAAAAGCTGGACATCGCAACTGGCGAAACTGTTGAGTTCGCTGAAGTGCTGATGATCGCAAACGGTGAAGAAGTCAAAATCGGCGTTCCTTTCGTTGATGGCGGCGTAATCAAAGCTGAAGTTGTTGCTCACGGTCGTGGCGAGAAAGTTAAAATCGTTAAGTTTCGTCGTCGTAAACACTATCGTAAGCAGCAGGGCCATCGTCAGTGGTTCACTGATGTGAAAATTACTGGCATCAGCGCCTAA"/>
                    <sequence taxon="EcCa519a_O157_nonSTEC" totalcount="4" value="ATGTACGCGGTTTTCCAAAGTGGTGGTAAACAACACCGAGTAAGCGAAGGTCAGACCGTTCGCCTGGAAAAGCTGGACATCGCAACTGGCGAAACTGTTGAGTTCGCTGAAGTGCTGATGATCGCAAACGGTGAAGAAGTCAAAATCGGCGTTCCTTTCGTTGATGGCGGCGTAATCAAAGCTGAAGTTGTTGCTCACGGTCGTGGCGAGAAAGTTAAAATCGTTAAGTTTCGTCGTCGTAAACACTATCGTAAGCAGCAGGGCCATCGTCAGTGGTTCACTGATGTGAAAATTACTGGCATCAGCGCCTAA"/>
                    <sequence taxon="EcCa32a_O157_STEC" totalcount="4" value="ATGTACGCGGTTTTCCAAAGTGGTGGTAAACAACACCGAGTAAGCGAAGGTCAGACCGTTCGCCTGGAAAAGCTGGACATCGCAACTGGCGAAACTGTTGAGTTCGCTGAAGTGCTGATGATCGCAAACGGTGAAGAAGTCAAAATCGGCGTTCCTTTCGTTGATGGCGGCGTAATCAAAGCTGAAGTTGTTGCTCACGGTCGTGGCGAGAAAGTTAAAATCGTTAAGTTTCGTCGTCGTAAACACTATCGTAAGCAGCAGGGCCATCGTCAGTGGTTCACTGATGTGAAAATTACTGGCATCAGCGCCTAA"/>
                    <sequence taxon="EcCa569a_O26_nonSTEC" totalcount="4" value="ATGTACGCGGTTTTCCAAAGTGGTGGTAAACAACACCGAGTAAGCGAAGGTCAGACCGTTCGCCTGGAAAAGCTGGACATCGCAACTGGCGAAACTGTTGAGTTCGCTGAAGTGCTGATGATCGCAAACGGTGAAGAAGTCAAAATCGGCGTTCCTTTCGTTGATGGCGGCGTAATCAAAGCTGAAGTTGTTGCTCACGGTCGTGGCGAGAAAGTTAAAATCGTTAAGTTTCGTCGTCGTAAACACTATCGTAAGCAGCAGGGCCATCGTCAGTGGTTCACTGATGTGAAAATTACTGGCATCAGCGCCTAA"/>
                </data>
<data
id="filtered_Tessy01_rplV_aligned"
name="alignment">
                    <sequence taxon="EcCa24a_O157_nonSTEC" totalcount="4" value="ATGGAAACTATCGCTAAACATCGCCATGCTCGTTCTTCTGCTCAGAAGGTTCGCCTTGTTGCTGACCTGATTCGCGGTAAGAAAGTGTCGCAGGCTCTGGATATTTTGACCTACACCAACAAGAAAGCGGCTGTACTGGTCAAGAAAGTTCTGGAATCTGCCATTGCTAACGCTGAACACAACGATGGCGCTGACATTGACGATCTGAAAGTTACGAAAATTTTCGTAGACGAAGGCCCGAGCATGAAGCGCATTATGCCGCGTGCAAAAGGTCGTGCAGATCGCATCCTGAAGCGCACCAGCCACATCACTGTGGTTGTGTCCGATCGCTGA"/>
                    <sequence taxon="EcCa5a_O26_nonSTEC" totalcount="4" value="ATGGAAACTATCGCTAAACATCGCCATGCTCGTTCTTCTGCTCAGAAGGTTCGCCTTGTTGCTGACCTGATTCGCGGTAAGAAAGTGTCGCAGGCTCTGGATATTTTGACCTACACCAACAAGAAAGCGGCTGTACTGGTCAAGAAAGTTCTGGAATCTGCCATTGCTAACGCTGAACACAACGATGGCGCTGACATTGACGATCTGAAAGTTACGAAAATTTTCGTAGACGAAGGCCCGAGCATGAAGCGCATTATGCCGCGTGCAAAAGGTCGTGCAGATCGCATCCTGAAGCGCACCAGCCACATCACTGTGGTTGTGTCCGATCGCTGA"/>
                    <sequence taxon="EcCa8a_O26_nonSTEC" totalcount="4" value="ATGGAAACTATCGCTAAACATCGCCATGCTCGTTCTTCTGCTCAGAAGGTTCGCCTTGTTGCTGACCTGATTCGCGGTAAGAAAGTGTCGCAGGCTCTGGATATTTTGACCTACACCAACAAGAAAGCGGCTGTACTGGTCAAGAAAGTTCTGGAATCTGCCATTGCTAACGCTGAACACAACGATGGCGCTGACATTGACGATCTGAAAGTTACGAAAATTTTCGTAGACGAAGGCCCGAGCATGAAGCGCATTATGCCGCGTGCAAAAGGTCGTGCAGATCGCATCCTGAAGCGCACCAGCCACATCACTGTGGTTGTGTCCGATCGCTGA"/>
                    <sequence taxon="EcCa461b_O157_STEC" totalcount="4" value="ATGGAAACTATCGCTAAACATCGCCATGCTCGTTCTTCTGCTCAGAAGGTTCGCCTTGTTGCTGACCTGATTCGCGGTAAGAAAGTGTCGCAGGCTCTGGATATTTTGACCTACACCAACAAGAAAGCGGCTGTACTGGTCAAGAAAGTTCTGGAATCTGCCATTGCTAACGCTGAACACAACGATGGCGCTGACATTGACGATCTGAAAGTTACGAAAATTTTCGTAGACGAAGGCCCGAGCATGAAGCGCATTATGCCGCGTGCAAAAGGTCGTGCAGATCGCATCCTGAAGCGCACCAGCCACATCACTGTGGTTGTGTCCGATCGCTGA"/>
                    <sequence taxon="EcHu44a_O157_STEC" totalcount="4" value="ATGGAAACTATCGCTAAACATCGCCATGCTCGTTCTTCTGCTCAGAAGGTTCGCCTTGTTGCTGACCTGATTCGCGGTAAGAAAGTGTCGCAGGCTCTGGATATTTTGACCTACACCAACAAGAAAGCGGCTGTACTGGTCAAGAAAGTTCTGGAATCTGCCATTGCTAACGCTGAACACAACGATGGCGCTGACATTGACGATCTGAAAGTTACGAAAATTTTCGTAGACGAAGGCCCGAGCATGAAGCGCATTATGCCGCGTGCAAAAGGTCGTGCAGATCGCATCCTGAAGCGCACCAGCCACATCACTGTGGTTGTGTCCGATCGCTGA"/>
                    <sequence taxon="EcHu56a_O157_STEC" totalcount="4" value="ATGGAAACTATCGCTAAACATCGCCATGCTCGTTCTTCTGCTCAGAAGGTTCGCCTTGTTGCTGACCTGATTCGCGGTAAGAAAGTGTCGCAGGCTCTGGATATTTTGACCTACACCAACAAGAAAGCGGCTGTACTGGTCAAGAAAGTTCTGGAATCTGCCATTGCTAACGCTGAACACAACGATGGCGCTGACATTGACGATCTGAAAGTTACGAAAATTTTCGTAGACGAAGGCCCGAGCATGAAGCGCATTATGCCGCGTGCAAAAGGTCGTGCAGATCGCATCCTGAAGCGCACCAGCCACATCACTGTGGTTGTGTCCGATCGCTGA"/>
                    <sequence taxon="EcHu68a_O157_STEC" totalcount="4" value="ATGGAAACTATCGCTAAACATCGCCATGCTCGTTCTTCTGCTCAGAAGGTTCGCCTTGTTGCTGACCTGATTCGCGGTAAGAAAGTGTCGCAGGCTCTGGATATTTTGACCTACACCAACAAGAAAGCGGCTGTACTGGTCAAGAAAGTTCTGGAATCTGCCATTGCTAACGCTGAACACAACGATGGCGCTGACATTGACGATCTGAAAGTTACGAAAATTTTCGTAGACGAAGGCCCGAGCATGAAGCGCATTATGCCGCGTGCAAAAGGTCGTGCAGATCGCATCCTGAAGCGCACCAGCCACATCACTGTGGTTGTGTCCGATCGCTGA"/>
                    <sequence taxon="EcHu76a_O157_STEC" totalcount="4" value="ATGGAAACTATCGCTAAACATCGCCATGCTCGTTCTTCTGCTCAGAAGGTTCGCCTTGTTGCTGACCTGATTCGCGGTAAGAAAGTGTCGCAGGCTCTGGATATTTTGACCTACACCAACAAGAAAGCGGCTGTACTGGTCAAGAAAGTTCTGGAATCTGCCATTGCTAACGCTGAACACAACGATGGCGCTGACATTGACGATCTGAAAGTTACGAAAATTTTCGTAGACGAAGGCCCGAGCATGAAGCGCATTATGCCGCGTGCAAAAGGTCGTGCAGATCGCATCCTGAAGCGCACCAGCCACATCACTGTGGTTGTGTCCGATCGCTGA"/>
                    <sequence taxon="EcHu93a_O157_STEC" totalcount="4" value="ATGGAAACTATCGCTAAACATCGCCATGCTCGTTCTTCTGCTCAGAAGGTTCGCCTTGTTGCTGACCTGATTCGCGGTAAGAAAGTGTCGCAGGCTCTGGATATTTTGACCTACACCAACAAGAAAGCGGCTGTACTGGTCAAGAAAGTTCTGGAATCTGCCATTGCTAACGCTGAACACAACGATGGCGCTGACATTGACGATCTGAAAGTTACGAAAATTTTCGTAGACGAAGGCCCGAGCATGAAGCGCATTATGCCGCGTGCAAAAGGTCGTGCAGATCGCATCCTGAAGCGCACCAGCCACATCACTGTGGTTGTGTCCGATCGCTGA"/>
                    <sequence taxon="EcHu114a_O157_STEC" totalcount="4" value="ATGGAAACTATCGCTAAACATCGCCATGCTCGTTCTTCTGCTCAGAAGGTTCGCCTTGTTGCTGACCTGATTCGCGGTAAGAAAGTGTCGCAGGCTCTGGATATTTTGACCTACACCAACAAGAAAGCGGCTGTACTGGTCAAGAAAGTTCTGGAATCTGCCATTGCTAACGCTGAACACAACGATGGCGCTGACATTGACGATCTGAAAGTTACGAAAATTTTCGTAGACGAAGGCCCGAGCATGAAGCGCATTATGCCGCGTGCAAAAGGTCGTGCAGATCGCATCCTGAAGCGCACCAGCCACATCACTGTGGTTGTGTCCGATCGCTGA"/>
                    <sequence taxon="EcCa513a_O26_STEC" totalcount="4" value="ATGGAAACTATCGCTAAACATCGCCATGCTCGTTCTTCTGCTCAGAAGGTTCGCCTTGTTGCTGACCTGATTCGCGGTAAGAAAGTGTCGCAGGCTCTGGATATTTTGACCTACACCAACAAGAAAGCGGCTGTACTGGTCAAGAAAGTTCTGGAATCTGCCATTGCTAACGCTGAACACAACGATGGCGCTGACATTGACGATCTGAAAGTTACGAAAATTTTCGTAGACGAAGGCCCGAGCATGAAGCGCATTATGCCGCGTGCAAAAGGTCGTGCAGATCGCATCCTGAAGCGCACCAGCCACATCACTGTGGTTGTGTCCGATCGCTGA"/>
                    <sequence taxon="EcCa514a_O26_nonSTEC" totalcount="4" value="ATGGAAACTATCGCTAAACATCGCCATGCTCGTTCTTCTGCTCAGAAGGTTCGCCTTGTTGCTGACCTGATTCGCGGTAAGAAAGTGTCGCAGGCTCTGGATATTTTGACCTACACCAACAAGAAAGCGGCTGTACTGGTCAAGAAAGTTCTGGAATCTGCCATTGCTAACGCTGAACACAACGATGGCGCTGACATTGACGATCTGAAAGTTACGAAAATTTTCGTAGACGAAGGCCCGAGCATGAAGCGCATTATGCCGCGTGCAAAAGGTCGTGCAGATCGCATCCTGAAGCGCACCAGCCACATCACTGTGGTTGTGTCCGATCGCTGA"/>
                    <sequence taxon="EcCa26a_O157_nonSTEC" totalcount="4" value="ATGGAAACTATCGCTAAACATCGCCATGCTCGTTCTTCTGCTCAGAAGGTTCGCCTTGTTGCTGACCTGATTCGCGGTAAGAAAGTGTCGCAGGCTCTGGATATTTTGACCTACACCAACAAGAAAGCGGCTGTACTGGTCAAGAAAGTTCTGGAATCTGCCATTGCTAACGCTGAACACAACGATGGCGCTGACATTGACGATCTGAAAGTTACGAAAATTTTCGTAGACGAAGGCCCGAGCATGAAGCGCATTATGCCGCGTGCAAAAGGTCGTGCAGATCGCATCCTGAAGCGCACCAGCCACATCACTGTGGTTGTGTCCGATCGCTGA"/>
                    <sequence taxon="EcCa491a_O157_STEC" totalcount="4" value="ATGGAAACTATCGCTAAACATCGCCATGCTCGTTCTTCTGCTCAGAAGGTTCGCCTTGTTGCTGACCTGATTCGCGGTAAGAAAGTGTCGCAGGCTCTGGATATTTTGACCTACACCAACAAGAAAGCGGCTGTACTGGTCAAGAAAGTTCTGGAATCTGCCATTGCTAACGCTGAACACAACGATGGCGCTGACATTGACGATCTGAAAGTTACGAAAATTTTCGTAGACGAAGGCCCGAGCATGAAGCGCATTATGCCGCGTGCAAAAGGTCGTGCAGATCGCATCCTGAAGCGCACCAGCCACATCACTGTGGTTGTGTCCGATCGCTGA"/>
                    <sequence taxon="EcCa1a_O26_STEC" totalcount="4" value="ATGGAAACTATCGCTAAACATCGCCATGCTCGTTCTTCTGCTCAGAAGGTTCGCCTTGTTGCTGACCTGATTCGCGGTAAGAAAGTGTCGCAGGCTCTGGATATTTTGACCTACACCAACAAGAAAGCGGCTGTACTGGTCAAGAAAGTTCTGGAATCTGCCATTGCTAACGCTGAACACAACGATGGCGCTGACATTGACGATCTGAAAGTTACGAAAATTTTCGTAGACGAAGGCCCGAGCATGAAGCGCATTATGCCGCGTGCAAAAGGTCGTGCAGATCGCATCCTGAAGCGCACCAGCCACATCACTGTGGTTGTGTCCGATCGCTGA"/>
                    <sequence taxon="EcCa452a_O157_STEC" totalcount="4" value="ATGGAAACTATCGCTAAACATCGCCATGCTCGTTCTTCTGCTCAGAAGGTTCGCCTTGTTGCTGACCTGATTCGCGGTAAGAAAGTGTCGCAGGCTCTGGATATTTTGACCTACACCAACAAGAAAGCGGCTGTACTGGTCAAGAAAGTTCTGGAATCTGCCATTGCTAACGCTGAACACAACGATGGCGCTGACATTGACGATCTGAAAGTTACGAAAATTTTCGTAGACGAAGGCCCGAGCATGAAGCGCATTATGCCGCGTGCAAAAGGTCGTGCAGATCGCATCCTGAAGCGCACCAGCCACATCACTGTGGTTGTGTCCGATCGCTGA"/>
                    <sequence taxon="EcCa635a_O157_STEC" totalcount="4" value="ATGGAAACTATCGCTAAACATCGCCATGCTCGTTCTTCTGCTCAGAAGGTTCGCCTTGTTGCTGACCTGATTCGCGGTAAGAAAGTGTCGCAGGCTCTGGATATTTTGACCTACACCAACAAGAAAGCGGCTGTACTGGTCAAGAAAGTTCTGGAATCTGCCATTGCTAACGCTGAACACAACGATGGCGCTGACATTGACGATCTGAAAGTTACGAAAATTTTCGTAGACGAAGGCCCGAGCATGAAGCGCATTATGCCGCGTGCAAAAGGTCGTGCAGATCGCATCCTGAAGCGCACCAGCCACATCACTGTGGTTGTGTCCGATCGCTGA"/>
                    <sequence taxon="EcCa583a_O157_nonSTEC" totalcount="4" value="ATGGAAACTATCGCTAAACATCGCCATGCTCGTTCTTCTGCTCAGAAGGTTCGCCTTGTTGCTGACCTGATTCGCGGTAAGAAAGTGTCGCAGGCTCTGGATATTTTGACCTACACCAACAAGAAAGCGGCTGTACTGGTCAAGAAAGTTCTGGAATCTGCCATTGCTAACGCTGAACACAACGATGGCGCTGACATTGACGATCTGAAAGTTACGAAAATTTTCGTAGACGAAGGCCCGAGCATGAAGCGCATTATGCCGCGTGCAAAAGGTCGTGCAGATCGCATCCTGAAGCGCACCAGCCACATCACTGTGGTTGTGTCCGATCGCTGA"/>
                    <sequence taxon="EcCa21a_O157_nonSTEC" totalcount="4" value="ATGGAAACTATCGCTAAACATCGCCATGCTCGTTCTTCTGCTCAGAAGGTTCGCCTTGTTGCTGACCTGATTCGCGGTAAGAAAGTGTCGCAGGCTCTGGATATTTTGACCTACACCAACAAGAAAGCGGCTGTACTGGTCAAGAAAGTTCTGGAATCTGCCATTGCTAACGCTGAACACAACGATGGCGCTGACATTGACGATCTGAAAGTTACGAAAATTTTCGTAGACGAAGGCCCGAGCATGAAGCGCATTATGCCGCGTGCAAAAGGTCGTGCAGATCGCATCCTGAAGCGCACCAGCCACATCACTGTGGTTGTGTCCGATCGCTGA"/>
                    <sequence taxon="EcCa63b_O157_STEC" totalcount="4" value="ATGGAAACTATCGCTAAACATCGCCATGCTCGTTCTTCTGCTCAGAAGGTTCGCCTTGTTGCTGACCTGATTCGCGGTAAGAAAGTGTCGCAGGCTCTGGATATTTTGACCTACACCAACAAGAAAGCGGCTGTACTGGTCAAGAAAGTTCTGGAATCTGCCATTGCTAACGCTGAACACAACGATGGCGCTGACATTGACGATCTGAAAGTTACGAAAATTTTCGTAGACGAAGGCCCGAGCATGAAGCGCATTATGCCGCGTGCAAAAGGTCGTGCAGATCGCATCCTGAAGCGCACCAGCCACATCACTGTGGTTGTGTCCGATCGCTGA"/>
                    <sequence taxon="EcCa519a_O157_nonSTEC" totalcount="4" value="ATGGAAACTATCGCTAAACATCGCCATGCTCGTTCTTCTGCTCAGAAGGTTCGCCTTGTTGCTGACCTGATTCGCGGTAAGAAAGTGTCGCAGGCTCTGGATATTTTGACCTACACCAACAAGAAAGCGGCTGTACTGGTCAAGAAAGTTCTGGAATCTGCCATTGCTAACGCTGAACACAACGATGGCGCTGACATTGACGATCTGAAAGTTACGAAAATTTTCGTAGACGAAGGCCCGAGCATGAAGCGCATTATGCCGCGTGCAAAAGGTCGTGCAGATCGCATCCTGAAGCGCACCAGCCACATCACTGTGGTTGTGTCCGATCGCTGA"/>
                    <sequence taxon="EcCa32a_O157_STEC" totalcount="4" value="ATGGAAACTATCGCTAAACATCGCCATGCTCGTTCTTCTGCTCAGAAGGTTCGCCTTGTTGCTGACCTGATTCGCGGTAAGAAAGTGTCGCAGGCTCTGGATATTTTGACCTACACCAACAAGAAAGCGGCTGTACTGGTCAAGAAAGTTCTGGAATCTGCCATTGCTAACGCTGAACACAACGATGGCGCTGACATTGACGATCTGAAAGTTACGAAAATTTTCGTAGACGAAGGCCCGAGCATGAAGCGCATTATGCCGCGTGCAAAAGGTCGTGCAGATCGCATCCTGAAGCGCACCAGCCACATCACTGTGGTTGTGTCCGATCGCTGA"/>
                    <sequence taxon="EcCa569a_O26_nonSTEC" totalcount="4" value="ATGGAAACTATCGCTAAACATCGCCATGCTCGTTCTTCTGCTCAGAAGGTTCGCCTTGTTGCTGACCTGATTCGCGGTAAGAAAGTGTCGCAGGCTCTGGATATTTTGACCTACACCAACAAGAAAGCGGCTGTACTGGTCAAGAAAGTTCTGGAATCTGCCATTGCTAACGCTGAACACAACGATGGCGCTGACATTGACGATCTGAAAGTTACGAAAATTTTCGTAGACGAAGGCCCGAGCATGAAGCGCATTATGCCGCGTGCAAAAGGTCGTGCAGATCGCATCCTGAAGCGCACCAGCCACATCACTGTGGTTGTGTCCGATCGCTGA"/>
                </data>
<data
id="filtered_Tessy01_rplW_aligned"
name="alignment">
                    <sequence taxon="EcCa24a_O157_nonSTEC" totalcount="4" value="ATGATTCGTGAAGAACGTCTGCTGAAGGTGCTGCGTGCACCGCACGTTTCTGAAAAAGCGTCTACTGCGATGGAAAAATCCAACACCATCGTACTCAAAGTTGCTAAAGACGCGACCAAAGCAGAAATCAAAGCTGCTGTGCAGAAACTGTTTGAAGTCGAAGTCGAAGTCGTTAACACCCTGGTAGTTAAAGGGAAAGTTAAACGTCACGGACAGCGTATCGGTCGTCGTAGCGACTGGAAAAAAGCTTACGTCACCCTGAAAGAAGGCCAGAATCTGGACTTCGTTGGCGGCGCTGAGTAA"/>
                    <sequence taxon="EcCa5a_O26_nonSTEC" totalcount="4" value="ATGATTCGTGAAGAACGTCTGCTGAAGGTGCTGCGTGCACCGCACGTTTCTGAAAAAGCGTCTACTGCGATGGAAAAATCCAACACCATCGTACTCAAAGTTGCTAAAGACGCGACCAAAGCAGAAATCAAAGCTGCTGTGCAGAAACTGTTTGAAGTCGAAGTCGAAGTCGTTAACACCCTGGTAGTTAAAGGGAAAGTTAAACGTCACGGACAGCGTATCGGTCGTCGTAGCGACTGGAAAAAAGCTTACGTCACCCTGAAAGAAGGCCAGAATCTGGACTTCGTTGGCGGCGCTGAGTAA"/>
                    <sequence taxon="EcCa8a_O26_nonSTEC" totalcount="4" value="ATGATTCGTGAAGAACGTCTGCTGAAGGTGCTGCGTGCACCGCACGTTTCTGAAAAAGCGTCTACTGCGATGGAAAAATCCAACACCATCGTACTCAAAGTTGCTAAAGACGCGACCAAAGCAGAAATCAAAGCTGCTGTGCAGAAACTGTTTGAAGTCGAAGTCGAAGTCGTTAACACCCTGGTAGTTAAAGGGAAAGTTAAACGTCACGGACAGCGTATCGGTCGTCGTAGCGACTGGAAAAAAGCTTACGTCACCCTGAAAGAAGGCCAGAATCTGGACTTCGTTGGCGGCGCTGAGTAA"/>
                    <sequence taxon="EcCa461b_O157_STEC" totalcount="4" value="ATGATTCGTGAAGAACGTCTGCTGAAGGTGCTGCGTGCACCGCACGTTTCTGAAAAAGCGTCTACTGCGATGGAAAAATCCAACACCATCGTACTCAAAGTTGCTAAAGACGCGACCAAAGCAGAAATCAAAGCTGCTGTGCAGAAACTGTTTGAAGTCGAAGTCGAAGTCGTTAACACCCTGGTAGTTAAAGGGAAAGTTAAACGTCACGGACAGCGTATCGGTCGTCGTAGCGACTGGAAAAAAGCTTACGTCACCCTGAAAGAAGGCCAGAATCTGGACTTCGTTGGCGGCGCTGAGTAA"/>
                    <sequence taxon="EcHu44a_O157_STEC" totalcount="4" value="ATGATTCGTGAAGAACGTCTGCTGAAGGTGCTGCGTGCACCGCACGTTTCTGAAAAAGCGTCTACTGCGATGGAAAAATCCAACACCATCGTACTCAAAGTTGCTAAAGACGCGACCAAAGCAGAAATCAAAGCTGCTGTGCAGAAACTGTTTGAAGTCGAAGTCGAAGTCGTTAACACCCTGGTAGTTAAAGGGAAAGTTAAACGTCACGGACAGCGTATCGGTCGTCGTAGCGACTGGAAAAAAGCTTACGTCACCCTGAAAGAAGGCCAGAATCTGGACTTCGTTGGCGGCGCTGAGTAA"/>
                    <sequence taxon="EcHu56a_O157_STEC" totalcount="4" value="ATGATTCGTGAAGAACGTCTGCTGAAGGTGCTGCGTGCACCGCACGTTTCTGAAAAAGCGTCTACTGCGATGGAAAAATCCAACACCATCGTACTCAAAGTTGCTAAAGACGCGACCAAAGCAGAAATCAAAGCTGCTGTGCAGAAACTGTTTGAAGTCGAAGTCGAAGTCGTTAACACCCTGGTAGTTAAAGGGAAAGTTAAACGTCACGGACAGCGTATCGGTCGTCGTAGCGACTGGAAAAAAGCTTACGTCACCCTGAAAGAAGGCCAGAATCTGGACTTCGTTGGCGGCGCTGAGTAA"/>
                    <sequence taxon="EcHu68a_O157_STEC" totalcount="4" value="ATGATTCGTGAAGAACGTCTGCTGAAGGTGCTGCGTGCACCGCACGTTTCTGAAAAAGCGTCTACTGCGATGGAAAAATCCAACACCATCGTACTCAAAGTTGCTAAAGACGCGACCAAAGCAGAAATCAAAGCTGCTGTGCAGAAACTGTTTGAAGTCGAAGTCGAAGTCGTTAACACCCTGGTAGTTAAAGGGAAAGTTAAACGTCACGGACAGCGTATCGGTCGTCGTAGCGACTGGAAAAAAGCTTACGTCACCCTGAAAGAAGGCCAGAATCTGGACTTCGTTGGCGGCGCTGAGTAA"/>
                    <sequence taxon="EcHu76a_O157_STEC" totalcount="4" value="ATGATTCGTGAAGAACGTCTGCTGAAGGTGCTGCGTGCACCGCACGTTTCTGAAAAAGCGTCTACTGCGATGGAAAAATCCAACACCATCGTACTCAAAGTTGCTAAAGACGCGACCAAAGCAGAAATCAAAGCTGCTGTGCAGAAACTGTTTGAAGTCGAAGTCGAAGTCGTTAACACCCTGGTAGTTAAAGGGAAAGTTAAACGTCACGGACAGCGTATCGGTCGTCGTAGCGACTGGAAAAAAGCTTACGTCACCCTGAAAGAAGGCCAGAATCTGGACTTCGTTGGCGGCGCTGAGTAA"/>
                    <sequence taxon="EcHu93a_O157_STEC" totalcount="4" value="ATGATTCGTGAAGAACGTCTGCTGAAGGTGCTGCGTGCACCGCACGTTTCTGAAAAAGCGTCTACTGCGATGGAAAAATCCAACACCATCGTACTCAAAGTTGCTAAAGACGCGACCAAAGCAGAAATCAAAGCTGCTGTGCAGAAACTGTTTGAAGTCGAAGTCGAAGTCGTTAACACCCTGGTAGTTAAAGGGAAAGTTAAACGTCACGGACAGCGTATCGGTCGTCGTAGCGACTGGAAAAAAGCTTACGTCACCCTGAAAGAAGGCCAGAATCTGGACTTCGTTGGCGGCGCTGAGTAA"/>
                    <sequence taxon="EcHu114a_O157_STEC" totalcount="4" value="ATGATTCGTGAAGAACGTCTGCTGAAGGTGCTGCGTGCACCGCACGTTTCTGAAAAAGCGTCTACTGCGATGGAAAAATCCAACACCATCGTACTCAAAGTTGCTAAAGACGCGACCAAAGCAGAAATCAAAGCTGCTGTGCAGAAACTGTTTGAAGTCGAAGTCGAAGTCGTTAACACCCTGGTAGTTAAAGGGAAAGTTAAACGTCACGGACAGCGTATCGGTCGTCGTAGCGACTGGAAAAAAGCTTACGTCACCCTGAAAGAAGGCCAGAATCTGGACTTCGTTGGCGGCGCTGAGTAA"/>
                    <sequence taxon="EcCa513a_O26_STEC" totalcount="4" value="ATGATTCGTGAAGAACGTCTGCTGAAGGTGCTGCGTGCACCGCACGTTTCTGAAAAAGCGTCTACTGCGATGGAAAAATCCAACACCATCGTACTCAAAGTTGCTAAAGACGCGACCAAAGCAGAAATCAAAGCTGCTGTGCAGAAACTGTTTGAAGTCGAAGTCGAAGTCGTTAACACCCTGGTAGTTAAAGGGAAAGTTAAACGTCACGGACAGCGTATCGGTCGTCGTAGCGACTGGAAAAAAGCTTACGTCACCCTGAAAGAAGGCCAGAATCTGGACTTCGTTGGCGGCGCTGAGTAA"/>
                    <sequence taxon="EcCa514a_O26_nonSTEC" totalcount="4" value="ATGATTCGTGAAGAACGTCTGCTGAAGGTGCTGCGTGCACCGCACGTTTCTGAAAAAGCGTCTACTGCGATGGAAAAATCCAACACCATCGTACTCAAAGTTGCTAAAGACGCGACCAAAGCAGAAATCAAAGCTGCTGTGCAGAAACTGTTTGAAGTCGAAGTCGAAGTCGTTAACACCCTGGTAGTTAAAGGGAAAGTTAAACGTCACGGACAGCGTATCGGTCGTCGTAGCGACTGGAAAAAAGCTTACGTCACCCTGAAAGAAGGCCAGAATCTGGACTTCGTTGGCGGCGCTGAGTAA"/>
                    <sequence taxon="EcCa26a_O157_nonSTEC" totalcount="4" value="ATGATTCGTGAAGAACGTCTGCTGAAGGTGCTGCGTGCACCGCACGTTTCTGAAAAAGCGTCTACTGCGATGGAAAAATCCAACACCATCGTACTCAAAGTTGCTAAAGACGCGACCAAAGCAGAAATCAAAGCTGCTGTGCAGAAACTGTTTGAAGTCGAAGTCGAAGTCGTTAACACCCTGGTAGTTAAAGGGAAAGTTAAACGTCACGGACAGCGTATCGGTCGTCGTAGCGACTGGAAAAAAGCTTACGTCACCCTGAAAGAAGGCCAGAATCTGGACTTCGTTGGCGGCGCTGAGTAA"/>
                    <sequence taxon="EcCa491a_O157_STEC" totalcount="4" value="ATGATTCGTGAAGAACGTCTGCTGAAGGTGCTGCGTGCACCGCACGTTTCTGAAAAAGCGTCTACTGCGATGGAAAAATCCAACACCATCGTACTCAAAGTTGCTAAAGACGCGACCAAAGCAGAAATCAAAGCTGCTGTGCAGAAACTGTTTGAAGTCGAAGTCGAAGTCGTTAACACCCTGGTAGTTAAAGGGAAAGTTAAACGTCACGGACAGCGTATCGGTCGTCGTAGCGACTGGAAAAAAGCTTACGTCACCCTGAAAGAAGGCCAGAATCTGGACTTCGTTGGCGGCGCTGAGTAA"/>
                    <sequence taxon="EcCa1a_O26_STEC" totalcount="4" value="ATGATTCGTGAAGAACGTCTGCTGAAGGTGCTGCGTGCACCGCACGTTTCTGAAAAAGCGTCTACTGCGATGGAAAAATCCAACACCATCGTACTCAAAGTTGCTAAAGACGCGACCAAAGCAGAAATCAAAGCTGCTGTGCAGAAACTGTTTGAAGTCGAAGTCGAAGTCGTTAACACCCTGGTAGTTAAAGGGAAAGTTAAACGTCACGGACAGCGTATCGGTCGTCGTAGCGACTGGAAAAAAGCTTACGTCACCCTGAAAGAAGGCCAGAATCTGGACTTCGTTGGCGGCGCTGAGTAA"/>
                    <sequence taxon="EcCa452a_O157_STEC" totalcount="4" value="ATGATTCGTGAAGAACGTCTGCTGAAGGTGCTGCGTGCACCGCACGTTTCTGAAAAAGCGTCTACTGCGATGGAAAAATCCAACACCATCGTACTCAAAGTTGCTAAAGACGCGACCAAAGCAGAAATCAAAGCTGCTGTGCAGAAACTGTTTGAAGTCGAAGTCGAAGTCGTTAACACCCTGGTAGTTAAAGGGAAAGTTAAACGTCACGGACAGCGTATCGGTCGTCGTAGCGACTGGAAAAAAGCTTACGTCACCCTGAAAGAAGGCCAGAATCTGGACTTCGTTGGCGGCGCTGAGTAA"/>
                    <sequence taxon="EcCa635a_O157_STEC" totalcount="4" value="ATGATTCGTGAAGAACGTCTGCTGAAGGTGCTGCGTGCACCGCACGTTTCTGAAAAAGCGTCTACTGCGATGGAAAAATCCAACACCATCGTACTCAAAGTTGCTAAAGACGCGACCAAAGCAGAAATCAAAGCTGCTGTGCAGAAACTGTTTGAAGTCGAAGTCGAAGTCGTTAACACCCTGGTAGTTAAAGGGAAAGTTAAACGTCACGGACAGCGTATCGGTCGTCGTAGCGACTGGAAAAAAGCTTACGTCACCCTGAAAGAAGGCCAGAATCTGGACTTCGTTGGCGGCGCTGAGTAA"/>
                    <sequence taxon="EcCa583a_O157_nonSTEC" totalcount="4" value="ATGATTCGTGAAGAACGTCTGCTGAAGGTGCTGCGTGCACCGCACGTTTCTGAAAAAGCGTCTACTGCGATGGAAAAATCCAACACCATCGTACTCAAAGTTGCTAAAGACGCGACCAAAGCAGAAATCAAAGCTGCTGTGCAGAAACTGTTTGAAGTCGAAGTCGAAGTCGTTAACACCCTGGTAGTTAAAGGGAAAGTTAAACGTCACGGACAGCGTATCGGTCGTCGTAGCGACTGGAAAAAAGCTTACGTCACCCTGAAAGAAGGCCAGAATCTGGACTTCGTTGGCGGCGCTGAGTAA"/>
                    <sequence taxon="EcCa21a_O157_nonSTEC" totalcount="4" value="ATGATTCGTGAAGAACGTCTGCTGAAGGTGCTGCGTGCACCGCACGTTTCTGAAAAAGCGTCTACTGCGATGGAAAAATCCAACACCATCGTACTCAAAGTTGCTAAAGACGCGACCAAAGCAGAAATCAAAGCTGCTGTGCAGAAACTGTTTGAAGTCGAAGTCGAAGTCGTTAACACCCTGGTAGTTAAAGGGAAAGTTAAACGTCACGGACAGCGTATCGGTCGTCGTAGCGACTGGAAAAAAGCTTACGTCACCCTGAAAGAAGGCCAGAATCTGGACTTCGTTGGCGGCGCTGAGTAA"/>
                    <sequence taxon="EcCa63b_O157_STEC" totalcount="4" value="ATGATTCGTGAAGAACGTCTGCTGAAGGTGCTGCGTGCACCGCACGTTTCTGAAAAAGCGTCTACTGCGATGGAAAAATCCAACACCATCGTACTCAAAGTTGCTAAAGACGCGACCAAAGCAGAAATCAAAGCTGCTGTGCAGAAACTGTTTGAAGTCGAAGTCGAAGTCGTTAACACCCTGGTAGTTAAAGGGAAAGTTAAACGTCACGGACAGCGTATCGGTCGTCGTAGCGACTGGAAAAAAGCTTACGTCACCCTGAAAGAAGGCCAGAATCTGGACTTCGTTGGCGGCGCTGAGTAA"/>
                    <sequence taxon="EcCa519a_O157_nonSTEC" totalcount="4" value="ATGATTCGTGAAGAACGTCTGCTGAAGGTGCTGCGTGCACCGCACGTTTCTGAAAAAGCGTCTACTGCGATGGAAAAATCCAACACCATCGTACTCAAAGTTGCTAAAGACGCGACCAAAGCAGAAATCAAAGCTGCTGTGCAGAAACTGTTTGAAGTCGAAGTCGAAGTCGTTAACACCCTGGTAGTTAAAGGGAAAGTTAAACGTCACGGACAGCGTATCGGTCGTCGTAGCGACTGGAAAAAAGCTTACGTCACCCTGAAAGAAGGCCAGAATCTGGACTTCGTTGGCGGCGCTGAGTAA"/>
                    <sequence taxon="EcCa32a_O157_STEC" totalcount="4" value="ATGATTCGTGAAGAACGTCTGCTGAAGGTGCTGCGTGCACCGCACGTTTCTGAAAAAGCGTCTACTGCGATGGAAAAATCCAACACCATCGTACTCAAAGTTGCTAAAGACGCGACCAAAGCAGAAATCAAAGCTGCTGTGCAGAAACTGTTTGAAGTCGAAGTCGAAGTCGTTAACACCCTGGTAGTTAAAGGGAAAGTTAAACGTCACGGACAGCGTATCGGTCGTCGTAGCGACTGGAAAAAAGCTTACGTCACCCTGAAAGAAGGCCAGAATCTGGACTTCGTTGGCGGCGCTGAGTAA"/>
                    <sequence taxon="EcCa569a_O26_nonSTEC" totalcount="4" value="ATGATTCGTGAAGAACGTCTGCTGAAGGTGCTGCGTGCACCGCACGTTTCTGAAAAAGCGTCTACTGCGATGGAAAAATCCAACACCATCGTACTCAAAGTTGCTAAAGACGCGACCAAAGCAGAAATCAAAGCTGCTGTGCAGAAACTGTTTGAAGTCGAAGTCGAAGTCGTTAACACCCTGGTAGTTAAAGGGAAAGTTAAACGTCACGGACAGCGTATCGGTCGTCGTAGCGACTGGAAAAAAGCTTACGTCACCCTGAAAGAAGGCCAGAATCTGGACTTCGTTGGCGGCGCTGAGTAA"/>
                </data>
<data
id="filtered_Tessy01_rplX_aligned"
name="alignment">
                    <sequence taxon="EcCa24a_O157_nonSTEC" totalcount="4" value="ATGGCAGCGAAAATCCGTCGTGATGACGAAGTTATCGTGTTAACCGGTAAAGATAAAGGTAAACGCGGTAAAGTTAAGAATGTCCTGTCTTCCGGCAAGGTCATTGTTGAAGGTATCAACCTGGTTAAGAAACATCAGAAGCCGGTTCCGGCCCTGAACCAACCGGGTGGCATCGTTGAAAAAGAAGCCGCTATTCAGGTTTCCAACGTAGCAATCTTCAATGCGGCAACCGGCAAGGCTGACCGTGTAGGCTTTAGATTCGAAGACGGTAAAAAAGTCCGTTTCTTCAAGTCTAACAGCGAAACTATCAAGTAA"/>
                    <sequence taxon="EcCa5a_O26_nonSTEC" totalcount="4" value="ATGGCAGCGAAAATCCGTCGTGATGACGAAGTTATCGTGTTAACCGGTAAAGATAAAGGTAAACGCGGTAAAGTTAAGAATGTCCTGTCTTCCGGCAAGGTCATTGTTGAAGGTATCAACCTGGTTAAGAAACATCAGAAGCCGGTTCCGGCCCTGAACCAACCGGGTGGCATCGTTGAAAAAGAAGCCGCTATTCAGGTTTCCAACGTAGCAATCTTCAATGCGGCAACCGGCAAGGCTGACCGTGTAGGCTTTAGATTCGAAGACGGCAAAAAAGTCCGTTTCTTCAAGTCTAACAGCGAAACTATCAAGTAA"/>
                    <sequence taxon="EcCa8a_O26_nonSTEC" totalcount="4" value="ATGGCAGCGAAAATCCGTCGTGATGACGAAGTTATCGTGTTAACCGGTAAAGATAAAGGTAAACGCGGTAAAGTTAAGAATGTCCTGTCTTCCGGCAAGGTCATTGTTGAAGGTATCAACCTGGTTAAGAAACATCAGAAGCCGGTTCCGGCCCTGAACCAACCGGGTGGCATCGTTGAAAAAGAAGCCGCTATTCAGGTTTCCAACGTAGCAATCTTCAATGCGGCAACCGGCAAGGCTGACCGTGTAGGCTTTAGATTCGAAGACGGCAAAAAAGTCCGTTTCTTCAAGTCTAACAGCGAAACTATCAAGTAA"/>
                    <sequence taxon="EcCa461b_O157_STEC" totalcount="4" value="ATGGCAGCGAAAATCCGTCGTGATGACGAAGTTATCGTGTTAACCGGTAAAGATAAAGGTAAACGCGGTAAAGTTAAGAATGTCCTGTCTTCCGGCAAGGTCATTGTTGAAGGTATCAACCTGGTTAAGAAACATCAGAAGCCGGTTCCGGCCCTGAACCAACCGGGTGGCATCGTTGAAAAAGAAGCCGCTATTCAGGTTTCCAACGTAGCAATCTTCAATGCGGCAACCGGCAAGGCTGACCGTGTAGGCTTTAGATTCGAAGACGGCAAAAAAGTCCGTTTCTTCAAGTCTAACAGCGAAACTATCAAGTAA"/>
                    <sequence taxon="EcHu44a_O157_STEC" totalcount="4" value="ATGGCAGCGAAAATCCGTCGTGATGACGAAGTTATCGTGTTAACCGGTAAAGATAAAGGTAAACGCGGTAAAGTTAAGAATGTCCTGTCTTCCGGCAAGGTCATTGTTGAAGGTATCAACCTGGTTAAGAAACATCAGAAGCCGGTTCCGGCCCTGAACCAACCGGGTGGCATCGTTGAAAAAGAAGCCGCTATTCAGGTTTCCAACGTAGCAATCTTCAATGCGGCAACCGGCAAGGCTGACCGTGTAGGCTTTAGATTCGAAGACGGCAAAAAAGTCCGTTTCTTCAAGTCTAACAGCGAAACTATCAAGTAA"/>
                    <sequence taxon="EcHu56a_O157_STEC" totalcount="4" value="ATGGCAGCGAAAATCCGTCGTGATGACGAAGTTATCGTGTTAACCGGTAAAGATAAAGGTAAACGCGGTAAAGTTAAGAATGTCCTGTCTTCCGGCAAGGTCATTGTTGAAGGTATCAACCTGGTTAAGAAACATCAGAAGCCGGTTCCGGCCCTGAACCAACCGGGTGGCATCGTTGAAAAAGAAGCCGCTATTCAGGTTTCCAACGTAGCAATCTTCAATGCGGCAACCGGCAAGGCTGACCGTGTAGGCTTTAGATTCGAAGACGGCAAAAAAGTCCGTTTCTTCAAGTCTAACAGCGAAACTATCAAGTAA"/>
                    <sequence taxon="EcHu68a_O157_STEC" totalcount="4" value="ATGGCAGCGAAAATCCGTCGTGATGACGAAGTTATCGTGTTAACCGGTAAAGATAAAGGTAAACGCGGTAAAGTTAAGAATGTCCTGTCTTCCGGCAAGGTCATTGTTGAAGGTATCAACCTGGTTAAGAAACATCAGAAGCCGGTTCCGGCCCTGAACCAACCGGGTGGCATCGTTGAAAAAGAAGCCGCTATTCAGGTTTCCAACGTAGCAATCTTCAATGCGGCAACCGGCAAGGCTGACCGTGTAGGCTTTAGATTCGAAGACGGCAAAAAAGTCCGTTTCTTCAAGTCTAACAGCGAAACTATCAAGTAA"/>
                    <sequence taxon="EcHu76a_O157_STEC" totalcount="4" value="ATGGCAGCGAAAATCCGTCGTGATGACGAAGTTATCGTGTTAACCGGTAAAGATAAAGGTAAACGCGGTAAAGTTAAGAATGTCCTGTCTTCCGGCAAGGTCATTGTTGAAGGTATCAACCTGGTTAAGAAACATCAGAAGCCGGTTCCGGCCCTGAACCAACCGGGTGGCATCGTTGAAAAAGAAGCCGCTATTCAGGTTTCCAACGTAGCAATCTTCAATGCGGCAACCGGCAAGGCTGACCGTGTAGGCTTTAGATTCGAAGACGGCAAAAAAGTCCGTTTCTTCAAGTCTAACAGCGAAACTATCAAGTAA"/>
                    <sequence taxon="EcHu93a_O157_STEC" totalcount="4" value="ATGGCAGCGAAAATCCGTCGTGATGACGAAGTTATCGTGTTAACCGGTAAAGATAAAGGTAAACGCGGTAAAGTTAAGAATGTCCTGTCTTCCGGCAAGGTCATTGTTGAAGGTATCAACCTGGTTAAGAAACATCAGAAGCCGGTTCCGGCCCTGAACCAACCGGGTGGCATCGTTGAAAAAGAAGCCGCTATTCAGGTTTCCAACGTAGCAATCTTCAATGCGGCAACCGGCAAGGCTGACCGTGTAGGCTTTAGATTCGAAGACGGCAAAAAAGTCCGTTTCTTCAAGTCTAACAGCGAAACTATCAAGTAA"/>
                    <sequence taxon="EcHu114a_O157_STEC" totalcount="4" value="ATGGCAGCGAAAATCCGTCGTGATGACGAAGTTATCGTGTTAACCGGTAAAGATAAAGGTAAACGCGGTAAAGTTAAGAATGTCCTGTCTTCCGGCAAGGTCATTGTTGAAGGTATCAACCTGGTTAAGAAACATCAGAAGCCGGTTCCGGCCCTGAACCAACCGGGTGGCATCGTTGAAAAAGAAGCCGCTATTCAGGTTTCCAACGTAGCAATCTTCAATGCGGCAACCGGCAAGGCTGACCGTGTAGGCTTTAGATTCGAAGACGGCAAAAAAGTCCGTTTCTTCAAGTCTAACAGCGAAACTATCAAGTAA"/>
                    <sequence taxon="EcCa513a_O26_STEC" totalcount="4" value="ATGGCAGCGAAAATCCGTCGTGATGACGAAGTTATCGTGTTAACCGGTAAAGATAAAGGTAAACGCGGTAAAGTTAAGAATGTCCTGTCTTCCGGCAAGGTCATTGTTGAAGGTATCAACCTGGTTAAGAAACATCAGAAGCCGGTTCCGGCCCTGAACCAACCGGGTGGCATCGTTGAAAAAGAAGCCGCTATTCAGGTTTCCAACGTAGCAATCTTCAATGCGGCAACCGGCAAGGCTGACCGTGTAGGCTTTAGATTCGAAGACGGCAAAAAAGTCCGTTTCTTCAAGTCTAACAGCGAAACTATCAAGTAA"/>
                    <sequence taxon="EcCa514a_O26_nonSTEC" totalcount="4" value="ATGGCAGCGAAAATCCGTCGTGATGACGAAGTTATCGTGTTAACCGGTAAAGATAAAGGTAAACGCGGTAAAGTTAAGAATGTCCTGTCTTCCGGCAAGGTCATTGTTGAAGGTATCAACCTGGTTAAGAAACATCAGAAGCCGGTTCCGGCCCTGAACCAACCGGGTGGCATCGTTGAAAAAGAAGCCGCTATTCAGGTTTCCAACGTAGCAATCTTCAATGCGGCAACCGGCAAGGCTGACCGTGTAGGCTTTAGATTCGAAGACGGCAAAAAAGTCCGTTTCTTCAAGTCTAACAGCGAAACTATCAAGTAA"/>
                    <sequence taxon="EcCa26a_O157_nonSTEC" totalcount="4" value="ATGGCAGCGAAAATCCGTCGTGATGACGAAGTTATCGTGTTAACCGGTAAAGATAAAGGTAAACGCGGTAAAGTTAAGAATGTCCTGTCTTCCGGCAAGGTCATTGTTGAAGGTATCAACCTGGTTAAGAAACATCAGAAGCCGGTTCCGGCCCTGAACCAACCGGGTGGCATCGTTGAAAAAGAAGCCGCTATTCAGGTTTCCAACGTAGCAATCTTCAATGCGGCAACCGGCAAGGCTGACCGTGTAGGCTTTAGATTCGAAGACGGTAAAAAAGTCCGTTTCTTCAAGTCTAACAGCGAAACTATCAAGTAA"/>
                    <sequence taxon="EcCa491a_O157_STEC" totalcount="4" value="ATGGCAGCGAAAATCCGTCGTGATGACGAAGTTATCGTGTTAACCGGTAAAGATAAAGGTAAACGCGGTAAAGTTAAGAATGTCCTGTCTTCCGGCAAGGTCATTGTTGAAGGTATCAACCTGGTTAAGAAACATCAGAAGCCGGTTCCGGCCCTGAACCAACCGGGTGGCATCGTTGAAAAAGAAGCCGCTATTCAGGTTTCCAACGTAGCAATCTTCAATGCGGCAACCGGCAAGGCTGACCGTGTAGGCTTTAGATTCGAAGACGGCAAAAAAGTCCGTTTCTTCAAGTCTAACAGCGAAACTATCAAGTAA"/>
                    <sequence taxon="EcCa1a_O26_STEC" totalcount="4" value="ATGGCAGCGAAAATCCGTCGTGATGACGAAGTTATCGTGTTAACCGGTAAAGATAAAGGTAAACGCGGTAAAGTTAAGAATGTCCTGTCTTCCGGCAAGGTCATTGTTGAAGGTATCAACCTGGTTAAGAAACATCAGAAGCCGGTTCCGGCCCTAAACCAACCGGGTGGCATCGTTGAAAAAGAAGCCGCTATTCAGGTTTCCAACGTAGCAATCTTCAATGCGGCAACCGGCAAGGCTGACCGTGTAGGCTTTAGATTCGAAGACGGCAAAAAAGTCCGTTTCTTCAAGTCTAACAGCGAAACTATCAAGTAA"/>
                    <sequence taxon="EcCa452a_O157_STEC" totalcount="4" value="ATGGCAGCGAAAATCCGTCGTGATGACGAAGTTATCGTGTTAACCGGTAAAGATAAAGGTAAACGCGGTAAAGTTAAGAATGTCCTGTCTTCCGGCAAGGTCATTGTTGAAGGTATCAACCTGGTTAAGAAACATCAGAAGCCGGTTCCGGCCCTGAACCAACCGGGTGGCATCGTTGAAAAAGAAGCCGCTATTCAGGTTTCCAACGTAGCAATCTTCAATGCGGCAACCGGCAAGGCTGACCGTGTAGGCTTTAGATTCGAAGACGGCAAAAAAGTCCGTTTCTTCAAGTCTAACAGCGAAACTATCAAGTAA"/>
                    <sequence taxon="EcCa635a_O157_STEC" totalcount="4" value="ATGGCAGCGAAAATCCGTCGTGATGACGAAGTTATCGTGTTAACCGGTAAAGATAAAGGTAAACGCGGTAAAGTTAAGAATGTCCTGTCTTCCGGCAAGGTCATTGTTGAAGGTATCAACCTGGTTAAGAAACATCAGAAGCCGGTTCCGGCCCTGAACCAACCGGGTGGCATCGTTGAAAAAGAAGCCGCTATTCAGGTTTCCAACGTAGCAATCTTCAATGCGGCAACCGGCAAGGCTGACCGTGTAGGCTTTAGATTCGAAGACGGCAAAAAAGTCCGTTTCTTCAAGTCTAACAGCGAAACTATCAAGTAA"/>
                    <sequence taxon="EcCa583a_O157_nonSTEC" totalcount="4" value="ATGGCAGCGAAAATCCGTCGTGATGACGAAGTTATCGTGTTAACCGGTAAAGATAAAGGTAAACGCGGTAAAGTTAAGAATGTCCTGTCTTCCGGCAAGGTCATTGTTGAAGGTATCAACCTGGTTAAGAAACATCAGAAGCCGGTTCCGGCCCTGAACCAACCGGGTGGCATCGTTGAAAAAGAAGCCGCTATTCAGGTTTCCAACGTAGCAATCTTCAATGCGGCAACCGGCAAGGCTGACCGTGTAGGCTTTAGATTCGAAGACGGTAAAAAAGTCCGTTTCTTCAAGTCTAACAGCGAAACTATCAAGTAA"/>
                    <sequence taxon="EcCa21a_O157_nonSTEC" totalcount="4" value="ATGGCAGCGAAAATCCGTCGTGATGACGAAGTTATCGTGTTAACCGGTAAAGATAAAGGTAAACGCGGTAAAGTTAAGAATGTCCTGTCTTCCGGCAAGGTCATTGTTGAAGGTATCAACCTGGTTAAGAAACATCAGAAGCCGGTTCCGGCCCTGAACCAACCGGGTGGCATCGTTGAAAAAGAAGCCGCTATTCAGGTTTCCAACGTAGCAATCTTCAATGCGGCAACCGGCAAGGCTGACCGTGTAGGCTTTAGATTCGAAGACGGTAAAAAAGTCCGTTTCTTCAAGTCTAACAGCGAAACTATCAAGTAA"/>
                    <sequence taxon="EcCa63b_O157_STEC" totalcount="4" value="ATGGCAGCGAAAATCCGTCGTGATGACGAAGTTATCGTGTTAACCGGTAAAGATAAAGGTAAACGCGGTAAAGTTAAGAATGTCCTGTCTTCCGGCAAGGTCATTGTTGAAGGTATCAACCTGGTTAAGAAACATCAGAAGCCGGTTCCGGCCCTGAACCAACCGGGTGGCATCGTTGAAAAAGAAGCCGCTATTCAGGTTTCCAACGTAGCAATCTTCAATGCGGCAACCGGCAAGGCTGACCGTGTAGGCTTTAGATTCGAAGACGGCAAAAAAGTCCGTTTCTTCAAGTCTAACAGCGAAACTATCAAGTAA"/>
                    <sequence taxon="EcCa519a_O157_nonSTEC" totalcount="4" value="ATGGCAGCGAAAATCCGTCGTGATGACGAAGTTATCGTGTTAACCGGTAAAGATAAAGGTAAACGCGGTAAAGTTAAGAATGTCCTGTCTTCCGGCAAGGTCATTGTTGAAGGTATCAACCTGGTTAAGAAACATCAGAAGCCGGTTCCGGCCCTGAACCAACCGGGTGGCATCGTTGAAAAAGAAGCCGCTATTCAGGTTTCCAACGTAGCAATCTTCAATGCGGCAACCGGCAAGGCTGACCGTGTAGGCTTTAGATTCGAAGACGGTAAAAAAGTCCGTTTCTTCAAGTCTAACAGCGAAACTATCAAGTAA"/>
                    <sequence taxon="EcCa32a_O157_STEC" totalcount="4" value="ATGGCAGCGAAAATCCGTCGTGATGACGAAGTTATCGTGTTAACCGGTAAAGATAAAGGTAAACGCGGTAAAGTTAAGAATGTCCTGTCTTCCGGCAAGGTCATTGTTGAAGGTATCAACCTGGTTAAGAAACATCAGAAGCCGGTTCCGGCCCTGAACCAACCGGGTGGCATCGTTGAAAAAGAAGCCGCTATTCAGGTTTCCAACGTAGCAATCTTCAATGCGGCAACCGGCAAGGCTGACCGTGTAGGCTTTAGATTCGAAGACGGCAAAAAAGTCCGTTTCTTCAAGTCTAACAGCGAAACTATCAAGTAA"/>
                    <sequence taxon="EcCa569a_O26_nonSTEC" totalcount="4" value="ATGGCAGCGAAAATCCGTCGTGATGACGAAGTTATCGTGTTAACCGGTAAAGATAAAGGTAAACGCGGTAAAGTTAAGAATGTCCTGTCTTCCGGCAAGGTCATTGTTGAAGGTATCAACCTGGTTAAGAAACATCAGAAGCCGGTTCCGGCCCTGAACCAACCGGGTGGCATCGTTGAAAAAGAAGCCGCTATTCAGGTTTCCAACGTAGCAATCTTCAATGCGGCAACCGGCAAGGCTGACCGTGTAGGCTTTAGATTCGAAGACGGCAAAAAAGTCCGTTTCTTCAAGTCTAACAGCGAAACTATCAAGTAA"/>
                </data>
<data
id="filtered_Tessy01_rpmA_aligned"
name="alignment">
                    <sequence taxon="EcCa24a_O157_nonSTEC" totalcount="4" value="ATGGCACATAAAAAGGCTGGCGGCTCCACACGTAACGGTCGCGATTCAGAAGCTAAACGTCTGGGCGTTAAGCGTTTCGGTGGCGAATCCGTTCTGGCGGGTAGCATCATCGTTCGTCAACGTGGTACCAAATTCCACGCTGGCGCTAACGTAGGTTGCGGTCGTGACCACACTCTGTTTGCTAAAGCAGACGGTAAAGTGAAATTCGAAGTTAAAGGCCCGAAAAACCGTAAATTTATCAGCATCGAAGCTGAATAA"/>
                    <sequence taxon="EcCa5a_O26_nonSTEC" totalcount="4" value="ATGGCACATAAAAAGGCTGGCGGCTCCACACGTAACGGTCGCGATTCAGAAGCTAAACGCCTGGGCGTTAAGCGTTTCGGTGGCGAATCCGTTCTGGCGGGTAGCATCATCGTTCGTCAACGTGGTACCAAATTCCACGCTGGCGCTAACGTAGGTTGCGGTCGTGACCACACTCTGTTTGCTAAAGCAGACGGTAAAGTGAAATTCGAAGTTAAAGGCCCGAAAAACCGTAAATTTATCAGCATCGAAGCTGAATAA"/>
                    <sequence taxon="EcCa8a_O26_nonSTEC" totalcount="4" value="ATGGCACATAAAAAGGCTGGCGGCTCCACACGTAACGGTCGCGATTCAGAAGCTAAACGCCTGGGCGTTAAGCGTTTCGGTGGCGAATCCGTTCTGGCGGGTAGCATCATCGTTCGTCAACGTGGTACCAAATTCCACGCTGGCGCTAACGTAGGTTGCGGTCGTGACCACACTCTGTTTGCTAAAGCAGACGGTAAAGTGAAATTCGAAGTTAAAGGCCCGAAAAACCGTAAATTTATCAGCATCGAAGCTGAATAA"/>
                    <sequence taxon="EcCa461b_O157_STEC" totalcount="4" value="ATGGCACATAAAAAGGCTGGCGGCTCCACACGTAACGGTCGCGATTCAGAAGCTAAACGCCTGGGCGTTAAGCGTTTCGGTGGCGAATCCGTTCTGGCGGGTAGCATCATCGTTCGTCAACGTGGTACCAAATTCCACGCTGGCGCTAACGTAGGTTGCGGTCGTGACCACACTCTGTTTGCTAAAGCAGACGGTAAAGTGAAATTCGAAGTTAAAGGCCCGAAAAACCGTAAATTTATCAGCATCGAAGCTGAATAA"/>
                    <sequence taxon="EcHu44a_O157_STEC" totalcount="4" value="ATGGCACATAAAAAGGCTGGCGGCTCCACACGTAACGGTCGCGATTCAGAAGCTAAACGCCTGGGCGTTAAGCGTTTCGGTGGCGAATCCGTTCTGGCGGGTAGCATCATCGTTCGTCAACGTGGTACCAAATTCCACGCTGGCGCTAACGTAGGTTGCGGTCGTGACCACACTCTGTTTGCTAAAGCAGACGGTAAAGTGAAATTCGAAGTTAAAGGCCCGAAAAACCGTAAATTTATCAGCATCGAAGCTGAATAA"/>
                    <sequence taxon="EcHu56a_O157_STEC" totalcount="4" value="ATGGCACATAAAAAGGCTGGCGGCTCCACACGTAACGGTCGCGATTCAGAAGCTAAACGCCTGGGCGTTAAGCGTTTCGGTGGCGAATCCGTTCTGGCGGGTAGCATCATCGTTCGTCAACGTGGTACCAAATTCCACGCTGGCGCTAACGTAGGTTGCGGTCGTGACCACACTCTGTTTGCTAAAGCAGACGGTAAAGTGAAATTCGAAGTTAAAGGCCCGAAAAACCGTAAATTTATCAGCATCGAAGCTGAATAA"/>
                    <sequence taxon="EcHu68a_O157_STEC" totalcount="4" value="ATGGCACATAAAAAGGCTGGCGGCTCCACACGTAACGGTCGCGATTCAGAAGCTAAACGCCTGGGCGTTAAGCGTTTCGGTGGCGAATCCGTTCTGGCGGGTAGCATCATCGTTCGTCAACGTGGTACCAAATTCCACGCTGGCGCTAACGTAGGTTGCGGTCGTGACCACACTCTGTTTGCTAAAGCAGACGGTAAAGTGAAATTCGAAGTTAAAGGCCCGAAAAACCGTAAATTTATCAGCATCGAAGCTGAATAA"/>
                    <sequence taxon="EcHu76a_O157_STEC" totalcount="4" value="ATGGCACATAAAAAGGCTGGCGGCTCCACACGTAACGGTCGCGATTCAGAAGCTAAACGCCTGGGCGTTAAGCGTTTCGGTGGCGAATCCGTTCTGGCGGGTAGCATCATCGTTCGTCAACGTGGTACCAAATTCCACGCTGGCGCTAACGTAGGTTGCGGTCGTGACCACACTCTGTTTGCTAAAGCAGACGGTAAAGTGAAATTCGAAGTTAAAGGCCCGAAAAACCGTAAATTTATCAGCATCGAAGCTGAATAA"/>
                    <sequence taxon="EcHu93a_O157_STEC" totalcount="4" value="ATGGCACATAAAAAGGCTGGCGGCTCCACACGTAACGGTCGCGATTCAGAAGCTAAACGCCTGGGCGTTAAGCGTTTCGGTGGCGAATCCGTTCTGGCGGGTAGCATCATCGTTCGTCAACGTGGTACCAAATTCCACGCTGGCGCTAACGTAGGTTGCGGTCGTGACCACACTCTGTTTGCTAAAGCAGACGGTAAAGTGAAATTCGAAGTTAAAGGCCCGAAAAACCGTAAATTTATCAGCATCGAAGCTGAATAA"/>
                    <sequence taxon="EcHu114a_O157_STEC" totalcount="4" value="ATGGCACATAAAAAGGCTGGCGGCTCCACACGTAACGGTCGCGATTCAGAAGCTAAACGCCTGGGCGTTAAGCGTTTCGGTGGCGAATCCGTTCTGGCGGGTAGCATCATCGTTCGTCAACGTGGTACCAAATTCCACGCTGGCGCTAACGTAGGTTGCGGTCGTGACCACACTCTGTTTGCTAAAGCAGACGGTAGAGTGAAATTCGAAGTTAAAGGCCCGAAAAACCGTAAATTTATCAGCATCGAAGCTGAATAA"/>
                    <sequence taxon="EcCa513a_O26_STEC" totalcount="4" value="ATGGCACATAAAAAGGCTGGCGGCTCCACACGTAACGGTCGCGATTCAGAAGCTAAACGCCTGGGCGTTAAGCGTTTCGGTGGCGAATCCGTTCTGGCGGGTAGCATCATCGTTCGTCAACGTGGTACCAAATTCCACGCTGGCGCTAACGTAGGTTGCGGTCGTGACCACACTCTGTTTGCTAAAGCAGACGGTAAAGTGAAATTCGAAGTTAAAGGCCCGAAAAACCGTAAATTTATCAGCATCGAAGCTGAATAA"/>
                    <sequence taxon="EcCa514a_O26_nonSTEC" totalcount="4" value="ATGGCACATAAAAAGGCTGGCGGCTCCACACGTAACGGTCGCGATTCAGAAGCTAAACGCCTGGGCGTTAAGCGTTTCGGTGGCGAATCCGTTCTGGCGGGTAGCATCATCGTTCGTCAACGTGGTACCAAATTCCACGCTGGCGCTAACGTAGGTTGCGGTCGTGACCACACTCTGTTTGCTAAAGCAGACGGTAAAGTGAAATTCGAAGTTAAAGGCCCGAAAAACCGTAAATTTATCAGCATCGAAGCTGAATAA"/>
                    <sequence taxon="EcCa26a_O157_nonSTEC" totalcount="4" value="ATGGCACATAAAAAGGCTGGCGGCTCCACACGTAACGGTCGCGATTCAGAAGCTAAACGCCTGGGCGTTAAGCGTTTCGGTGGCGAATCCGTTCTGGCGGGTAGCATCATCGTTCGTCAACGTGGTACCAAATTCCACGCTGGCGCTAACGTAGGTTGCGGTCGTGACCACACTCTGTTTGCTAAAGCAGACGGTAAAGTGAAATTCGAAGTTAAAGGCCCGAAAAACCGTAAATTTATCAGCATCGAAGCTGAATAA"/>
                    <sequence taxon="EcCa491a_O157_STEC" totalcount="4" value="ATGGCACATAAAAAGGCTGGCGGCTCCACACGTAACGGTCGCGATTCAGAAGCTAAACGCCTGGGCGTTAAGCGTTTCGGTGGCGAATCCGTTCTGGCGGGTAGCATCATCGTTCGTCAACGTGGTACCAAATTCCACGCTGGCGCTAACGTAGGTTGCGGTCGTGACCACACTCTGTTTGCTAAAGCAGACGGTAAAGTGAAATTCGAAGTTAAAGGCCCGAAAAACCGTAAATTTATCAGCATCGAAGCTGAATAA"/>
                    <sequence taxon="EcCa1a_O26_STEC" totalcount="4" value="ATGGCACATAAAAAGGCTGGCGGCTCCACACGTAACGGTCGCGATTCAGAAGCTAAACGCCTGGGCGTTAAGCGTTTCGGTGGCGAATCCGTTCTGGCGGGTAGCATCATCGTTCGTCAACGTGGTACCAAATTCCACGCTGGCGCTAACGTAGGTTGCGGTCGTGACCACACTCTGTTTGCTAAAGCAGACGGTAAAGTGAAATTCGAAGTTAAAGGCCCGAAAAACCGTAAATTTATCAGCATCGAAGCTGAATAA"/>
                    <sequence taxon="EcCa452a_O157_STEC" totalcount="4" value="ATGGCACATAAAAAGGCTGGCGGCTCCACACGTAACGGTCGCGATTCAGAAGCTAAACGCCTGGGCGTTAAGCGTTTCGGTGGCGAATCCGTTCTGGCGGGTAGCATCATCGTTCGTCAACGTGGTACCAAATTCCACGCTGGCGCTAACGTAGGTTGCGGTCGTGACCACACTCTGTTTGCTAAAGCAGACGGTAGAGTGAAATTCGAAGTTAAAGGCCCGAAAAACCGTAAATTTATCAGCATCGAAGCTGAATAA"/>
                    <sequence taxon="EcCa635a_O157_STEC" totalcount="4" value="ATGGCACATAAAAAGGCTGGCGGCTCCACACGTAACGGTCGCGATTCAGAAGCTAAACGCCTGGGCGTTAAGCGTTTCGGTGGCGAATCCGTTCTGGCGGGTAGCATCATCGTTCGTCAACGTGGTACCAAATTCCACGCTGGCGCTAACGTAGGTTGCGGTCGTGACCACACTCTGTTTGCTAAAGCAGACGGTAGAGTGAAATTCGAAGTTAAAGGCCCGAAAAACCGTAAATTTATCAGCATCGAAGCTGAATAA"/>
                    <sequence taxon="EcCa583a_O157_nonSTEC" totalcount="4" value="ATGGCACATAAAAAGGCTGGCGGCTCCACACGTAACGGTCGCGATTCAGAAGCTAAACGCCTGGGCGTTAAGCGTTTCGGTGGCGAATCCGTTCTGGCGGGTAGCATCATCGTTCGTCAACGTGGTACCAAATTCCACGCTGGCGCTAACGTAGGTTGCGGTCGTGACCACACTCTGTTTGCTAAAGCAGACGGTAAAGTGAAATTCGAAGTTAAAGGCCCGAAAAACCGTAAATTTATCAGCATCGAAGCTGAATAA"/>
                    <sequence taxon="EcCa21a_O157_nonSTEC" totalcount="4" value="ATGGCACATAAAAAGGCTGGCGGCTCCACACGTAACGGTCGCGATTCAGAAGCTAAACGCCTGGGCGTTAAGCGTTTCGGTGGCGAATCCGTTCTGGCGGGTAGCATCATCGTTCGTCAACGTGGTACCAAATTCCACGCTGGCGCTAACGTAGGTTGCGGTCGTGACCACACTCTGTTTGCTAAAGCAGACGGTAAAGTGAAATTCGAAGTTAAAGGCCCGAAAAACCGTAAATTTATCAGCATCGAAGCTGAATAA"/>
                    <sequence taxon="EcCa63b_O157_STEC" totalcount="4" value="ATGGCACATAAAAAGGCTGGCGGCTCCACACGTAACGGTCGCGATTCAGAAGCTAAACGCCTGGGCGTTAAGCGTTTCGGTGGCGAATCCGTTCTGGCGGGTAGCATCATCGTTCGTCAACGTGGTACCAAATTCCACGCTGGCGCTAACGTAGGTTGCGGTCGTGACCACACTCTGTTTGCTAAAGCAGACGGTAAAGTGAAATTCGAAGTTAAAGGCCCGAAAAACCGTAAATTTATCAGCATCGAAGCTGAATAA"/>
                    <sequence taxon="EcCa519a_O157_nonSTEC" totalcount="4" value="ATGGCACATAAAAAGGCTGGCGGCTCCACACGTAACGGTCGCGATTCAGAAGCTAAACGTCTGGGCGTTAAGCGTTTCGGTGGCGAATCCGTTCTGGCGGGTAGCATCATCGTTCGTCAACGTGGTACCAAATTCCACGCTGGCGCTAACGTAGGTTGCGGTCGTGACCACACTCTGTTTGCTAAAGCAGACGGTAAAGTGAAATTCGAAGTTAAAGGCCCGAAAAACCGTAAATTTATCAGCATCGAAGCTGAATAA"/>
                    <sequence taxon="EcCa32a_O157_STEC" totalcount="4" value="ATGGCACATAAAAAGGCTGGCGGCTCCACACGTAACGGTCGCGATTCAGAAGCTAAACGCCTGGGCGTTAAGCGTTTCGGTGGCGAATCCGTTCTGGCGGGTAGCATCATCGTTCGTCAACGTGGTACCAAATTCCACGCTGGCGCTAACGTAGGTTGCGGTCGTGACCACACTCTGTTTGCTAAAGCAGACGGTAAAGTGAAATTCGAAGTTAAAGGCCCGAAAAACCGTAAATTTATCAGCATCGAAGCTGAATAA"/>
                    <sequence taxon="EcCa569a_O26_nonSTEC" totalcount="4" value="ATGGCACATAAAAAGGCTGGCGGCTCCACACGTAACGGTCGCGATTCAGAAGCTAAACGCCTGGGCGTTAAGCGTTTCGGTGGCGAATCCGTTCTGGCGGGTAGCATCATCGTTCGTCAACGTGGTACCAAATTCCACGCTGGCGCTAACGTAGGTTGCGGTCGTGACCACACTCTGTTTGCTAAAGCAGACGGTAAAGTGAAATTCGAAGTTAAAGGCCCGAAAAACCGTAAATTTATCAGCATCGAAGCTGAATAA"/>
                </data>
<data
id="filtered_Tessy01_rpmB_aligned"
name="alignment">
                    <sequence taxon="EcCa24a_O157_nonSTEC" totalcount="4" value="ATGTCCCGAGTCTGCCAAGTTACTGGCAAGCGTCCGGTGACCGGTAACAACCGTTCCCACGCACTGAACGCGACTAAACGCCGTTTCCTGCCGAACCTGCACTCTCACCGTTTCTGGGTTGAGAGCGAGAAGCGTTTTGTCACCCTGCGCGTATCTGCTAAAGGTATGCGTGTAATCGATAAAAAAGGCATCGATACAGTTCTGGCTGAACTGCGTGCCCGTGGCGAAAAGTACTAA"/>
                    <sequence taxon="EcCa5a_O26_nonSTEC" totalcount="4" value="ATGTCCCGAGTCTGCCAAGTTACTGGCAAGCGTCCGGTGACCGGTAACAACCGTTCCCACGCACTGAACGCGACTAAACGCCGTTTCCTGCCGAACCTGCACTCTCACCGTTTCTGGGTTGAGAGCGAGAAGCGTTTTGTCACCCTGCGCGTATCTGCTAAAGGTATGCGTGTAATCGATAAAAAAGGCATCGATACAGTTCTGGCTGAACTGCGTGCCCGTGGCGAAAAGTACTAA"/>
                    <sequence taxon="EcCa8a_O26_nonSTEC" totalcount="4" value="ATGTCCCGAGTCTGCCAAGTTACTGGCAAGCGTCCGGTGACCGGTAACAACCGTTCCCACGCACTGAACGCGACTAAACGCCGTTTCCTGCCGAACCTGCACTCTCACCGTTTCTGGGTTGAGAGCGAGAAGCGTTTTGTCACCCTGCGCGTATCTGCTAAAGGTATGCGTGTAATCGATAAAAAAGGCATCGATACAGTTCTGGCTGAACTGCGTGCCCGTGGCGAAAAGTACTAA"/>
                    <sequence taxon="EcCa461b_O157_STEC" totalcount="4" value="ATGTCCCGAGTCTGCCAAGTTACTGGCAAGCGTCCGGTGACCGGTAACAACCGTTCCCACGCACTGAACGCGACTAAACGCCGTTTCCTGCCGAACCTGCACTCTCACCGTTTCTGGGTTGAGAGCGAGAAGCGTTTTGTCACCCTGCGCGTATCTGCTAAAGGTATGCGTGTAATCGATAAAAAAGGCATCGATACAGTTCTGGCTGAACTGCGTGCCCGTGGCGAAAAGTACTAA"/>
                    <sequence taxon="EcHu44a_O157_STEC" totalcount="4" value="ATGTCCCGAGTCTGCCAAGTTACTGGCAAGCGTCCGGTGACCGGTAACAACCGTTCCCACGCACTGAACGCGACTAAACGCCGTTTCCTGCCGAACCTGCACTCTCACCGTTTCTGGGTTGAGAGCGAGAAGCGTTTTGTCACCCTGCGCGTATCTGCTAAAGGTATGCGTGTAATCGATAAAAAAGGCATCGATACAGTTCTGGCTGAACTGCGTGCCCGTGGCGAAAAGTACTAA"/>
                    <sequence taxon="EcHu56a_O157_STEC" totalcount="4" value="ATGTCCCGAGTCTGCCAAGTTACTGGCAAGCGTCCGGTGACCGGTAACAACCGTTCCCACGCACTGAACGCGACTAAACGCCGTTTCCTGCCGAACCTGCACTCTCACCGTTTCTGGGTTGAGAGCGAGAAGCGTTTTGTCACCCTGCGCGTATCTGCTAAAGGTATGCGTGTAATCGATAAAAAAGGCATCGATACAGTTCTGGCTGAACTGCGTGCCCGTGGCGAAAAGTACTAA"/>
                    <sequence taxon="EcHu68a_O157_STEC" totalcount="4" value="ATGTCCCGAGTCTGCCAAGTTACTGGCAAGCGTCCGGTGACCGGTAACAACCGTTCCCACGCACTGAACGCGACTAAACGCCGTTTCCTGCCGAACCTGCACTCTCACCGTTTCTGGGTTGAGAGCGAGAAGCGTTTTGTCACCCTGCGCGTATCTGCTAAAGGTATGCGTGTAATCGATAAAAAAGGCATCGATACAGTTCTGGCTGAACTGCGTGCCCGTGGCGAAAAGTACTAA"/>
                    <sequence taxon="EcHu76a_O157_STEC" totalcount="4" value="ATGTCCCGAGTCTGCCAAGTTACTGGCAAGCGTCCGGTGACCGGTAACAACCGTTCCCACGCACTGAACGCGACTAAACGCCGTTTCCTGCCGAACCTGCACTCTCACCGTTTCTGGGTTGAGAGCGAGAAGCGTTTTGTCACCCTGCGCGTATCTGCTAAAGGTATGCGTGTAATCGATAAAAAAGGCATCGATACAGTTCTGGCTGAACTGCGTGCCCGTGGCGAAAAGTACTAA"/>
                    <sequence taxon="EcHu93a_O157_STEC" totalcount="4" value="ATGTCCCGAGTCTGCCAAGTTACTGGCAAGCGTCCGGTGACCGGTAACAACCGTTCCCACGCACTGAACGCGACTAAACGCCGTTTCCTGCCGAACCTGCACTCTCACCGTTTCTGGGTTGAGAGCGAGAAGCGTTTTGTCACCCTGCGCGTATCTGCTAAAGGTATGCGTGTAATCGATAAAAAAGGCATCGATACAGTTCTGGCTGAACTGCGTGCCCGTGGCGAAAAGTACTAA"/>
                    <sequence taxon="EcHu114a_O157_STEC" totalcount="4" value="ATGTCCCGAGTCTGCCAAGTTACTGGCAAGCGTCCGGTGACCGGTAACAACCGTTCCCACGCACTGAACGCGACTAAACGCCGTTTCCTGCCGAACCTGCACTCTCACCGTTTCTGGGTTGAGAGCGAGAAGCGTTTTGTCACCCTGCGCGTATCTGCTAAAGGTATGCGTGTAATCGATAAAAAAGGCATCGATACAGTTCTGGCTGAACTGCGTGCCCGTGGCGAAAAGTACTAA"/>
                    <sequence taxon="EcCa513a_O26_STEC" totalcount="4" value="ATGTCCCGAGTCTGCCAAGTTACTGGCAAGCGTCCGGTGACCGGTAACAACCGTTCCCACGCACTGAACGCGACTAAACGCCGTTTCCTGCCGAACCTGCACTCTCACCGTTTCTGGGTTGAGAGCGAGAAGCGTTTTGTCACCCTGCGCGTATCTGCTAAAGGTATGCGTGTAATCGATAAAAAAGGCATCGATACAGTTCTGGCTGAACTGCGTGCCCGTGGCGAAAAGTACTAA"/>
                    <sequence taxon="EcCa514a_O26_nonSTEC" totalcount="4" value="ATGTCCCGAGTCTGCCAAGTTACTGGCAAGCGTCCGGTGACCGGTAACAACCGTTCCCACGCACTGAACGCGACTAAACGCCGTTTCCTGCCGAACCTGCACTCTCACCGTTTCTGGGTTGAGAGCGAGAAGCGTTTTGTCACCCTGCGCGTATCTGCTAAAGGTATGCGTGTAATCGATAAAAAAGGCATCGATACAGTTCTGGCTGAACTGCGTGCCCGTGGCGAAAAGTACTAA"/>
                    <sequence taxon="EcCa26a_O157_nonSTEC" totalcount="4" value="ATGTCCCGAGTCTGCCAAGTTACTGGCAAGCGTCCGGTGACCGGTAACAACCGTTCCCACGCACTGAACGCGACTAAACGCCGTTTCCTGCCGAACCTGCACTCTCACCGTTTCTGGGTTGAGAGCGAGAAGCGTTTTGTCACCCTGCGCGTATCTGCTAAAGGTATGCGTGTAATCGATAAAAAAGGCATCGATACAGTTCTGGCTGAACTGCGTGCCCGTGGCGAAAAGTACTAA"/>
                    <sequence taxon="EcCa491a_O157_STEC" totalcount="4" value="ATGTCCCGAGTCTGCCAAGTTACTGGCAAGCGTCCGGTGACCGGTAACAACCGTTCCCACGCACTGAACGCGACTAAACGCCGTTTCCTGCCGAACCTGCACTCTCACCGTTTCTGGGTTGAGAGCGAGAAGCGTTTTGTCACCCTGCGCGTATCTGCTAAAGGTATGCGTGTAATCGATAAAAAAGGCATCGATACAGTTCTGGCTGAACTGCGTGCCCGTGGCGAAAAGTACTAA"/>
                    <sequence taxon="EcCa1a_O26_STEC" totalcount="4" value="ATGTCCCGAGTCTGCCAAGTTACTGGCAAGCGTCCGGTGACCGGTAACAACCGTTCCCACGCACTGAACGCGACTAAACGCCGTTTCCTGCCGAACCTGCACTCTCACCGTTTCTGGGTTGAGAGCGAGAAGCGTTTTGTCACCCTGCGCGTATCTGCTAAAGGTATGCGTGTAATCGATAAAAAAGGCATCGATACAGTTCTGGCTGAACTGCGTGCCCGTGGCGAAAAGTACTAA"/>
                    <sequence taxon="EcCa452a_O157_STEC" totalcount="4" value="ATGTCCCGAGTCTGCCAAGTTACTGGCAAGCGTCCGGTGACCGGTAACAACCGTTCCCACGCACTGAACGCGACTAAACGCCGTTTCCTGCCGAACCTGCACTCTCACCGTTTCTGGGTTGAGAGCGAGAAGCGTTTTGTCACCCTGCGCGTATCTGCTAAAGGTATGCGTGTAATCGATAAAAAAGGCATCGATACAGTTCTGGCTGAACTGCGTGCCCGTGGCGAAAAGTACTAA"/>
                    <sequence taxon="EcCa635a_O157_STEC" totalcount="4" value="ATGTCCCGAGTCTGCCAAGTTACTGGCAAGCGTCCGGTGACCGGTAACAACCGTTCCCACGCACTGAACGCGACTAAACGCCGTTTCCTGCCGAACCTGCACTCTCACCGTTTCTGGGTTGAGAGCGAGAAGCGTTTTGTCACCCTGCGCGTATCTGCTAAAGGTATGCGTGTAATCGATAAAAAAGGCATCGATACAGTTCTGGCTGAACTGCGTGCCCGTGGCGAAAAGTACTAA"/>
                    <sequence taxon="EcCa583a_O157_nonSTEC" totalcount="4" value="ATGTCCCGAGTCTGCCAAGTTACTGGCAAGCGTCCGGTGACCGGTAACAACCGTTCCCACGCACTGAACGCGACTAAACGCCGTTTCCTGCCGAACCTGCACTCTCACCGTTTCTGGGTTGAGAGCGAGAAGCGTTTTGTCACCCTGCGCGTATCTGCTAAAGGTATGCGTGTAATCGATAAAAAAGGCATCGATACAGTTCTGGCTGAACTGCGTGCCCGTGGCGAAAAGTACTAA"/>
                    <sequence taxon="EcCa21a_O157_nonSTEC" totalcount="4" value="ATGTCCCGAGTCTGCCAAGTTACTGGCAAGCGTCCGGTGACCGGTAACAACCGTTCCCACGCACTGAACGCGACTAAACGCCGTTTCCTGCCGAACCTGCACTCTCACCGTTTCTGGGTTGAGAGCGAGAAGCGTTTTGTCACCCTGCGCGTATCTGCTAAAGGTATGCGTGTAATCGATAAAAAAGGCATCGATACAGTTCTGGCTGAACTGCGTGCCCGTGGCGAAAAGTACTAA"/>
                    <sequence taxon="EcCa63b_O157_STEC" totalcount="4" value="ATGTCCCGAGTCTGCCAAGTTACTGGCAAGCGTCCGGTGACCGGTAACAACCGTTCCCACGCACTGAACGCGACTAAACGCCGTTTCCTGCCGAACCTGCACTCTCACCGTTTCTGGGTTGAGAGCGAGAAGCGTTTTGTCACCCTGCGCGTATCTGCTAAAGGTATGCGTGTAATCGATAAAAAAGGCATCGATACAGTTCTGGCTGAACTGCGTGCCCGTGGCGAAAAGTACTAA"/>
                    <sequence taxon="EcCa519a_O157_nonSTEC" totalcount="4" value="ATGTCCCGAGTCTGCCAAGTTACTGGCAAGCGTCCGGTGACCGGTAACAACCGTTCCCACGCACTGAACGCGACTAAACGCCGTTTCCTGCCGAACCTGCACTCTCACCGTTTCTGGGTTGAGAGCGAGAAGCGTTTTGTCACCCTGCGCGTATCTGCTAAAGGTATGCGTGTAATCGATAAAAAAGGCATCGATACAGTTCTGGCTGAACTGCGTGCCCGTGGCGAAAAGTACTAA"/>
                    <sequence taxon="EcCa32a_O157_STEC" totalcount="4" value="ATGTCCCGAGTCTGCCAAGTTACTGGCAAGCGTCCGGTGACCGGTAACAACCGTTCCCACGCACTGAACGCGACTAAACGCCGTTTCCTGCCGAACCTGCACTCTCACCGTTTCTGGGTTGAGAGCGAGAAGCGTTTTGTCACCCTGCGCGTATCTGCTAAAGGTATGCGTGTAATCGATAAAAAAGGCATCGATACAGTTCTGGCTGAACTGCGTGCCCGTGGCGAAAAGTACTAA"/>
                    <sequence taxon="EcCa569a_O26_nonSTEC" totalcount="4" value="ATGTCCCGAGTCTGCCAAGTTACTGGCAAGCGTCCGGTGACCGGTAACAACCGTTCCCACGCACTGAACGCGACTAAACGCCGTTTCCTGCCGAACCTGCACTCTCACCGTTTCTGGGTTGAGAGCGAGAAGCGTTTTGTCACCCTGCGCGTATCTGCTAAAGGTATGCGTGTAATCGATAAAAAAGGCATCGATACAGTTCTGGCTGAACTGCGTGCCCGTGGCGAAAAGTACTAA"/>
                </data>
<data
id="filtered_Tessy01_rpmC_aligned"
name="alignment">
                    <sequence taxon="EcCa24a_O157_nonSTEC" totalcount="4" value="ATGAAAGCAAAAGAGCTGCGTGAGAAGAGCGTTGAAGAGCTGAACACCGAGCTGCTGAACCTGCTGCGTGAGCAGTTCAACCTGCGTATGCAGGCTGCAAGTGGCCAGCTGCAACAGTCTCACCTGTTGAAGCAAGTGCGTCGCGATGTCGCACGCGTTAAGACTTTACTGAACGAGAAGGCGGGTGCGTAA"/>
                    <sequence taxon="EcCa5a_O26_nonSTEC" totalcount="4" value="ATGAAAGCAAAAGAGCTGCGTGAGAAGAGCGTTGAAGAGCTGAACACCGAGCTGCTGAACCTGCTGCGTGAGCAGTTCAACCTGCGTATGCAGGCTGCAAGTGGCCAGCTGCAACAGTCTCACCTGTTGAAGCAAGTGCGTCGCGATGTCGCACGCGTTAAGACTTTACTGAACGAGAAGGCGGGTGCGTAA"/>
                    <sequence taxon="EcCa8a_O26_nonSTEC" totalcount="4" value="ATGAAAGCAAAAGAGCTGCGTGAGAAGAGCGTTGAAGAGCTGAACACCGAGCTGCTGAACCTGCTGCGTGAGCAGTTCAACCTGCGTATGCAGGCTGCAAGTGGCCAGCTGCAACAGTCTCACCTGTTGAAGCAAGTGCGTCGCGATGTCGCACGCGTTAAGACTTTACTGAACGAGAAGGCGGGTGCGTAA"/>
                    <sequence taxon="EcCa461b_O157_STEC" totalcount="4" value="ATGAAAGCAAAAGAGCTGCGTGAGAAGAGCGTTGAAGAGCTGAACACCGAGCTGCTGAACCTGCTGCGTGAGCAGTTCAACCTGCGTATGCAGGCTGCAAGTGGCCAGCTGCAACAGTCTCACCTGTTGAAGCAAGTGCGTCGCGATGTCGCACGCGTTAAGACTTTACTGAACGAGAAGGCGGGTGCGTAA"/>
                    <sequence taxon="EcHu44a_O157_STEC" totalcount="4" value="ATGAAAGCAAAAGAGCTGCGTGAGAAGAGCGTTGAAGAGCTGAACACCGAGCTGCTGAACCTGCTGCGTGAGCAGTTCAACCTGCGTATGCAGGCTGCAAGTGGCCAGCTGCAACAGTCTCACCTGTTGAAGCAAGTGCGTCGCGATGTCGCACGCGTTAAGACTTTACTGAACGAGAAGGCGGGTGCGTAA"/>
                    <sequence taxon="EcHu56a_O157_STEC" totalcount="4" value="ATGAAAGCAAAAGAGCTGCGTGAGAAGAGCGTTGAAGAGCTGAACACCGAGCTGCTGAACCTGCTGCGTGAGCAGTTCAACCTGCGTATGCAGGCTGCAAGTGGCCAGCTGCAACAGTCTCACCTGTTGAAGCAAGTGCGTCGCGATGTCGCACGCGTTAAGACTTTACTGAACGAGAAGGCGGGTGCGTAA"/>
                    <sequence taxon="EcHu68a_O157_STEC" totalcount="4" value="ATGAAAGCAAAAGAGCTGCGTGAGAAGAGCGTTGAAGAGCTGAACACCGAGCTGCTGAACCTGCTGCGTGAGCAGTTCAACCTGCGTATGCAGGCTGCAAGTGGCCAGCTGCAACAGTCTCACCTGTTGAAGCAAGTGCGTCGCGATGTCGCACGCGTTAAGACTTTACTGAACGAGAAGGCGGGTGCGTAA"/>
                    <sequence taxon="EcHu76a_O157_STEC" totalcount="4" value="ATGAAAGCAAAAGAGCTGCGTGAGAAGAGCGTTGAAGAGCTGAACACCGAGCTGCTGAACCTGCTGCGTGAGCAGTTCAACCTGCGTATGCAGGCTGCAAGTGGCCAGCTGCAACAGTCTCACCTGTTGAAGCAAGTGCGTCGCGATGTCGCACGCGTTAAGACTTTACTGAACGAGAAGGCGGGTGCGTAA"/>
                    <sequence taxon="EcHu93a_O157_STEC" totalcount="4" value="ATGAAAGCAAAAGAGCTGCGTGAGAAGAGCGTTGAAGAGCTGAACACCGAGCTGCTGAACCTGCTGCGTGAGCAGTTCAACCTGCGTATGCAGGCTGCAAGTGGCCAGCTGCAACAGTCTCACCTGTTGAAGCAAGTGCGTCGCGATGTCGCACGCGTTAAGACTTTACTGAACGAGAAGGCGGGTGCGTAA"/>
                    <sequence taxon="EcHu114a_O157_STEC" totalcount="4" value="ATGAAAGCAAAAGAGCTGCGTGAGAAGAGCGTTGAAGAGCTGAACACCGAGCTGCTGAACCTGCTGCGTGAGCAGTTCAACCTGCGTATGCAGGCTGCAAGTGGCCAGCTGCAACAGTCTCACCTGTTGAAGCAAGTGCGTCGCGATGTCGCACGCGTTAAGACTTTACTGAACGAGAAGGCGGGTGCGTAA"/>
                    <sequence taxon="EcCa513a_O26_STEC" totalcount="4" value="ATGAAAGCAAAAGAGCTGCGTGAGAAGAGCGTTGAAGAGCTGAACACCGAGCTGCTGAACCTGCTGCGTGAGCAGTTCAACCTGCGTATGCAGGCTGCAAGTGGCCAGCTGCAACAGTCTCACCTGTTGAAGCAAGTGCGTCGCGATGTCGCACGCGTTAAGACTTTACTGAACGAGAAGGCGGGTGCGTAA"/>
                    <sequence taxon="EcCa514a_O26_nonSTEC" totalcount="4" value="ATGAAAGCAAAAGAGCTGCGTGAGAAGAGCGTTGAAGAGCTGAACACCGAGCTGCTGAACCTGCTGCGTGAGCAGTTCAACCTGCGTATGCAGGCTGCAAGTGGCCAGCTGCAACAGTCTCACCTGTTGAAGCAAGTGCGTCGCGATGTCGCACGCGTTAAGACTTTACTGAACGAGAAGGCGGGTGCGTAA"/>
                    <sequence taxon="EcCa26a_O157_nonSTEC" totalcount="4" value="ATGAAAGCAAAAGAGCTGCGTGAGAAGAGCGTTGAAGAGCTGAACACCGAGCTGCTGAACCTGCTGCGTGAGCAGTTCAACCTGCGTATGCAGGCTGCAAGTGGCCAGCTGCAACAGTCTCACCTGTTGAAGCAAGTGCGTCGCGATGTCGCACGCGTTAAGACTTTACTGAACGAGAAGGCGGGTGCGTAA"/>
                    <sequence taxon="EcCa491a_O157_STEC" totalcount="4" value="ATGAAAGCAAAAGAGCTGCGTGAGAAGAGCGTTGAAGAGCTGAACACCGAGCTGCTGAACCTGCTGCGTGAGCAGTTCAACCTGCGTATGCAGGCTGCAAGTGGCCAGCTGCAACAGTCTCACCTGTTGAAGCAAGTGCGTCGCGATGTCGCACGCGTTAAGACTTTACTGAACGAGAAGGCGGGTGCGTAA"/>
                    <sequence taxon="EcCa1a_O26_STEC" totalcount="4" value="ATGAAAGCAAAAGAGCTGCGTGAGAAGAGCGTTGAAGAGCTGAACACCGAGCTGCTGAACCTGCTGCGTGAGCAGTTCAACCTGCGTATGCAGGCTGCAAGTGGCCAGCTGCAACAGTCTCACCTGTTGAAGCAAGTGCGTCGCGATGTCGCACGCGTTAAGACTTTACTGAACGAGAAGGCGGGTGCGTAA"/>
                    <sequence taxon="EcCa452a_O157_STEC" totalcount="4" value="ATGAAAGCAAAAGAGCTGCGTGAGAAGAGCGTTGAAGAGCTGAACACCGAGCTGCTGAACCTGCTGCGTGAGCAGTTCAACCTGCGTATGCAGGCTGCAAGTGGCCAGCTGCAACAGTCTCACCTGTTGAAGCAAGTGCGTCGCGATGTCGCACGCGTTAAGACTTTACTGAACGAGAAGGCGGGTGCGTAA"/>
                    <sequence taxon="EcCa635a_O157_STEC" totalcount="4" value="ATGAAAGCAAAAGAGCTGCGTGAGAAGAGCGTTGAAGAGCTGAACACCGAGCTGCTGAACCTGCTGCGTGAGCAGTTCAACCTGCGTATGCAGGCTGCAAGTGGCCAGCTGCAACAGTCTCACCTGTTGAAGCAAGTGCGTCGCGATGTCGCACGCGTTAAGACTTTACTGAACGAGAAGGCGGGTGCGTAA"/>
                    <sequence taxon="EcCa583a_O157_nonSTEC" totalcount="4" value="ATGAAAGCAAAAGAGCTGCGTGAGAAGAGCGTTGAAGAGCTGAACACCGAGCTGCTGAACCTGCTGCGTGAGCAGTTCAACCTGCGTATGCAGGCTGCAAGTGGCCAGCTGCAACAGTCTCACCTGTTGAAGCAAGTGCGTCGCGATGTCGCACGCGTTAAGACTTTACTGAACGAGAAGGCGGGTGCGTAA"/>
                    <sequence taxon="EcCa21a_O157_nonSTEC" totalcount="4" value="ATGAAAGCAAAAGAGCTGCGTGAGAAGAGCGTTGAAGAGCTGAACACCGAGCTGCTGAACCTGCTGCGTGAGCAGTTCAACCTGCGTATGCAGGCTGCAAGTGGCCAGCTGCAACAGTCTCACCTGTTGAAGCAAGTGCGTCGCGATGTCGCACGCGTTAAGACTTTACTGAACGAGAAGGCGGGTGCGTAA"/>
                    <sequence taxon="EcCa63b_O157_STEC" totalcount="4" value="ATGAAAGCAAAAGAGCTGCGTGAGAAGAGCGTTGAAGAGCTGAACACCGAGCTGCTGAACCTGCTGCGTGAGCAGTTCAACCTGCGTATGCAGGCTGCAAGTGGCCAGCTGCAACAGTCTCACCTGTTGAAGCAAGTGCGTCGCGATGTCGCACGCGTTAAGACTTTACTGAACGAGAAGGCGGGTGCGTAA"/>
                    <sequence taxon="EcCa519a_O157_nonSTEC" totalcount="4" value="ATGAAAGCAAAAGAGCTGCGTGAGAAGAGCGTTGAAGAGCTGAACACCGAGCTGCTGAACCTGCTGCGTGAGCAGTTCAACCTGCGTATGCAGGCTGCAAGTGGCCAGCTGCAACAGTCTCACCTGTTGAAGCAAGTGCGTCGCGATGTCGCACGCGTTAAGACTTTACTGAACGAGAAGGCGGGTGCGTAA"/>
                    <sequence taxon="EcCa32a_O157_STEC" totalcount="4" value="ATGAAAGCAAAAGAGCTGCGTGAGAAGAGCGTTGAAGAGCTGAACACCGAGCTGCTGAACCTGCTGCGTGAGCAGTTCAACCTGCGTATGCAGGCTGCAAGTGGCCAGCTGCAACAGTCTCACCTGTTGAAGCAAGTGCGTCGCGATGTCGCACGCGTTAAGACTTTACTGAACGAGAAGGCGGGTGCGTAA"/>
                    <sequence taxon="EcCa569a_O26_nonSTEC" totalcount="4" value="ATGAAAGCAAAAGAGCTGCGTGAGAAGAGCGTTGAAGAGCTGAACACCGAGCTGCTGAACCTGCTGCGTGAGCAGTTCAACCTGCGTATGCAGGCTGCAAGTGGCCAGCTGCAACAGTCTCACCTGTTGAAGCAAGTGCGTCGCGATGTCGCACGCGTTAAGACTTTACTGAACGAGAAGGCGGGTGCGTAA"/>
                </data>
<data
id="filtered_Tessy01_rpmD_aligned"
name="alignment">
                    <sequence taxon="EcCa24a_O157_nonSTEC" totalcount="4" value="ATGGCAAAGACTATTAAAATTACTCAAACCCGCAGTGCAATCGGTCGTCTGCCGAAACACAAGGCAACGCTGCTTGGCCTGGGTCTGCGTCGTATTGGTCACACCGTAGAGCGCGAGGATACTCCTGCTATTCGCGGTATGATCAACGCGGTTTCCTTCATGGTTAAAGTTGAGGAGTAA"/>
                    <sequence taxon="EcCa5a_O26_nonSTEC" totalcount="4" value="ATGGCAAAGACTATTAAAATTACTCAAACCCGCAGTGCAATCGGTCGTCTGCCGAAACACAAGGCAACGCTGCTTGGCCTGGGTCTGCGTCGTATTGGTCACACCGTAGAGCGCGAGGATACTCCTGCTATTCGCGGTATGATCAACGCGGTTTCCTTCATGGTTAAAGTTGAGGAGTAA"/>
                    <sequence taxon="EcCa8a_O26_nonSTEC" totalcount="4" value="ATGGCAAAGACTATTAAAATTACTCAAACCCGCAGTGCAATCGGTCGTCTGCCGAAACACAAGGCAACGCTGCTTGGCCTGGGTCTGCGTCGTATTGGTCACACCGTAGAGCGCGAGGATACTCCTGCTATTCGCGGTATGATCAACGCGGTTTCCTTCATGGTTAAAGTTGAGGAGTAA"/>
                    <sequence taxon="EcCa461b_O157_STEC" totalcount="4" value="ATGGCAAAGACTATTAAAATTACTCAAACCCGCAGTGCAATCGGTCGTCTGCCGAAACACAAGGCAACGCTGCTTGGCCTGGGTCTGCGTCGTATTGGTCACACCGTAGAGCGCGAGGATACTCCTGCTATTCGCGGTATGATCAACGCGGTTTCCTTCATGGTTAAAGTTGAGGAGTAA"/>
                    <sequence taxon="EcHu44a_O157_STEC" totalcount="4" value="ATGGCAAAGACTATTAAAATTACTCAAACCCGCAGTGCAATCGGTCGTCTGCCGAAACACAAGGCAACGCTGCTTGGCCTGGGTCTGCGTCGTATTGGTCACACCGTAGAGCGCGAGGATACTCCTGCTATTCGCGGTATGATCAACGCGGTTTCCTTCATGGTTAAAGTTGAGGAGTAA"/>
                    <sequence taxon="EcHu56a_O157_STEC" totalcount="4" value="ATGGCAAAGACTATTAAAATTACTCAAACCCGCAGTGCAATCGGTCGTCTGCCGAAACACAAGGCAACGCTGCTTGGCCTGGGTCTGCGTCGTATTGGTCACACCGTAGAGCGCGAGGATACTCCTGCTATTCGCGGTATGATCAACGCGGTTTCCTTCATGGTTAAAGTTGAGGAGTAA"/>
                    <sequence taxon="EcHu68a_O157_STEC" totalcount="4" value="ATGGCAAAGACTATTAAAATTACTCAAACCCGCAGTGCAATCGGTCGTCTGCCGAAACACAAGGCAACGCTGCTTGGCCTGGGTCTGCGTCGTATTGGTCACACCGTAGAGCGCGAGGATACTCCTGCTATTCGCGGTATGATCAACGCGGTTTCCTTCATGGTTAAAGTTGAGGAGTAA"/>
                    <sequence taxon="EcHu76a_O157_STEC" totalcount="4" value="ATGGCAAAGACTATTAAAATTACTCAAACCCGCAGTGCAATCGGTCGTCTGCCGAAACACAAGGCAACGCTGCTTGGCCTGGGTCTGCGTCGTATTGGTCACACCGTAGAGCGCGAGGATACTCCTGCTATTCGCGGTATGATCAACGCGGTTTCCTTCATGGTTAAAGTTGAGGAGTAA"/>
                    <sequence taxon="EcHu93a_O157_STEC" totalcount="4" value="ATGGCAAAGACTATTAAAATTACTCAAACCCGCAGTGCAATCGGTCGTCTGCCGAAACACAAGGCAACGCTGCTTGGCCTGGGTCTGCGTCGTATTGGTCACACCGTAGAGCGCGAGGATACTCCTGCTATTCGCGGTATGATCAACGCGGTTTCCTTCATGGTTAAAGTTGAGGAGTAA"/>
                    <sequence taxon="EcHu114a_O157_STEC" totalcount="4" value="ATGGCAAAGACTATTAAAATTACTCAAACCCGCAGTGCAATCGGTCGTCTGCCGAAACACAAGGCAACGCTGCTTGGCCTGGGTCTGCGTCGTATTGGTCACACCGTAGAGCGCGAGGATACTCCTGCTATTCGCGGTATGATCAACGCGGTTTCCTTCATGGTTAAAGTTGAGGAGTAA"/>
                    <sequence taxon="EcCa513a_O26_STEC" totalcount="4" value="ATGGCAAAGACTATTAAAATTACTCAAACCCGCAGTGCAATCGGTCGTCTGCCGAAACACAAGGCAACGCTGCTTGGCCTGGGTCTGCGTCGTATTGGTCACACCGTAGAGCGCGAGGATACTCCTGCTATTCGCGGTATGATCAACGCGGTTTCCTTCATGGTTAAAGTTGAGGAGTAA"/>
                    <sequence taxon="EcCa514a_O26_nonSTEC" totalcount="4" value="ATGGCAAAGACTATTAAAATTACTCAAACCCGCAGTGCAATCGGTCGTCTGCCGAAACACAAGGCAACGCTGCTTGGCCTGGGTCTGCGTCGTATTGGTCACACCGTAGAGCGCGAGGATACTCCTGCTATTCGCGGTATGATCAACGCGGTTTCCTTCATGGTTAAAGTTGAGGAGTAA"/>
                    <sequence taxon="EcCa26a_O157_nonSTEC" totalcount="4" value="ATGGCAAAGACTATTAAAATTACTCAAACCCGCAGTGCAATCGGTCGTCTGCCGAAACACAAGGCAACGCTGCTTGGCCTGGGTCTGCGTCGTATTGGTCACACCGTAGAGCGCGAGGATACTCCTGCTATTCGCGGTATGATCAACGCGGTTTCCTTCATGGTTAAAGTTGAGGAGTAA"/>
                    <sequence taxon="EcCa491a_O157_STEC" totalcount="4" value="ATGGCAAAGACTATTAAAATTACTCAAACCCGCAGTGCAATCGGTCGTCTGCCGAAACACAAGGCAACGCTGCTTGGCCTGGGTCTGCGTCGTATTGGTCACACCGTAGAGCGCGAGGATACTCCTGCTATTCGCGGTATGATCAACGCGGTTTCCTTCATGGTTAAAGTTGAGGAGTAA"/>
                    <sequence taxon="EcCa1a_O26_STEC" totalcount="4" value="ATGGCAAAGACTATTAAAATTACTCAAACCCGCAGTGCAATCGGTCGTCTGCCGAAACACAAGGCAACGCTGCTTGGCCTGGGTCTGCGTCGTATTGGTCACACCGTAGAGCGCGAGGATACTCCTGCTATTCGCGGTATGATCAACGCGGTTTCCTTCATGGTTAAAGTTGAGGAGTAA"/>
                    <sequence taxon="EcCa452a_O157_STEC" totalcount="4" value="ATGGCAAAGACTATTAAAATTACTCAAACCCGCAGTGCAATCGGTCGTCTGCCGAAACACAAGGCAACGCTGCTTGGCCTGGGTCTGCGTCGTATTGGTCACACCGTAGAGCGCGAGGATACTCCTGCTATTCGCGGTATGATCAACGCGGTTTCCTTCATGGTTAAAGTTGAGGAGTAA"/>
                    <sequence taxon="EcCa635a_O157_STEC" totalcount="4" value="ATGGCAAAGACTATTAAAATTACTCAAACCCGCAGTGCAATCGGTCGTCTGCCGAAACACAAGGCAACGCTGCTTGGCCTGGGTCTGCGTCGTATTGGTCACACCGTAGAGCGCGAGGATACTCCTGCTATTCGCGGTATGATCAACGCGGTTTCCTTCATGGTTAAAGTTGAGGAGTAA"/>
                    <sequence taxon="EcCa583a_O157_nonSTEC" totalcount="4" value="ATGGCAAAGACTATTAAAATTACTCAAACCCGCAGTGCAATCGGTCGTCTGCCGAAACACAAGGCAACGCTGCTTGGCCTGGGTCTGCGTCGTATTGGTCACACCGTAGAGCGCGAGGATACTCCTGCTATTCGCGGTATGATCAACGCGGTTTCCTTCATGGTTAAAGTTGAGGAGTAA"/>
                    <sequence taxon="EcCa21a_O157_nonSTEC" totalcount="4" value="ATGGCAAAGACTATTAAAATTACTCAAACCCGCAGTGCAATCGGTCGTCTGCCGAAACACAAGGCAACGCTGCTTGGCCTGGGTCTGCGTCGTATTGGTCACACCGTAGAGCGCGAGGATACTCCTGCTATTCGCGGTATGATCAACGCGGTTTCCTTCATGGTTAAAGTTGAGGAGTAA"/>
                    <sequence taxon="EcCa63b_O157_STEC" totalcount="4" value="ATGGCAAAGACTATTAAAATTACTCAAACCCGCAGTGCAATCGGTCGTCTGCCGAAACACAAGGCAACGCTGCTTGGCCTGGGTCTGCGTCGTATTGGTCACACCGTAGAGCGCGAGGATACTCCTGCTATTCGCGGTATGATCAACGCGGTTTCCTTCATGGTTAAAGTTGAGGAGTAA"/>
                    <sequence taxon="EcCa519a_O157_nonSTEC" totalcount="4" value="ATGGCAAAGACTATTAAAATTACTCAAACCCGCAGTGCAATCGGTCGTCTGCCGAAACACAAGGCAACGCTGCTTGGCCTGGGTCTGCGTCGTATTGGTCACACCGTAGAGCGCGAGGATACTCCTGCTATTCGCGGTATGATCAACGCGGTTTCCTTCATGGTTAAAGTTGAGGAGTAA"/>
                    <sequence taxon="EcCa32a_O157_STEC" totalcount="4" value="ATGGCAAAGACTATTAAAATTACTCAAACCCGCAGTGCAATCGGTCGTCTGCCGAAACACAAGGCAACGCTGCTTGGCCTGGGTCTGCGTCGTATTGGTCACACCGTAGAGCGCGAGGATACTCCTGCTATTCGCGGTATGATCAACGCGGTTTCCTTCATGGTTAAAGTTGAGGAGTAA"/>
                    <sequence taxon="EcCa569a_O26_nonSTEC" totalcount="4" value="ATGGCAAAGACTATTAAAATTACTCAAACCCGCAGTGCAATCGGTCGTCTGCCGAAACACAAGGCAACGCTGCTTGGCCTGGGTCTGCGTCGTATTGGTCACACCGTAGAGCGCGAGGATACTCCTGCTATTCGCGGTATGATCAACGCGGTTTCCTTCATGGTTAAAGTTGAGGAGTAA"/>
                </data>
<data
id="filtered_Tessy01_rpmE_aligned"
name="alignment">
                    <sequence taxon="EcCa24a_O157_nonSTEC" totalcount="4" value="ATGAAAAAAGATATTCACCCGAAATACGAAGAAATTACTGCTAGCTGCTCTTGCGGTAACGTAATGAAAATCCGCTCCACCGTTGGTCATGACCTGAACCTCGACGTGTGCAGCAAGTGCCACCCGTTCTTCACTGGCAAACAGCGTGATGTTGCTACCGGTGGCCGTGTTGACCGCTTCAACAAGCGTTTCAACATCCCGGGCAGCAAATAA"/>
                    <sequence taxon="EcCa5a_O26_nonSTEC" totalcount="4" value="ATGAAAAAAGATATTCACCCGAAATACGAAGAAATTACTGCTAGCTGCTCTTGCGGTAACGTAATGAAAATCCGCTCCACCGTTGGTCATGACCTGAACCTCGACGTGTGCAGCAAGTGCCACCCGTTCTTCACTGGCAAACAGCGTGATGTTGCTACCGGTGGCCGTGTTGACCGCTTCAACAAGCGTTTCAACATCCCGGGCAGCAAATAA"/>
                    <sequence taxon="EcCa8a_O26_nonSTEC" totalcount="4" value="ATGAAAAAAGATATTCACCCGAAATACGAAGAAATTACTGCTAGCTGCTCTTGCGGTAACGTAATGAAAATCCGCTCCACCGTTGGTCATGACCTGAACCTCGACGTGTGCAGCAAGTGCCACCCGTTCTTCACTGGCAAACAGCGTGATGTTGCTACCGGTGGCCGTGTTGACCGCTTCAACAAGCGTTTCAACATCCCGGGCAGCAAATAA"/>
                    <sequence taxon="EcCa461b_O157_STEC" totalcount="4" value="ATGAAAAAAGATATTCACCCGAAATACGAAGAAATTACTGCTAGCTGCTCTTGCGGTAACGTAATGAAAATCCGCTCCACCGTTGGTCATGACCTGAACCTCGACGTGTGCAGCAAGTGCCACCCGTTCTTCACTGGCAAACAGCGTGATGTTGCTACCGGTGGCCGTGTTGACCGCTTCAACAAGCGTTTCAACATCCCGGGCAGCAAATAA"/>
                    <sequence taxon="EcHu44a_O157_STEC" totalcount="4" value="ATGAAAAAAGATATTCACCCGAAATACGAAGAAATTACTGCTAGCTGCTCTTGCGGTAACGTAATGAAAATCCGCTCCACCGTTGGTCATGACCTGAACCTCGACGTGTGCAGCAAGTGCCACCCGTTCTTCACTGGCAAACAGCGTGATGTTGCTACCGGTGGCCGTGTTGACCGCTTCAACAAGCGTTTCAACATCCCGGGCAGCAAATAA"/>
                    <sequence taxon="EcHu56a_O157_STEC" totalcount="4" value="ATGAAAAAAGATATTCACCCGAAATACGAAGAAATTACTGCTAGCTGCTCTTGCGGTAACGTAATGAAAATCCGCTCCACCGTTGGTCATGACCTGAACCTCGACGTGTGCAGCAAGTGCCACCCGTTCTTCACTGGCAAACAGCGTGATGTTGCTACCGGTGGCCGTGTTGACCGCTTCAACAAGCGTTTCAACATCCCGGGCAGCAAATAA"/>
                    <sequence taxon="EcHu68a_O157_STEC" totalcount="4" value="ATGAAAAAAGATATTCACCCGAAATACGAAGAAATTACTGCTAGCTGCTCTTGCGGTAACGTAATGAAAATCCGCTCCACCGTTGGTCATGACCTGAACCTCGACGTGTGCAGCAAGTGCCACCCGTTCTTCACTGGCAAACAGCGTGATGTTGCTACCGGTGGCCGTGTTGACCGCTTCAACAAGCGTTTCAACATCCCGGGCAGCAAATAA"/>
                    <sequence taxon="EcHu76a_O157_STEC" totalcount="4" value="ATGAAAAAAGATATTCACCCGAAATACGAAGAAATTACTGCTAGCTGCTCTTGCGGTAACGTAATGAAAATCCGCTCCACCGTTGGTCATGACCTGAACCTCGACGTGTGCAGCAAGTGCCACCCGTTCTTCACTGGCAAACAGCGTGATGTTGCTACCGGTGGCCGTGTTGACCGCTTCAACAAGCGTTTCAACATCCCGGGCAGCAAATAA"/>
                    <sequence taxon="EcHu93a_O157_STEC" totalcount="4" value="ATGAAAAAAGATATTCACCCGAAATACGAAGAAATTACTGCTAGCTGCTCTTGCGGTAACGTAATGAAAATCCGCTCCACCGTTGGTCATGACCTGAACCTCGACGTGTGCAGCAAGTGCCACCCGTTCTTCACTGGCAAACAGCGTGATGTTGCTACCGGTGGCCGTGTTGACCGCTTCAACAAGCGTTTCAACATCCCGGGCAGCAAATAA"/>
                    <sequence taxon="EcHu114a_O157_STEC" totalcount="4" value="ATGAAAAAAGATATTCACCCGAAATACGAAGAAATTACTGCTAGCTGCTCTTGCGGTAACGTAATGAAAATCCGCTCCACCGTTGGTCATGACCTGAACCTCGACGTGTGCAGCAAGTGCCACCCGTTCTTCACTGGCAAACAGCGTGATGTTGCTACCGGTGGCCGTGTTGACCGCTTCAACAAGCGTTTCAACATCCCGGGCAGCAAATAA"/>
                    <sequence taxon="EcCa513a_O26_STEC" totalcount="4" value="ATGAAAAAAGATATTCACCCGAAATACGAAGAAATTACTGCTAGCTGCTCTTGCGGTAACGTAATGAAAATCCGCTCCACCGTTGGTCATGACCTGAACCTCGACGTGTGCAGCAAGTGCCACCCGTTCTTCACTGGCAAACAGCGTGATGTTGCTACCGGTGGCCGTGTTGACCGCTTCAACAAGCGTTTCAACATCCCGGGCAGCAAATAA"/>
                    <sequence taxon="EcCa514a_O26_nonSTEC" totalcount="4" value="ATGAAAAAAGATATTCACCCGAAATACGAAGAAATTACTGCTAGCTGCTCTTGCGGTAACGTAATGAAAATCCGCTCCACCGTTGGTCATGACCTGAACCTCGACGTGTGCAGCAAGTGCCACCCGTTCTTCACTGGCAAACAGCGTGATGTTGCTACCGGTGGCCGTGTTGACCGCTTCAACAAGCGTTTCAACATCCCGGGCAGCAAATAA"/>
                    <sequence taxon="EcCa26a_O157_nonSTEC" totalcount="4" value="ATGAAAAAAGATATTCACCCGAAATACGAAGAAATTACTGCTAGCTGCTCTTGCGGTAACGTAATGAAAATCCGCTCCACCGTTGGTCATGACCTGAACCTCGACGTGTGCAGCAAGTGCCACCCGTTCTTCACTGGCAAACAGCGTGATGTTGCTACCGGTGGCCGTGTTGACCGCTTCAACAAGCGTTTCAACATCCCGGGCAGCAAATAA"/>
                    <sequence taxon="EcCa491a_O157_STEC" totalcount="4" value="ATGAAAAAAGATATTCACCCGAAATACGAAGAAATTACTGCTAGCTGCTCTTGCGGTAACGTAATGAAAATCCGCTCCACCGTTGGTCATGACCTGAACCTCGACGTGTGCAGCAAGTGCCACCCGTTCTTCACTGGCAAACAGCGTGATGTTGCTACCGGTGGCCGTGTTGACCGCTTCAACAAGCGTTTCAACATCCCGGGCAGCAAATAA"/>
                    <sequence taxon="EcCa1a_O26_STEC" totalcount="4" value="ATGAAAAAAGATATTCACCCGAAATACGAAGAAATTACTGCTAGCTGCTCTTGCGGTAACGTAATGAAAATCCGCTCCACCGTTGGTCATGACCTGAACCTCGACGTGTGCAGCAAGTGCCACCCGTTCTTCACTGGCAAACAGCGTGATGTTGCTACCGGTGGCCGTGTTGACCGCTTCAACAAGCGTTTCAACATCCCGGGCAGCAAATAA"/>
                    <sequence taxon="EcCa452a_O157_STEC" totalcount="4" value="ATGAAAAAAGATATTCACCCGAAATACGAAGAAATTACTGCTAGCTGCTCTTGCGGTAACGTAATGAAAATCCGCTCCACCGTTGGTCATGACCTGAACCTCGACGTGTGCAGCAAGTGCCACCCGTTCTTCACTGGCAAACAGCGTGATGTTGCTACCGGTGGCCGTGTTGACCGCTTCAACAAGCGTTTCAACATCCCGGGCAGCAAATAA"/>
                    <sequence taxon="EcCa635a_O157_STEC" totalcount="4" value="ATGAAAAAAGATATTCACCCGAAATACGAAGAAATTACTGCTAGCTGCTCTTGCGGTAACGTAATGAAAATCCGCTCCACCGTTGGTCATGACCTGAACCTCGACGTGTGCAGCAAGTGCCACCCGTTCTTCACTGGCAAACAGCGTGATGTTGCTACCGGTGGCCGTGTTGACCGCTTCAACAAGCGTTTCAACATCCCGGGCAGCAAATAA"/>
                    <sequence taxon="EcCa583a_O157_nonSTEC" totalcount="4" value="ATGAAAAAAGATATTCACCCGAAATACGAAGAAATTACTGCTAGCTGCTCTTGCGGTAACGTAATGAAAATCCGCTCCACCGTTGGTCATGACCTGAACCTCGACGTGTGCAGCAAGTGCCACCCGTTCTTCACTGGCAAACAGCGTGATGTTGCTACCGGTGGCCGTGTTGACCGCTTCAACAAGCGTTTCAACATCCCGGGCAGCAAATAA"/>
                    <sequence taxon="EcCa21a_O157_nonSTEC" totalcount="4" value="ATGAAAAAAGATATTCACCCGAAATACGAAGAAATTACTGCTAGCTGCTCTTGCGGTAACGTAATGAAAATCCGCTCCACCGTTGGTCATGACCTGAACCTCGACGTGTGCAGCAAGTGCCACCCGTTCTTCACTGGCAAACAGCGTGATGTTGCTACCGGTGGCCGTGTTGACCGCTTCAACAAGCGTTTCAACATCCCGGGCAGCAAATAA"/>
                    <sequence taxon="EcCa63b_O157_STEC" totalcount="4" value="ATGAAAAAAGATATTCACCCGAAATACGAAGAAATTACTGCTAGCTGCTCTTGCGGTAACGTAATGAAAATCCGCTCCACCGTTGGTCATGACCTGAACCTCGACGTGTGCAGCAAGTGCCACCCGTTCTTCACTGGCAAACAGCGTGATGTTGCTACCGGTGGCCGTGTTGACCGCTTCAACAAGCGTTTCAACATCCCGGGCAGCAAATAA"/>
                    <sequence taxon="EcCa519a_O157_nonSTEC" totalcount="4" value="ATGAAAAAAGATATTCACCCGAAATACGAAGAAATTACTGCTAGCTGCTCTTGCGGTAACGTAATGAAAATCCGCTCCACCGTTGGTCATGACCTGAACCTCGACGTGTGCAGCAAGTGCCACCCGTTCTTCACTGGCAAACAGCGTGATGTTGCTACCGGTGGCCGTGTTGACCGCTTCAACAAGCGTTTCAACATCCCGGGCAGCAAATAA"/>
                    <sequence taxon="EcCa32a_O157_STEC" totalcount="4" value="ATGAAAAAAGATATTCACCCGAAATACGAAGAAATTACTGCTAGCTGCTCTTGCGGTAACGTAATGAAAATCCGCTCCACCGTTGGTCATGACCTGAACCTCGACGTGTGCAGCAAGTGCCACCCGTTCTTCACTGGCAAACAGCGTGATGTTGCTACCGGTGGCCGTGTTGACCGCTTCAACAAGCGTTTCAACATCCCGGGCAGCAAATAA"/>
                    <sequence taxon="EcCa569a_O26_nonSTEC" totalcount="4" value="ATGAAAAAAGATATTCACCCGAAATACGAAGAAATTACTGCTAGCTGCTCTTGCGGTAACGTAATGAAAATCCGCTCCACCGTTGGTCATGACCTGAACCTCGACGTGTGCAGCAAGTGCCACCCGTTCTTCACTGGCAAACAGCGTGATGTTGCTACCGGTGGCCGTGTTGACCGCTTCAACAAGCGTTTCAACATCCCGGGCAGCAAATAA"/>
                </data>
<data
id="filtered_Tessy01_rpmF_aligned"
name="alignment">
                    <sequence taxon="EcCa24a_O157_nonSTEC" totalcount="4" value="ATGGCCGTACAACAGAATAAACCAACCCGTTCCAAACGTGGCATGCGTCGTTCCCATGACGCGCTGACCGCAGTCACCAGCCTGTCTGTAGACAAAACTTCTGGTGAAAAACACCTGCGTCACCACATCACTGCCGACGGTTACTACCGCGGCCGCAAGGTCATCGCTAAGTAA"/>
                    <sequence taxon="EcCa5a_O26_nonSTEC" totalcount="4" value="ATGGCCGTACAACAGAATAAACCAACCCGTTCCAAACGTGGCATGCGTCGTTCCCATGACGCGCTGACCGCAGTCACCAGCCTGTCTGTAGACAAAACTTCTGGTGAAAAACACCTGCGTCACCACATCACTGCCGACGGTTACTACCGCGGCCGCAAGGTCATCGCTAAGTAA"/>
                    <sequence taxon="EcCa8a_O26_nonSTEC" totalcount="4" value="ATGGCCGTACAACAGAATAAACCAACCCGTTCCAAACGTGGCATGCGTCGTTCCCATGACGCGCTGACCGCAGTCACCAGCCTGTCTGTAGACAAAACTTCTGGTGAAAAACACCTGCGTCACCACATCACTGCCGACGGTTACTACCGCGGCCGCAAGGTCATCGCTAAGTAA"/>
                    <sequence taxon="EcCa461b_O157_STEC" totalcount="4" value="ATGGCCGTACAACAGAATAAACCAACCCGTTCCAAACGTGGCATGCGTCGTTCCCATGACGCGCTGACCGCAGTCACCAGCCTGTCTGTAGACAAAACTTCTGGTGAAAAACACCTGCGTCACCACATCACTGCCGACGGTTACTACCGCGGCCGCAAGGTCATCGCTAAGTAA"/>
                    <sequence taxon="EcHu44a_O157_STEC" totalcount="4" value="ATGGCCGTACAACAGAATAAACCAACCCGTTCCAAACGTGGCATGCGTCGTTCCCATGACGCGCTGACCGCAGTCACCAGCCTGTCTGTAGACAAAACTTCTGGTGAAAAACACCTGCGTCACCACATCACTGCCGACGGTTACTACCGCGGCCGCAAGGTCATCGCTAAGTAA"/>
                    <sequence taxon="EcHu56a_O157_STEC" totalcount="4" value="ATGGCCGTACAACAGAATAAACCAACCCGTTCCAAACGTGGCATGCGTCGTTCCCATGACGCGCTGACCGCAGTCACCAGCCTGTCTGTAGACAAAACTTCTGGTGAAAAACACCTGCGTCACCACATCACTGCCGACGGTTACTACCGCGGCCGCAAGGTCATCGCTAAGTAA"/>
                    <sequence taxon="EcHu68a_O157_STEC" totalcount="4" value="ATGGCCGTACAACAGAATAAACCAACCCGTTCCAAACGTGGCATGCGTCGTTCCCATGACGCGCTGACCGCAGTCACCAGCCTGTCTGTAGACAAAACTTCTGGTGAAAAACACCTGCGTCACCACATCACTGCCGACGGTTACTACCGCGGCCGCAAGGTCATCGCTAAGTAA"/>
                    <sequence taxon="EcHu76a_O157_STEC" totalcount="4" value="ATGGCCGTACAACAGAATAAACCAACCCGTTCCAAACGTGGCATGCGTCGTTCCCATGACGCGCTGACCGCAGTCACCAGCCTGTCTGTAGACAAAACTTCTGGTGAAAAACACCTGCGTCACCACATCACTGCCGACGGTTACTACCGCGGCCGCAAGGTCATCGCTAAGTAA"/>
                    <sequence taxon="EcHu93a_O157_STEC" totalcount="4" value="ATGGCCGTACAACAGAATAAACCAACCCGTTCCAAACGTGGCATGCGTCGTTCCCATGACGCGCTGACCGCAGTCACCAGCCTGTCTGTAGACAAAACTTCTGGTGAAAAACACCTGCGTCACCACATCACTGCCGACGGTTACTACCGCGGCCGCAAGGTCATCGCTAAGTAA"/>
                    <sequence taxon="EcHu114a_O157_STEC" totalcount="4" value="ATGGCCGTACAACAGAATAAACCAACCCGTTCCAAACGTGGCATGCGTCGTTCCCATGACGCGCTGACCGCAGTCACCAGCCTGTCTGTAGACAAAACTTCTGGTGAAAAACACCTGCGTCACCACATCACTGCCGACGGTTACTACCGCGGCCGCAAGGTCATCGCTAAGTAA"/>
                    <sequence taxon="EcCa513a_O26_STEC" totalcount="4" value="ATGGCCGTACAACAGAATAAACCAACCCGTTCCAAACGTGGCATGCGTCGTTCCCATGACGCGCTGACCGCAGTCACCAGCCTGTCTGTAGACAAAACTTCTGGTGAAAAACACCTGCGTCACCACATCACTGCCGACGGTTACTACCGCGGCCGCAAGGTCATCGCTAAGTAA"/>
                    <sequence taxon="EcCa514a_O26_nonSTEC" totalcount="4" value="ATGGCCGTACAACAGAATAAACCAACCCGTTCCAAACGTGGCATGCGTCGTTCCCATGACGCGCTGACCGCAGTCACCAGCCTGTCTGTAGACAAAACTTCTGGTGAAAAACACCTGCGTCACCACATCACTGCCGACGGTTACTACCGCGGCCGCAAGGTCATCGCTAAGTAA"/>
                    <sequence taxon="EcCa26a_O157_nonSTEC" totalcount="4" value="ATGGCCGTACAACAGAATAAACCAACCCGTTCCAAACGTGGCATGCGTCGTTCCCATGACGCGCTGACCGCAGTCACCAGCCTGTCTGTAGACAAAACTTCTGGTGAAAAACACCTGCGTCACCACATCACTGCCGACGGTTACTACCGCGGCCGCAAGGTCATCGCTAAGTAA"/>
                    <sequence taxon="EcCa491a_O157_STEC" totalcount="4" value="ATGGCCGTACAACAGAATAAACCAACCCGTTCCAAACGTGGCATGCGTCGTTCCCATGACGCGCTGACCGCAGTCACCAGCCTGTCTGTAGACAAAACTTCTGGTGAAAAACACCTGCGTCACCACATCACTGCCGACGGTTACTACCGCGGCCGCAAGGTCATCGCTAAGTAA"/>
                    <sequence taxon="EcCa1a_O26_STEC" totalcount="4" value="ATGGCCGTACAACAGAATAAACCAACCCGTTCCAAACGTGGCATGCGTCGTTCCCATGACGCGCTGACCGCAGTCACCAGCCTGTCTGTAGACAAAACTTCTGGTGAAAAACACCTGCGTCACCACATCACTGCCGACGGTTACTACCGCGGCCGCAAGGTCATCGCTAAGTAA"/>
                    <sequence taxon="EcCa452a_O157_STEC" totalcount="4" value="ATGGCCGTACAACAGAATAAACCAACCCGTTCCAAACGTGGCATGCGTCGTTCCCATGACGCGCTGACCGCAGTCACCAGCCTGTCTGTAGACAAAACTTCTGGTGAAAAACACCTGCGTCACCACATCACTGCCGACGGTTACTACCGCGGCCGCAAGGTCATCGCTAAGTAA"/>
                    <sequence taxon="EcCa635a_O157_STEC" totalcount="4" value="ATGGCCGTACAACAGAATAAACCAACCCGTTCCAAACGTGGCATGCGTCGTTCCCATGACGCGCTGACCGCAGTCACCAGCCTGTCTGTAGACAAAACTTCTGGTGAAAAACACCTGCGTCACCACATCACTGCCGACGGTTACTACCGCGGCCGCAAGGTCATCGCTAAGTAA"/>
                    <sequence taxon="EcCa583a_O157_nonSTEC" totalcount="4" value="ATGGCCGTACAACAGAATAAACCAACCCGTTCCAAACGTGGCATGCGTCGTTCCCATGACGCGCTGACCGCAGTCACCAGCCTGTCTGTAGACAAAACTTCTGGTGAAAAACACCTGCGTCACCACATCACTGCCGACGGTTACTACCGCGGCCGCAAGGTCATCGCTAAGTAA"/>
                    <sequence taxon="EcCa21a_O157_nonSTEC" totalcount="4" value="ATGGCCGTACAACAGAATAAACCAACCCGTTCCAAACGTGGCATGCGTCGTTCCCATGACGCGCTGACCGCAGTCACCAGCCTGTCTGTAGACAAAACTTCTGGTGAAAAACACCTGCGTCACCACATCACTGCCGACGGTTACTACCGCGGCCGCAAGGTCATCGCTAAGTAA"/>
                    <sequence taxon="EcCa63b_O157_STEC" totalcount="4" value="ATGGCCGTACAACAGAATAAACCAACCCGTTCCAAACGTGGCATGCGTCGTTCCCATGACGCGCTGACCGCAGTCACCAGCCTGTCTGTAGACAAAACTTCTGGTGAAAAACACCTGCGTCACCACATCACTGCCGACGGTTACTACCGCGGCCGCAAGGTCATCGCTAAGTAA"/>
                    <sequence taxon="EcCa519a_O157_nonSTEC" totalcount="4" value="ATGGCCGTACAACAGAATAAACCAACCCGTTCCAAACGTGGCATGCGTCGTTCCCATGACGCGCTGACCGCAGTCACCAGCCTGTCTGTAGACAAAACTTCTGGTGAAAAACACCTGCGTCACCACATCACTGCCGACGGTTACTACCGCGGCCGCAAGGTCATCGCTAAGTAA"/>
                    <sequence taxon="EcCa32a_O157_STEC" totalcount="4" value="ATGGCCGTACAACAGAATAAACCAACCCGTTCCAAACGTGGCATGCGTCGTTCCCATGACGCGCTGACCGCAGTCACCAGCCTGTCTGTAGACAAAACTTCTGGTGAAAAACACCTGCGTCACCACATCACTGCCGACGGTTACTACCGCGGCCGCAAGGTCATCGCTAAGTAA"/>
                    <sequence taxon="EcCa569a_O26_nonSTEC" totalcount="4" value="ATGGCCGTACAACAGAATAAACCAACCCGTTCCAAACGTGGCATGCGTCGTTCCCATGACGCGCTGACCGCAGTCACCAGCCTGTCTGTAGACAAAACTTCTGGTGAAAAACACCTGCGTCACCACATCACTGCCGACGGTTACTACCGCGGCCGCAAGGTCATCGCTAAGTAA"/>
                </data>
<data
id="filtered_Tessy01_rpmG_aligned"
name="alignment">
                    <sequence taxon="EcCa24a_O157_nonSTEC" totalcount="4" value="ATGGCTAAAGGTATTCGTGAGAAAATCAAGCTGGTTTCTTCTGCTGGTACTGGTCACTTCTATACCACTACGAAGAACAAACGTACTAAGCCGGAAAAACTGGAACTGAAAAAATTCGATCCAGTTGTTCGTCAGCACGTGATCTACAAAGAAGCGAAAATCAAATAA"/>
                    <sequence taxon="EcCa5a_O26_nonSTEC" totalcount="4" value="ATGGCTAAAGGTATTCGTGAGAAAATCAAGCTGGTTTCTTCTGCTGGTACTGGTCACTTCTATACCACTACGAAGAACAAACGTACTAAGCCGGAAAAACTGGAACTGAAAAAATTCGATCCAGTTGTTCGTCAGCACGTGATCTACAAAGAAGCGAAAATCAAATAA"/>
                    <sequence taxon="EcCa8a_O26_nonSTEC" totalcount="4" value="ATGGCTAAAGGTATTCGTGAGAAAATCAAGCTGGTTTCTTCTGCTGGTACTGGTCACTTCTATACCACTACGAAGAACAAACGTACTAAGCCGGAAAAACTGGAACTGAAAAAATTCGATCCAGTTGTTCGTCAGCACGTGATCTACAAAGAAGCGAAAATCAAATAA"/>
                    <sequence taxon="EcCa461b_O157_STEC" totalcount="4" value="ATGGCTAAAGGTATTCGTGAGAAAATCAAGCTGGTTTCTTCTGCTGGTACTGGTCACTTCTATACCACTACGAAGAACAAACGTACTAAGCCGGAAAAACTGGAACTGAAAAAATTCGATCCAGTTGTTCGCCAGCACGTGATCTACAAAGAAGCGAAAATCAAATAA"/>
                    <sequence taxon="EcHu44a_O157_STEC" totalcount="4" value="ATGGCTAAAGGTATTCGTGAGAAAATCAAGCTGGTTTCTTCTGCTGGTACTGGTCACTTCTATACCACTACGAAGAACAAACGTACTAAGCCGGAAAAACTGGAACTGAAAAAATTCGATCCAGTTGTTCGCCAGCACGTGATCTACAAAGAAGCGAAAATCAAATAA"/>
                    <sequence taxon="EcHu56a_O157_STEC" totalcount="4" value="ATGGCTAAAGGTATTCGTGAGAAAATCAAGCTGGTTTCTTCTGCTGGTACTGGTCACTTCTATACCACTACGAAGAACAAACGTACTAAGCCGGAAAAACTGGAACTGAAAAAATTCGATCCAGTTGTTCGCCAGCACGTGATCTACAAAGAAGCGAAAATCAAATAA"/>
                    <sequence taxon="EcHu68a_O157_STEC" totalcount="4" value="ATGGCTAAAGGTATTCGTGAGAAAATCAAGCTGGTTTCTTCTGCTGGTACTGGTCACTTCTATACCACTACGAAGAACAAACGTACTAAGCCGGAAAAACTGGAACTGAAAAAATTCGATCCAGTTGTTCGCCAGCACGTGATCTACAAAGAAGCGAAAATCAAATAA"/>
                    <sequence taxon="EcHu76a_O157_STEC" totalcount="4" value="ATGGCTAAAGGTATTCGTGAGAAAATCAAGCTGGTTTCTTCTGCTGGTACTGGTCACTTCTATACCACTACGAAGAACAAACGTACTAAGCCGGAAAAACTGGAACTGAAAAAATTCGATCCAGTTGTTCGCCAGCACGTGATCTACAAAGAAGCGAAAATCAAATAA"/>
                    <sequence taxon="EcHu93a_O157_STEC" totalcount="4" value="ATGGCTAAAGGTATTCGTGAGAAAATCAAGCTGGTTTCTTCTGCTGGTACTGGTCACTTCTATACCACTACGAAGAACAAACGTACTAAGCCGGAAAAACTGGAACTGAAAAAATTCGATCCAGTTGTTCGCCAGCACGTGATCTACAAAGAAGCGAAAATCAAATAA"/>
                    <sequence taxon="EcHu114a_O157_STEC" totalcount="4" value="ATGGCTAAAGGTATTCGTGAGAAAATCAAGCTGGTTTCTTCTGCTGGTACTGGTCACTTCTATACCACTACGAAGAACAAACGTACTAAGCCGGAAAAACTGGAACTGAAAAAATTCGATCCAGTTGTTCGCCAGCACGTGATCTACAAAGAAGCGAAAATCAAATAA"/>
                    <sequence taxon="EcCa513a_O26_STEC" totalcount="4" value="ATGGCTAAAGGTATTCGTGAGAAAATCAAGCTGGTTTCTTCTGCTGGTACTGGTCACTTCTATACCACTACGAAGAACAAACGTACTAAGCCGGAAAAACTGGAACTGAAAAAATTCGATCCAGTTGTTCGTCAGCACGTGATCTACAAAGAAGCGAAAATCAAATAA"/>
                    <sequence taxon="EcCa514a_O26_nonSTEC" totalcount="4" value="ATGGCTAAAGGTATTCGTGAGAAAATCAAGCTGGTTTCTTCTGCTGGTACTGGTCACTTCTATACCACTACGAAGAACAAACGTACTAAGCCGGAAAAACTGGAACTGAAAAAATTCGATCCAGTTGTTCGTCAGCACGTGATCTACAAAGAAGCGAAAATCAAATAA"/>
                    <sequence taxon="EcCa26a_O157_nonSTEC" totalcount="4" value="ATGGCTAAAGGTATTCGTGAGAAAATCAAGCTGGTTTCTTCTGCTGGTACTGGTCACTTCTATACCACTACGAAGAACAAACGTACTAAGCCGGAAAAACTGGAACTGAAAAAATTCGATCCAGTTGTTCGCCAGCACGTGATCTACAAAGAAGCGAAAATCAAATAA"/>
                    <sequence taxon="EcCa491a_O157_STEC" totalcount="4" value="ATGGCTAAAGGTATTCGTGAGAAAATCAAGCTGGTTTCTTCTGCTGGTACTGGTCACTTCTATACCACTACGAAGAACAAACGTACTAAGCCGGAAAAACTGGAACTGAAAAAATTCGATCCAGTTGTTCGCCAGCACGTGATCTACAAAGAAGCGAAAATCAAATAA"/>
                    <sequence taxon="EcCa1a_O26_STEC" totalcount="4" value="ATGGCTAAAGGTATTCGTGAGAAAATCAAGCTGGTTTCTTCTGCTGGTACTGGTCACTTCTATACCACTACGAAGAACAAACGTACTAAGCCGGAAAAACTGGAACTGAAAAAATTCGATCCAGTTGTTCGTCAGCACGTGATCTACAAAGAAGCGAAAATCAAATAA"/>
                    <sequence taxon="EcCa452a_O157_STEC" totalcount="4" value="ATGGCTAAAGGTATTCGTGAGAAAATCAAGCTGGTTTCTTCTGCTGGTACTGGTCACTTCTATACCACTACGAAGAACAAACGTACTAAGCCGGAAAAACTGGAACTGAAAAAATTCGATCCAGTTGTTCGCCAGCACGTGATCTACAAAGAAGCGAAAATCAAATAA"/>
                    <sequence taxon="EcCa635a_O157_STEC" totalcount="4" value="ATGGCTAAAGGTATTCGTGAGAAAATCAAGCTGGTTTCTTCTGCTGGTACTGGTCACTTCTATACCACTACGAAGAACAAACGTACTAAGCCGGAAAAACTGGAACTGAAAAAATTCGATCCAGTTGTTCGCCAGCACGTGATCTACAAAGAAGCGAAAATCAAATAA"/>
                    <sequence taxon="EcCa583a_O157_nonSTEC" totalcount="4" value="ATGGCTAAAGGTATTCGTGAGAAAATCAAGCTGGTTTCTTCTGCTGGTACTGGTCACTTCTATACCACTACGAAGAACAAACGTACTAAGCCGGAAAAACTGGAACTGAAAAAATTCGATCCAGTTGTTCGCCAGCACGTGATCTACAAAGAAGCGAAAATCAAATAA"/>
                    <sequence taxon="EcCa21a_O157_nonSTEC" totalcount="4" value="ATGGCTAAAGGTATTCGTGAGAAAATCAAGCTGGTTTCTTCTGCTGGTACTGGTCACTTCTATACCACTACGAAGAACAAACGTACTAAGCCGGAAAAACTGGAACTGAAAAAATTCGATCCAGTTGTTCGCCAGCACGTGATCTACAAAGAAGCGAAAATCAAATAA"/>
                    <sequence taxon="EcCa63b_O157_STEC" totalcount="4" value="ATGGCTAAAGGTATTCGTGAGAAAATCAAGCTGGTTTCTTCTGCTGGTACTGGTCACTTCTATACCACTACGAAGAACAAACGTACTAAGCCGGAAAAACTGGAACTGAAAAAATTCGATCCAGTTGTTCGCCAGCACGTGATCTACAAAGAAGCGAAAATCAAATAA"/>
                    <sequence taxon="EcCa519a_O157_nonSTEC" totalcount="4" value="ATGGCTAAAGGTATTCGTGAGAAAATCAAGCTGGTTTCTTCTGCTGGTACTGGTCACTTCTATACCACTACGAAGAACAAACGTACTAAGCCGGAAAAACTGGAACTGAAAAAATTCGATCCAGTTGTTCGTCAGCACGTGATCTACAAAGAAGCGAAAATCAAATAA"/>
                    <sequence taxon="EcCa32a_O157_STEC" totalcount="4" value="ATGGCTAAAGGTATTCGTGAGAAAATCAAGCTGGTTTCTTCTGCTGGTACTGGTCACTTCTATACCACTACGAAGAACAAACGTACTAAGCCGGAAAAACTGGAACTGAAAAAATTCGATCCAGTTGTTCGCCAGCACGTGATCTACAAAGAAGCGAAAATCAAATAA"/>
                    <sequence taxon="EcCa569a_O26_nonSTEC" totalcount="4" value="ATGGCTAAAGGTATTCGTGAGAAAATCAAGCTGGTTTCTTCTGCTGGTACTGGTCACTTCTATACCACTACGAAGAACAAACGTACTAAGCCGGAAAAACTGGAACTGAAAAAATTCGATCCAGTTGTTCGTCAGCACGTGATCTACAAAGAAGCGAAAATCAAATAA"/>
                </data>
<data
id="filtered_Tessy01_rpmH_aligned"
name="alignment">
                    <sequence taxon="EcCa24a_O157_nonSTEC" totalcount="4" value="ATGAAACGCACTTTTCAACCGTCTGTACTGAAGCGCAACCGTTCTCACGGCTTCCGTGCTCGTATGGCTACTAAAAATGGTCGTCAGGTTCTGGCACGTCGTCGTGCTAAAGGCCGCGCTCGTCTGACCGTTTCTAAGTAA"/>
                    <sequence taxon="EcCa5a_O26_nonSTEC" totalcount="4" value="ATGAAACGCACTTTTCAACCGTCTGTACTGAAGCGCAACCGTTCTCACGGCTTCCGTGCTCGTATGGCTACTAAAAATGGTCGTCAGGTTCTGGCACGTCGTCGTGCTAAAGGCCGCGCTCGTCTGACCGTTTCTAAGTAA"/>
                    <sequence taxon="EcCa8a_O26_nonSTEC" totalcount="4" value="ATGAAACGCACTTTTCAACCGTCTGTACTGAAGCGCAACCGTTCTCACGGCTTCCGTGCTCGTATGGCTACTAAAAATGGTCGTCAGGTTCTGGCACGTCGTCGTGCTAAAGGCCGCGCTCGTCTGACCGTTTCTAAGTAA"/>
                    <sequence taxon="EcCa461b_O157_STEC" totalcount="4" value="ATGAAACGCACTTTTCAACCGTCTGTACTGAAGCGCAACCGTTCTCACGGCTTCCGTGCTCGTATGGCTACTAAAAATGGTCGTCAGGTTCTGGCACGTCGTCGTGCTAAAGGCCGCGCTCGTCTGACCGTTTCTAAGTAA"/>
                    <sequence taxon="EcHu44a_O157_STEC" totalcount="4" value="ATGAAACGCACTTTTCAACCGTCTGTACTGAAGCGCAACCGTTCTCACGGCTTCCGTGCTCGTATGGCTACTAAAAATGGTCGTCAGGTTCTGGCACGTCGTCGTGCTAAAGGCCGCGCTCGTCTGACCGTTTCTAAGTAA"/>
                    <sequence taxon="EcHu56a_O157_STEC" totalcount="4" value="ATGAAACGCACTTTTCAACCGTCTGTACTGAAGCGCAACCGTTCTCACGGCTTCCGTGCTCGTATGGCTACTAAAAATGGTCGTCAGGTTCTGGCACGTCGTCGTGCTAAAGGCCGCGCTCGTCTGACCGTTTCTAAGTAA"/>
                    <sequence taxon="EcHu68a_O157_STEC" totalcount="4" value="ATGAAACGCACTTTTCAACCGTCTGTACTGAAGCGCAACCGTTCTCACGGCTTCCGTGCTCGTATGGCTACTAAAAATGGTCGTCAGGTTCTGGCACGTCGTCGTGCTAAAGGCCGCGCTCGTCTGACCGTTTCTAAGTAA"/>
                    <sequence taxon="EcHu76a_O157_STEC" totalcount="4" value="ATGAAACGCACTTTTCAACCGTCTGTACTGAAGCGCAACCGTTCTCACGGCTTCCGTGCTCGTATGGCTACTAAAAATGGTCGTCAGGTTCTGGCACGTCGTCGTGCTAAAGGCCGCGCTCGTCTGACCGTTTCTAAGTAA"/>
                    <sequence taxon="EcHu93a_O157_STEC" totalcount="4" value="ATGAAACGCACTTTTCAACCGTCTGTACTGAAGCGCAACCGTTCTCACGGCTTCCGTGCTCGTATGGCTACTAAAAATGGTCGTCAGGTTCTGGCACGTCGTCGTGCTAAAGGCCGCGCTCGTCTGACCGTTTCTAAGTAA"/>
                    <sequence taxon="EcHu114a_O157_STEC" totalcount="4" value="ATGAAACGCACTTTTCAACCGTCTGTACTGAAGCGCAACCGTTCTCACGGCTTCCGTGCTCGTATGGCTACTAAAAATGGTCGTCAGGTTCTGGCACGTCGTCGTGCTAAAGGCCGCGCTCGTCTGACCGTTTCTAAGTAA"/>
                    <sequence taxon="EcCa513a_O26_STEC" totalcount="4" value="ATGAAACGCACTTTTCAACCGTCTGTACTGAAGCGCAACCGTTCTCACGGCTTCCGTGCTCGTATGGCTACTAAAAATGGTCGTCAGGTTCTGGCACGTCGTCGTGCTAAAGGCCGCGCTCGTCTGACCGTTTCTAAGTAA"/>
                    <sequence taxon="EcCa514a_O26_nonSTEC" totalcount="4" value="ATGAAACGCACTTTTCAACCGTCTGTACTGAAGCGCAACCGTTCTCACGGCTTCCGTGCTCGTATGGCTACTAAAAATGGTCGTCAGGTTCTGGCACGTCGTCGTGCTAAAGGCCGCGCTCGTCTGACCGTTTCTAAGTAA"/>
                    <sequence taxon="EcCa26a_O157_nonSTEC" totalcount="4" value="ATGAAACGCACTTTTCAACCGTCTGTACTGAAGCGCAACCGTTCTCACGGCTTCCGTGCTCGTATGGCTACTAAAAATGGTCGTCAGGTTCTGGCACGTCGTCGTGCTAAAGGCCGCGCTCGTCTGACCGTTTCTAAGTAA"/>
                    <sequence taxon="EcCa491a_O157_STEC" totalcount="4" value="ATGAAACGCACTTTTCAACCGTCTGTACTGAAGCGCAACCGTTCTCACGGCTTCCGTGCTCGTATGGCTACTAAAAATGGTCGTCAGGTTCTGGCACGTCGTCGTGCTAAAGGCCGCGCTCGTCTGACCGTTTCTAAGTAA"/>
                    <sequence taxon="EcCa1a_O26_STEC" totalcount="4" value="ATGAAACGCACTTTTCAACCGTCTGTACTGAAGCGCAACCGTTCTCACGGCTTCCGTGCTCGTATGGCTACTAAAAATGGTCGTCAGGTTCTGGCACGTCGTCGTGCTAAAGGCCGCGCTCGTCTGACCGTTTCTAAGTAA"/>
                    <sequence taxon="EcCa452a_O157_STEC" totalcount="4" value="ATGAAACGCACTTTTCAACCGTCTGTACTGAAGCGCAACCGTTCTCACGGCTTCCGTGCTCGTATGGCTACTAAAAATGGTCGTCAGGTTCTGGCACGTCGTCGTGCTAAAGGCCGCGCTCGTCTGACCGTTTCTAAGTAA"/>
                    <sequence taxon="EcCa635a_O157_STEC" totalcount="4" value="ATGAAACGCACTTTTCAACCGTCTGTACTGAAGCGCAACCGTTCTCACGGCTTCCGTGCTCGTATGGCTACTAAAAATGGTCGTCAGGTTCTGGCACGTCGTCGTGCTAAAGGCCGCGCTCGTCTGACCGTTTCTAAGTAA"/>
                    <sequence taxon="EcCa583a_O157_nonSTEC" totalcount="4" value="ATGAAACGCACTTTTCAACCGTCTGTACTGAAGCGCAACCGTTCTCACGGCTTCCGTGCTCGTATGGCTACTAAAAATGGTCGTCAGGTTCTGGCACGTCGTCGTGCTAAAGGCCGCGCTCGTCTGACCGTTTCTAAGTAA"/>
                    <sequence taxon="EcCa21a_O157_nonSTEC" totalcount="4" value="ATGAAACGCACTTTTCAACCGTCTGTACTGAAGCGCAACCGTTCTCACGGCTTCCGTGCTCGTATGGCTACTAAAAATGGTCGTCAGGTTCTGGCACGTCGTCGTGCTAAAGGCCGCGCTCGTCTGACCGTTTCTAAGTAA"/>
                    <sequence taxon="EcCa63b_O157_STEC" totalcount="4" value="ATGAAACGCACTTTTCAACCGTCTGTACTGAAGCGCAACCGTTCTCACGGCTTCCGTGCTCGTATGGCTACTAAAAATGGTCGTCAGGTTCTGGCACGTCGTCGTGCTAAAGGCCGCGCTCGTCTGACCGTTTCTAAGTAA"/>
                    <sequence taxon="EcCa519a_O157_nonSTEC" totalcount="4" value="ATGAAACGCACTTTTCAACCGTCTGTACTGAAGCGCAACCGTTCTCACGGCTTCCGTGCTCGTATGGCTACTAAAAATGGTCGTCAGGTTCTGGCACGTCGTCGTGCTAAAGGCCGCGCTCGTCTGACCGTTTCTAAGTAA"/>
                    <sequence taxon="EcCa32a_O157_STEC" totalcount="4" value="ATGAAACGCACTTTTCAACCGTCTGTACTGAAGCGCAACCGTTCTCACGGCTTCCGTGCTCGTATGGCTACTAAAAATGGTCGTCAGGTTCTGGCACGTCGTCGTGCTAAAGGCCGCGCTCGTCTGACCGTTTCTAAGTAA"/>
                    <sequence taxon="EcCa569a_O26_nonSTEC" totalcount="4" value="ATGAAACGCACTTTTCAACCGTCTGTACTGAAGCGCAACCGTTCTCACGGCTTCCGTGCTCGTATGGCTACTAAAAATGGTCGTCAGGTTCTGGCACGTCGTCGTGCTAAAGGCCGCGCTCGTCTGACCGTTTCTAAGTAA"/>
                </data>
<data
id="filtered_Tessy01_rpmI_aligned"
name="alignment">
                    <sequence taxon="EcCa24a_O157_nonSTEC" totalcount="4" value="ATGCCAAAAATTAAGACCGTACGCGGTGCTGCTAAGCGCTTCAAAAAAACCGGTAAAGGTGGTTTTAAGCACAAGCACGCTAACCTGCGTCACATTCTGACCAAAAAAGCGACCAAACGTAAACGTCACCTGCGTCCGAAAGCCATGGTTTCCAAAGGCGATCTGGGCCTGGTAATCGCGTGCCTGCCGTACGCATAA"/>
                    <sequence taxon="EcCa5a_O26_nonSTEC" totalcount="4" value="ATGCCAAAAATTAAGACCGTACGCGGTGCTGCTAAGCGCTTCAAAAAAACCGGTAAAGGTGGTTTTAAGCACAAGCACGCTAACCTGCGTCACATTCTGACCAAAAAAGCGACCAAACGTAAACGTCACCTGCGTCCGAAAGCCATGGTTTCCAAAGGCGATCTGGGCCTGGTAATCGCGTGCCTGCCGTACGCATAA"/>
                    <sequence taxon="EcCa8a_O26_nonSTEC" totalcount="4" value="ATGCCAAAAATTAAGACCGTACGCGGTGCTGCTAAGCGCTTCAAAAAAACCGGTAAAGGTGGTTTTAAGCACAAGCACGCTAACCTGCGTCACATTCTGACCAAAAAAGCGACCAAACGTAAACGTCACCTGCGTCCGAAAGCCATGGTTTCCAAAGGCGATCTGGGCCTGGTAATCGCGTGCCTGCCGTACGCATAA"/>
                    <sequence taxon="EcCa461b_O157_STEC" totalcount="4" value="ATGCCAAAAATTAAGACCGTACGCGGTGCTGCTAAGCGCTTCAAAAAAACCGGTAAAGGTGGTTTTAAGCACAAGCACGCTAACCTGCGTCACATTCTGACCAAAAAAGCGACCAAACGTAAACGTCACCTGCGTCCGAAAGCCATGGTTTCCAAAGGCGATCTGGGCCTGGTAATCGCGTGCCTGCCGTACGCATAA"/>
                    <sequence taxon="EcHu44a_O157_STEC" totalcount="4" value="ATGCCAAAAATTAAGACCGTACGCGGTGCTGCTAAGCGCTTCAAAAAAACCGGTAAAGGTGGTTTTAAGCACAAGCACGCTAACCTGCGTCACATTCTGACCAAAAAAGCGACCAAACGTAAACGTCACCTGCGTCCGAAAGCCATGGTTTCCAAAGGCGATCTGGGCCTGGTAATCGCGTGCCTGCCGTACGCATAA"/>
                    <sequence taxon="EcHu56a_O157_STEC" totalcount="4" value="ATGCCAAAAATTAAGACCGTACGCGGTGCTGCTAAGCGCTTCAAAAAAACCGGTAAAGGTGGTTTTAAGCACAAGCACGCTAACCTGCGTCACATTCTGACCAAAAAAGCGACCAAACGTAAACGTCACCTGCGTCCGAAAGCCATGGTTTCCAAAGGCGATCTGGGCCTGGTAATCGCGTGCCTGCCGTACGCATAA"/>
                    <sequence taxon="EcHu68a_O157_STEC" totalcount="4" value="ATGCCAAAAATTAAGACCGTACGCGGTGCTGCTAAGCGCTTCAAAAAAACCGGTAAAGGTGGTTTTAAGCACAAGCACGCTAACCTGCGTCACATTCTGACCAAAAAAGCGACCAAACGTAAACGTCACCTGCGTCCGAAAGCCATGGTTTCCAAAGGCGATCTGGGCCTGGTAATCGCGTGCCTGCCGTACGCATAA"/>
                    <sequence taxon="EcHu76a_O157_STEC" totalcount="4" value="ATGCCAAAAATTAAGACCGTACGCGGTGCTGCTAAGCGCTTCAAAAAAACCGGTAAAGGTGGTTTTAAGCACAAGCACGCTAACCTGCGTCACATTCTGACCAAAAAAGCGACCAAACGTAAACGTCACCTGCGTCCGAAAGCCATGGTTTCCAAAGGCGATCTGGGCCTGGTAATCGCGTGCCTGCCGTACGCATAA"/>
                    <sequence taxon="EcHu93a_O157_STEC" totalcount="4" value="ATGCCAAAAATTAAGACCGTACGCGGTGCTGCTAAGCGCTTCAAAAAAACCGGTAAAGGTGGTTTTAAGCACAAGCACGCTAACCTGCGTCACATTCTGACCAAAAAAGCGACCAAACGTAAACGTCACCTGCGTCCGAAAGCCATGGTTTCCAAAGGCGATCTGGGCCTGGTAATCGCGTGCCTGCCGTACGCATAA"/>
                    <sequence taxon="EcHu114a_O157_STEC" totalcount="4" value="ATGCCAAAAATTAAGACCGTACGCGGTGCTGCTAAGCGCTTCAAAAAAACCGGTAAAGGTGGTTTTAAGCACAAGCACGCTAACCTGCGTCACATTCTGACCAAAAAAGCGACCAAACGTAAACGTCACCTGCGTCCGAAAGCCATGGTTTCCAAAGGCGATCTGGGCCTGGTAATCGCGTGCCTGCCGTACGCATAA"/>
                    <sequence taxon="EcCa513a_O26_STEC" totalcount="4" value="ATGCCAAAAATTAAGACCGTACGCGGTGCTGCTAAGCGCTTCAAAAAAACCGGTAAAGGTGGTTTTAAGCACAAGCACGCTAACCTGCGTCACATTCTGACCAAAAAAGCGACCAAACGTAAACGTCACCTGCGTCCGAAAGCCATGGTTTCCAAAGGCGATCTGGGCCTGGTAATCGCGTGCCTGCCGTACGCATAA"/>
                    <sequence taxon="EcCa514a_O26_nonSTEC" totalcount="4" value="ATGCCAAAAATTAAGACCGTACGCGGTGCTGCTAAGCGCTTCAAAAAAACCGGTAAAGGTGGTTTTAAGCACAAGCACGCTAACCTGCGTCACATTCTGACCAAAAAAGCGACCAAACGTAAACGTCACCTGCGTCCGAAAGCCATGGTTTCCAAAGGCGATCTGGGCCTGGTAATCGCGTGCCTGCCGTACGCATAA"/>
                    <sequence taxon="EcCa26a_O157_nonSTEC" totalcount="4" value="ATGCCAAAAATTAAGACCGTACGCGGTGCTGCTAAGCGCTTCAAAAAAACCGGTAAAGGTGGTTTTAAGCACAAGCACGCTAACCTGCGTCACATTCTGACCAAAAAAGCGACCAAACGTAAACGTCACCTGCGTCCGAAAGCCATGGTTTCCAAAGGCGATCTGGGCCTGGTAATCGCGTGCCTGCCGTACGCATAA"/>
                    <sequence taxon="EcCa491a_O157_STEC" totalcount="4" value="ATGCCAAAAATTAAGACCGTACGCGGTGCTGCTAAGCGCTTCAAAAAAACCGGTAAAGGTGGTTTTAAGCACAAGCACGCTAACCTGCGTCACATTCTGACCAAAAAAGCGACCAAACGTAAACGTCACCTGCGTCCGAAAGCCATGGTTTCCAAAGGCGATCTGGGCCTGGTAATCGCGTGCCTGCCGTACGCATAA"/>
                    <sequence taxon="EcCa1a_O26_STEC" totalcount="4" value="ATGCCAAAAATTAAGACCGTACGCGGTGCTGCTAAGCGCTTCAAAAAAACCGGTAAAGGTGGTTTTAAGCACAAGCACGCTAACCTGCGTCACATTCTGACCAAAAAAGCGACCAAACGTAAACGTCACCTGCGTCCGAAAGCCATGGTTTCCAAAGGCGATCTGGGCCTGGTAATCGCGTGCCTGCCGTACGCATAA"/>
                    <sequence taxon="EcCa452a_O157_STEC" totalcount="4" value="ATGCCAAAAATTAAGACCGTACGCGGTGCTGCTAAGCGCTTCAAAAAAACCGGTAAAGGTGGTTTTAAGCACAAGCACGCTAACCTGCGTCACATTCTGACCAAAAAAGCGACCAAACGTAAACGTCACCTGCGTCCGAAAGCCATGGTTTCCAAAGGCGATCTGGGCCTGGTAATCGCGTGCCTGCCGTACGCATAA"/>
                    <sequence taxon="EcCa635a_O157_STEC" totalcount="4" value="ATGCCAAAAATTAAGACCGTACGCGGTGCTGCTAAGCGCTTCAAAAAAACCGGTAAAGGTGGTTTTAAGCACAAGCACGCTAACCTGCGTCACATTCTGACCAAAAAAGCGACCAAACGTAAACGTCACCTGCGTCCGAAAGCCATGGTTTCCAAAGGCGATCTGGGCCTGGTAATCGCGTGCCTGCCGTACGCATAA"/>
                    <sequence taxon="EcCa583a_O157_nonSTEC" totalcount="4" value="ATGCCAAAAATTAAGACCGTACGCGGTGCTGCTAAGCGCTTCAAAAAAACCGGTAAAGGTGGTTTTAAGCACAAGCACGCTAACCTGCGTCACATTCTGACCAAAAAAGCGACCAAACGTAAACGTCACCTGCGTCCGAAAGCCATGGTTTCCAAAGGCGATCTGGGCCTGGTAATCGCGTGCCTGCCGTACGCATAA"/>
                    <sequence taxon="EcCa21a_O157_nonSTEC" totalcount="4" value="ATGCCAAAAATTAAGACCGTACGCGGTGCTGCTAAGCGCTTCAAAAAAACCGGTAAAGGTGGTTTTAAGCACAAGCACGCTAACCTGCGTCACATTCTGACCAAAAAAGCGACCAAACGTAAACGTCACCTGCGTCCGAAAGCCATGGTTTCCAAAGGCGATCTGGGCCTGGTAATCGCGTGCCTGCCGTACGCATAA"/>
                    <sequence taxon="EcCa63b_O157_STEC" totalcount="4" value="ATGCCAAAAATTAAGACCGTACGCGGTGCTGCTAAGCGCTTCAAAAAAACCGGTAAAGGTGGTTTTAAGCACAAGCACGCTAACCTGCGTCACATTCTGACCAAAAAAGCGACCAAACGTAAACGTCACCTGCGTCCGAAAGCCATGGTTTCCAAAGGCGATCTGGGCCTGGTAATCGCGTGCCTGCCGTACGCATAA"/>
                    <sequence taxon="EcCa519a_O157_nonSTEC" totalcount="4" value="ATGCCAAAAATTAAGACCGTACGCGGTGCTGCTAAGCGCTTCAAAAAAACCGGTAAAGGTGGTTTTAAGCACAAGCACGCTAACCTGCGTCACATTCTGACCAAAAAAGCGACCAAACGTAAACGTCACCTGCGTCCGAAAGCCATGGTTTCCAAAGGCGATCTGGGCCTGGTAATCGCGTGCCTGCCGTACGCATAA"/>
                    <sequence taxon="EcCa32a_O157_STEC" totalcount="4" value="ATGCCAAAAATTAAGACCGTACGCGGTGCTGCTAAGCGCTTCAAAAAAACCGGTAAAGGTGGTTTTAAGCACAAGCACGCTAACCTGCGTCACATTCTGACCAAAAAAGCGACCAAACGTAAACGTCACCTGCGTCCGAAAGCCATGGTTTCCAAAGGCGATCTGGGCCTGGTAATCGCGTGCCTGCCGTACGCATAA"/>
                    <sequence taxon="EcCa569a_O26_nonSTEC" totalcount="4" value="ATGCCAAAAATTAAGACCGTACGCGGTGCTGCTAAGCGCTTCAAAAAAACCGGTAAAGGTGGTTTTAAGCACAAGCACGCTAACCTGCGTCACATTCTGACCAAAAAAGCGACCAAACGTAAACGTCACCTGCGTCCGAAAGCCATGGTTTCCAAAGGCGATCTGGGCCTGGTAATCGCGTGCCTGCCGTACGCATAA"/>
                </data>
<data
id="filtered_Tessy01_rpmJ_aligned"
name="alignment">
                    <sequence taxon="EcCa24a_O157_nonSTEC" totalcount="4" value="ATGAAAGTTCGTGCTTCCGTCAAGAAATTATGCCGTAACTGCAAAATCGTTAAGCGTGATGGTGTCATCCGTGTGATTTGCAGTGCCGAGCCGAAGCATAAACAGCGCCAAGGCTGA"/>
                    <sequence taxon="EcCa5a_O26_nonSTEC" totalcount="4" value="ATGAAAGTTCGTGCTTCCGTCAAGAAATTATGCCGTAACTGCAAAATCGTTAAGCGTGATGGTGTCATCCGTGTGATTTGCAGTGCCGAGCCGAAGCATAAACAGCGCCAAGGCTGA"/>
                    <sequence taxon="EcCa8a_O26_nonSTEC" totalcount="4" value="ATGAAAGTTCGTGCTTCCGTCAAGAAATTATGCCGTAACTGCAAAATCGTTAAGCGTGATGGTGTCATCCGTGTGATTTGCAGTGCCGAGCCGAAGCATAAACAGCGCCAAGGCTGA"/>
                    <sequence taxon="EcCa461b_O157_STEC" totalcount="4" value="ATGAAAGTTCGTGCTTCCGTCAAGAAATTATGCCGTAACTGCAAAATCGTTAAGCGTGATGGTGTCATCCGTGTGATTTGCAGTGCCGAGCCGAAGCATAAACAGCGCCAAGGCTGA"/>
                    <sequence taxon="EcHu44a_O157_STEC" totalcount="4" value="ATGAAAGTTCGTGCTTCCGTCAAGAAATTATGCCGTAACTGCAAAATCGTTAAGCGTGATGGTGTCATCCGTGTGATTTGCAGTGCCGAGCCGAAGCATAAACAGCGCCAAGGCTGA"/>
                    <sequence taxon="EcHu56a_O157_STEC" totalcount="4" value="ATGAAAGTTCGTGCTTCCGTCAAGAAATTATGCCGTAACTGCAAAATCGTTAAGCGTGATGGTGTCATCCGTGTGATTTGCAGTGCCGAGCCGAAGCATAAACAGCGCCAAGGCTGA"/>
                    <sequence taxon="EcHu68a_O157_STEC" totalcount="4" value="ATGAAAGTTCGTGCTTCCGTCAAGAAATTATGCCGTAACTGCAAAATCGTTAAGCGTGATGGTGTCATCCGTGTGATTTGCAGTGCCGAGCCGAAGCATAAACAGCGCCAAGGCTGA"/>
                    <sequence taxon="EcHu76a_O157_STEC" totalcount="4" value="ATGAAAGTTCGTGCTTCCGTCAAGAAATTATGCCGTAACTGCAAAATCGTTAAGCGTGATGGTGTCATCCGTGTGATTTGCAGTGCCGAGCCGAAGCATAAACAGCGCCAAGGCTGA"/>
                    <sequence taxon="EcHu93a_O157_STEC" totalcount="4" value="ATGAAAGTTCGTGCTTCCGTCAAGAAATTATGCCGTAACTGCAAAATCGTTAAGCGTGATGGTGTCATCCGTGTGATTTGCAGTGCCGAGCCGAAGCATAAACAGCGCCAAGGCTGA"/>
                    <sequence taxon="EcHu114a_O157_STEC" totalcount="4" value="ATGAAAGTTCGTGCTTCCGTCAAGAAATTATGCCGTAACTGCAAAATCGTTAAGCGTGATGGTGTCATCCGTGTGATTTGCAGTGCCGAGCCGAAGCATAAACAGCGCCAAGGCTGA"/>
                    <sequence taxon="EcCa513a_O26_STEC" totalcount="4" value="ATGAAAGTTCGTGCTTCCGTCAAGAAATTATGCCGTAACTGCAAAATCGTTAAGCGTGATGGTGTCATCCGTGTGATTTGCAGTGCCGAGCCGAAGCATAAACAGCGCCAAGGCTGA"/>
                    <sequence taxon="EcCa514a_O26_nonSTEC" totalcount="4" value="ATGAAAGTTCGTGCTTCCGTCAAGAAATTATGCCGTAACTGCAAAATCGTTAAGCGTGATGGTGTCATCCGTGTGATTTGCAGTGCCGAGCCGAAGCATAAACAGCGCCAAGGCTGA"/>
                    <sequence taxon="EcCa26a_O157_nonSTEC" totalcount="4" value="ATGAAAGTTCGTGCTTCCGTCAAGAAATTATGCCGTAACTGCAAAATCGTTAAGCGTGATGGTGTCATCCGTGTGATTTGCAGTGCCGAGCCGAAGCATAAACAGCGCCAAGGCTGA"/>
                    <sequence taxon="EcCa491a_O157_STEC" totalcount="4" value="ATGAAAGTTCGTGCTTCCGTCAAGAAATTATGCCGTAACTGCAAAATCGTTAAGCGTGATGGTGTCATCCGTGTGATTTGCAGTGCCGAGCCGAAGCATAAACAGCGCCAAGGCTGA"/>
                    <sequence taxon="EcCa1a_O26_STEC" totalcount="4" value="ATGAAAGTTCGTGCTTCCGTCAAGAAATTATGCCGTAACTGCAAAATCGTTAAGCGTGATGGTGTCATCCGTGTGATTTGCAGTGCCGAGCCGAAGCATAAACAGCGCCAAGGCTGA"/>
                    <sequence taxon="EcCa452a_O157_STEC" totalcount="4" value="ATGAAAGTTCGTGCTTCCGTCAAGAAATTATGCCGTAACTGCAAAATCGTTAAGCGTGATGGTGTCATCCGTGTGATTTGCAGTGCCGAGCCGAAGCATAAACAGCGCCAAGGCTGA"/>
                    <sequence taxon="EcCa635a_O157_STEC" totalcount="4" value="ATGAAAGTTCGTGCTTCCGTCAAGAAATTATGCCGTAACTGCAAAATCGTTAAGCGTGATGGTGTCATCCGTGTGATTTGCAGTGCCGAGCCGAAGCATAAACAGCGCCAAGGCTGA"/>
                    <sequence taxon="EcCa583a_O157_nonSTEC" totalcount="4" value="ATGAAAGTTCGTGCTTCCGTCAAGAAATTATGCCGTAACTGCAAAATCGTTAAGCGTGATGGTGTCATCCGTGTGATTTGCAGTGCCGAGCCGAAGCATAAACAGCGCCAAGGCTGA"/>
                    <sequence taxon="EcCa21a_O157_nonSTEC" totalcount="4" value="ATGAAAGTTCGTGCTTCCGTCAAGAAATTATGCCGTAACTGCAAAATCGTTAAGCGTGATGGTGTCATCCGTGTGATTTGCAGTGCCGAGCCGAAGCATAAACAGCGCCAAGGCTGA"/>
                    <sequence taxon="EcCa63b_O157_STEC" totalcount="4" value="ATGAAAGTTCGTGCTTCCGTCAAGAAATTATGCCGTAACTGCAAAATCGTTAAGCGTGATGGTGTCATCCGTGTGATTTGCAGTGCCGAGCCGAAGCATAAACAGCGCCAAGGCTGA"/>
                    <sequence taxon="EcCa519a_O157_nonSTEC" totalcount="4" value="ATGAAAGTTCGTGCTTCCGTCAAGAAATTATGCCGTAACTGCAAAATCGTTAAGCGTGATGGTGTCATCCGTGTGATTTGCAGTGCCGAGCCGAAGCATAAACAGCGCCAAGGCTGA"/>
                    <sequence taxon="EcCa32a_O157_STEC" totalcount="4" value="ATGAAAGTTCGTGCTTCCGTCAAGAAATTATGCCGTAACTGCAAAATCGTTAAGCGTGATGGTGTCATCCGTGTGATTTGCAGTGCCGAGCCGAAGCATAAACAGCGCCAAGGCTGA"/>
                    <sequence taxon="EcCa569a_O26_nonSTEC" totalcount="4" value="ATGAAAGTTCGTGCTTCCGTCAAGAAATTATGCCGTAACTGCAAAATCGTTAAGCGTGATGGTGTCATCCGTGTGATTTGCAGTGCCGAGCCGAAGCATAAACAGCGCCAAGGCTGA"/>
                </data>
<data
id="filtered_Tessy01_rpsA_aligned"
name="alignment">
                    <sequence taxon="EcCa24a_O157_nonSTEC" totalcount="4" value="ATGACTGAATCTTTTGCTCAACTCTTTGAAGAGTCCTTAAAAGAAATCGAAACCCGCCCGGGTTCTATCGTTCGTGGCGTTGTTGTTGCTATCGACAAAGACGTAGTACTGGTTGACGCTGGTCTGAAATCTGAGTCCGCCATCCCGGCTGAGCAGTTCAAAAACGCCCAGGGCGAGCTGGAAATCCAGGTAGGTGACGAAGTTGACGTTGCTCTGGACGCAGTAGAAGACGGCTTCGGTGAAACTCTGCTGTCCCGTGAGAAAGCTAAACGTCACGAAGCCTGGATCACGCTGGAAAAAGCTTACGAAGATGCTGAAACTGTTACCGGTGTTATCAACGGCAAAGTTAAGGGCGGCTTCACTGTTGAGCTGAACGGTATTCGTGCGTTCCTGCCAGGTTCTCTGGTAGACGTTCGTCCGGTGCGTGACACTCTGCACCTGGAAGGCAAAGAGCTTGAATTTAAAGTAATCAAGCTGGATCAGAAGCGCAACAACGTTGTTGTTTCTCGTCGTGCCGTTATCGAATCCGAAAACAGCGCAGAGCGCGATCAGCTGCTGGAAAACCTGCAGGAAGGCATGGAAGTTAAAGGTATCGTTAAGAACCTCACTGACTACGGTGCATTCGTTGATCTGGGCGGCGTTGACGGCCTGCTGCACATCACTGACATGGCCTGGAAACGCGTTAAGCATCCGAGCGAAATCGTCAACGTGGGCGACGAAATCACTGTTAAAGTGCTGAAGTTCGACCGCGAACGTACCCGTGTATCCCTGGGCCTGAAACAGCTGGGCGAAGATCCGTGGGTAGCTATCGCTAAACGTTATCCGGAAGGTACCAAACTGACTGGTCGCGTGACCAACCTGACCGACTACGGCTGCTTCGTTGAAATCGAAGAAGGCGTTGAAGGCCTGGTACACGTTTCCGAAATGGATTGGACCAACAAAAACATCCACCCGTCCAAAGTTGTTAACGTTGGCGATGTAGTGGAAGTTATGGTTCTGGATATCGACGAAGAACGTCGTCGTATCTCCCTGGGTCTGAAACAGTGCAAAGCTAACCCGTGGCAGCAGTTCGCGGAAACCCACAACAAGGGCGACCGTGTTGAAGGTAAAATCAAGTCTATCACTGACTTCGGTATCTTCATCGGCCTGGACGGCGGCATCGACGGCCTGGTTCACCTGTCTGACATCTCCTGGAACGTTGCAGGCGAAGAAGCAGTTCGTGAATACAAAAAAGGCGACGAAATCGCTGCAGTTGTTCTGCAGGTTGACGCAGAACGTGAACGTATCTCCCTGGGCGTTAAACAGCTCGCAGAAGATCCGTTCAACAACTGGGTTGCTCTGAACAAGAAAGGCGCTATCGTAACCGGTAAAGTAACTGCAGTTGACGCTAAAGGCGCAACCGTAGAACTGGCTGACGGCGTTGAAGGTTACCTGCGTGCTTCTGAAGCATCCCGTGACCGCGTTGAAGACGCTACCCTGGTTCTGAGCGTTGGCGACGAAGTTGAAGCTAAATTCACCGGCGTTGATCGTAAAAACCGCGCAATCAGCCTGTCTGTTCGTGCGAAAGACGAAGCTGACGAGAAAGATGCAATCGCAACTGTTAACAAACAGGAAGATGCAAACTTCTCCAACAACGCAATGGCTGAAGCTTTCAAAGCAGCTAAAGGCGAGTAA"/>
                    <sequence taxon="EcCa5a_O26_nonSTEC" totalcount="4" value="ATGACTGAATCTTTTGCTCAACTCTTTGAAGAGTCCTTAAAAGAAATCGAAACCCGCCCGGGTTCTATCGTTCGTGGCGTTGTTGTTGCTATCGACAAAGACGTAGTACTGGTTGACGCTGGTCTGAAATCTGAGTCCGCCATCCCGGCTGAGCAGTTCAAAAACGCCCAGGGCGAGCTGGAAATCCAGGTAGGTGATGAAGTTGACGTTGCTCTGGACGCAGTAGAAGACGGCTTCGGTGAAACTCTGCTGTCCCGTGAGAAAGCTAAACGTCACGAAGCCTGGATCACGCTGGAAAAAGCTTACGAAGATGCTGAAACTGTTACCGGTGTTATCAACGGCAAAGTTAAGGGCGGCTTCACTGTTGAGCTGAACGGTATTCGTGCGTTCCTGCCAGGTTCTCTGGTAGACGTTCGTCCGGTGCGTGACACTCTGCACCTGGAAGGCAAAGAGCTTGAATTTAAAGTAATCAAGCTGGATCAGAAGCGCAACAACGTTGTTGTTTCTCGTCGTGCCGTTATCGAATCCGAAAACAGCGCAGAGCGCGATCAGCTGCTGGAAAACCTGCAGGAAGGCATGGAAGTTAAAGGTATCGTTAAGAACCTCACTGACTACGGTGCATTCGTTGATCTGGGCGGCGTTGACGGCCTGCTGCACATCACTGACATGGCCTGGAAACGCGTTAAGCATCCGAGCGAAATCGTCAACGTGGGCGACGAAATCACTGTTAAAGTGCTGAAGTTCGACCGCGAACGTACCCGTGTATCCCTGGGCCTGAAACAGTTGGGCGAAGATCCGTGGGTAGCTATCGCTAAACGTTATCCGGAAGGTACCAAACTGACTGGTCGCGTGACCAACCTGACCGACTACGGCTGCTTCGTTGAAATCGAAGAAGGCGTTGAAGGCCTGGTACACGTTTCCGAAATGGATTGGACCAACAAAAACATCCACCCGTCCAAAGTTGTTAACGTTGGCGATGTAGTGGAAGTTATGGTTCTGGATATCGACGAAGAACGTCGTCGTATCTCCCTGGGTCTGAAACAGTGCAAAGCTAACCCGTGGCAGCAGTTCGCGGAAACCCACAACAAGGGCGACCGTGTTGAAGGTAAAATCAAGTCTATCACTGACTTCGGTATCTTCATCGGCCTGGACGGCGGCATCGACGGCCTGGTTCACCTGTCTGACATCTCCTGGAACGTTGCAGGCGAAGAAGCAGTTCGTGAATACAAAAAAGGCGACGAAATCGCTGCAGTTGTTCTGCAGGTTGACGCAGAACGTGAACGTATCTCCCTGGGCGTTAAACAGCTCGCAGAAGATCCGTTCAACAACTGGGTTGCTCTGAACAAGAAAGGCGCTATCGTAACCGGTAAAGTAACTGCAGTTGACGCTAAAGGCGCAACCGTAGAACTGGCTGACGGCGTTGAAGGTTACCTGCGTGCTTCTGAAGCATCCCGTGACCGCGTTGAAGACGCTACCCTGGTTCTGAGCGTTGGCGACGAAGTTGAAGCTAAATTCACCGGCGTTGATCGTAAAAACCGCGCAATCAGCCTGTCTGTTCGTGCGAAAGACGAAGCTGACGAGAAAGATGCAATCGCAACTGTTAACAAACAGGAAGATGCAAACTTCTCCAACAACGCAATGGCTGAAGCTTTCAAAGCAGCTAAAGGCGAGTAA"/>
                    <sequence taxon="EcCa8a_O26_nonSTEC" totalcount="4" value="ATGACTGAATCTTTTGCTCAACTCTTTGAAGAGTCCTTAAAAGAAATCGAAACCCGCCCGGGTTCTATCGTTCGTGGCGTTGTTGTTGCTATCGACAAAGACGTAGTACTGGTTGACGCTGGTCTGAAATCTGAGTCCGCCATCCCGGCTGAGCAGTTCAAAAACGCCCAGGGCGAGCTGGAAATCCAGGTAGGTGATGAAGTTGACGTTGCTCTGGACGCAGTAGAAGACGGCTTCGGTGAAACTCTGCTGTCCCGTGAGAAAGCTAAACGTCACGAAGCCTGGATCACGCTGGAAAAAGCTTACGAAGATGCTGAAACTGTTACCGGTGTTATCAACGGCAAAGTTAAGGGCGGCTTCACTGTTGAGCTGAACGGTATTCGTGCGTTCCTGCCAGGTTCTCTGGTAGACGTTCGTCCGGTGCGTGACACTCTGCACCTGGAAGGCAAAGAGCTTGAATTTAAAGTAATCAAGCTGGATCAGAAGCGCAACAACGTTGTTGTTTCTCGTCGTGCCGTTATCGAATCCGAAAACAGCGCAGAGCGCGATCAGCTGCTGGAAAACCTGCAGGAAGGCATGGAAGTTAAAGGTATCGTTAAGAACCTCACTGACTACGGTGCATTCGTTGATCTGGGCGGCGTTGACGGCCTGCTGCACATCACTGACATGGCCTGGAAACGCGTTAAGCATCCGAGCGAAATCGTCAACGTGGGCGACGAAATCACTGTTAAAGTGCTGAAGTTCGACCGCGAACGTACCCGTGTATCCCTGGGCCTGAAACAGTTGGGCGAAGATCCGTGGGTAGCTATCGCTAAACGTTATCCGGAAGGTACCAAACTGACTGGTCGCGTGACCAACCTGACCGACTACGGCTGCTTCGTTGAAATCGAAGAAGGCGTTGAAGGCCTGGTACACGTTTCCGAAATGGATTGGACCAACAAAAACATCCACCCGTCCAAAGTTGTTAACGTTGGCGATGTAGTGGAAGTTATGGTTCTGGATATCGACGAAGAACGTCGTCGTATCTCCCTGGGTCTGAAACAGTGCAAAGCTAACCCGTGGCAGCAGTTCGCGGAAACCCACAACAAGGGCGACCGTGTTGAAGGTAAAATCAAGTCTATCACTGACTTCGGTATCTTCATCGGCCTGGACGGCGGCATCGACGGCCTGGTTCACCTGTCTGACATCTCCTGGAACGTTGCAGGCGAAGAAGCAGTTCGTGAATACAAAAAAGGCGACGAAATCGCTGCAGTTGTTCTGCAGGTTGACGCAGAACGTGAACGTATCTCCCTGGGCGTTAAACAGCTCGCAGAAGATCCGTTCAACAACTGGGTTGCTCTGAACAAGAAAGGCGCTATCGTAACCGGTAAAGTAACTGCAGTTGACGCTAAAGGCGCAACCGTAGAACTGGCTGACGGCGTTGAAGGTTACCTGCGTGCTTCTGAAGCATCCCGTGACCGCGTTGAAGACGCTACCCTGGTTCTGAGCGTTGGCGACGAAGTTGAAGCTAAATTCACCGGCGTTGATCGTAAAAACCGCGCAATCAGCCTGTCTGTTCGTGCGAAAGACGAAGCTGACGAGAAAGATGCAATCGCAACTGTTAACAAACAGGAAGATGCAAACTTCTCCAACAACGCAATGGCTGAAGCTTTCAAAGCAGCTAAAGGCGAGTAA"/>
                    <sequence taxon="EcCa461b_O157_STEC" totalcount="4" value="ATGACTGAATCTTTTGCTCAACTCTTTGAAGAGTCCTTAAAAGAAATCGAAACCCGCCCGGGTTCTATCGTTCGTGGCGTTGTTGTTGCTATCGACAAAGACGTAGTACTGGTTGACGCTGGTCTGAAATCTGAGTCCGCCATCCCGGCTGAGCAGTTCAAAAACGCCCAGGGCGAGCTGGAAATCCAGGTAGGTGACGAAGTTGACGTTGCTCTGGACGCAGTAGAAGACGGCTTCGGTGAAACTCTGCTGTCCCGTGAGAAAGCTAAACGTCACGAAGCCTGGATCACGCTGGAAAAAGCTTACGAAGATGCTGAAACTGTTACCGGTGTTATCAACGGCAAAGTTAAGGGCGGCTTCACTGTTGAGCTGAACGGTATTCGTGCGTTCCTGCCAGGTTCTCTGGTAGACGTTCGTCCGGTGCGTGACACTCTGCACCTGGAAGGCAAAGAGCTTGAATTCAAAGTAATCAAGCTGGATCAGAAGCGCAACAACGTTGTTGTTTCTCGTCGTGCCGTTATCGAATCCGAAAACAGCGCAGAGCGCGATCAGCTGCTGGAAAACCTGCAGGAAGGCATGGAAGTTAAAGGTATCGTTAAGAACCTCACTGACTACGGTGCATTCGTTGATCTGGGCGGCGTTGACGGCCTGCTGCACATCACTGACATGGCCTGGAAACGCGTTAAGCATCCGAGCGAAATCGTCAACGTGGGCGACGAAATCACTGTTAAAGTGCTGAAGTTCGACCGCGAACGTACCCGTGTATCCCTGGGCCTGAAACAGCTGGGCGAAGATCCGTGGGTAGCTATCGCTAAACGTTATCCGGAAGGTACCAAACTGACTGGTCGCGTGACCAACCTGACCGACTACGGCTGCTTCGTTGAAATCGAAGAAGGCGTTGAAGGCCTGGTACACGTTTCCGAAATGGATTGGACCAACAAAAACATCCACCCGTCCAAAGTTGTTAACGTTGGCGATGTAGTGGAAGTTATGGTTCTGGATATCGACGAAGAACGTCGTCGTATCTCCCTGGGTCTGAAACAGTGCAAAGCTAACCCGTGGCAGCAGTTCGCGGAAACCCACAACAAGGGCGACCGTGTTGAAGGTAAAATCAAGTCTATCACTGACTTCGGTATCTTCATCGGCCTGGACGGCGGCATCGACGGCCTGGTTCACCTGTCTGACATCTCCTGGAACGTTGCAGGCGAAGAAGCAGTTCGTGAATACAAAAAAGGCGACGAAATCGCTGCAGTTGTTCTGCAGGTTGACGCAGAACGTGAACGTATCTCCCTGGGCGTTAAACAGCTCGCAGAAGATCCGTTCAACAACTGGGTTGCTCTGAACAAGAAAGGCGCTATCGTAACCGGTAAAGTAACTGCAGTTGACGCTAAAGGCGCAACCGTAGAACTGGCTGACGGCGTTGAAGGTTACCTGCGTGCTTCTGAAGCATCCCGTGACCGCGTTGAAGACGCTACCCTGGTTCTGAGCGTTGGCGACGAAGTTGAAGCTAAATTCACCGGCGTTGATCGTAAAAACCGTGCAATCAGCCTGTCTGTTCGTGCGAAAGACGAAGCTGACGAGAAAGATGCAATCGCAACTGTTAACAAACAGGAAGATGCAAACTTCTCCAACAACGCAATGGCTGAAGCTTTCAAAGCAGCTAAAGGCGAGTAA"/>
                    <sequence taxon="EcHu44a_O157_STEC" totalcount="4" value="ATGACTGAATCTTTTGCTCAACTCTTTGAAGAGTCCTTAAAAGAAATCGAAACCCGCCCGGGTTCTATCGTTCGTGGCGTTGTTGTTGCTATCGACAAAGACGTAGTACTGGTTGACGCTGGTCTGAAATCTGAGTCCGCCATCCCGGCTGAGCAGTTCAAAAACGCCCAGGGCGAGCTGGAAATCCAGGTAGGTGACGAAGTTGACGTTGCTCTGGACGCAGTAGAAGACGGCTTCGGTGAAACTCTGCTGTCCCGTGAGAAAGCTAAACGTCACGAAGCCTGGATCACGCTGGAAAAAGCTTACGAAGATGCTGAAACTGTTACCGGTGTTATCAACGGCAAAGTTAAGGGCGGCTTCACTGTTGAGCTGAACGGTATTCGTGCGTTCCTGCCAGGTTCTCTGGTAGACGTTCGTCCGGTGCGTGACACTCTGCACCTGGAAGGCAAAGAGCTTGAATTCAAAGTAATCAAGCTGGATCAGAAGCGCAACAACGTTGTTGTTTCTCGTCGTGCCGTTATCGAATCCGAAAACAGCGCAGAGCGCGATCAGCTGCTGGAAAACCTGCAGGAAGGCATGGAAGTTAAAGGTATCGTTAAGAACCTCACTGACTACGGTGCATTCGTTGATCTGGGCGGCGTTGACGGCCTGCTGCACATCACTGACATGGCCTGGAAACGCGTTAAGCATCCGAGCGAAATCGTCAACGTGGGCGACGAAATCACTGTTAAAGTGCTGAAGTTCGACCGCGAACGTACCCGTGTATCCCTGGGCCTGAAACAGCTGGGCGAAGATCCGTGGGTAGCTATCGCTAAACGTTATCCGGAAGGTACCAAACTGACTGGTCGCGTGACCAACCTGACCGACTACGGCTGCTTCGTTGAAATCGAAGAAGGCGTTGAAGGCCTGGTACACGTTTCCGAAATGGATTGGACCAACAAAAACATCCACCCGTCCAAAGTTGTTAACGTTGGCGATGTAGTGGAAGTTATGGTTCTGGATATCGACGAAGAACGTCGTCGTATCTCCCTGGGTCTGAAACAGTGCAAAGCTAACCCGTGGCAGCAGTTCGCGGAAACCCACAACAAGGGCGACCGTGTTGAAGGTAAAATCAAGTCTATCACTGACTTCGGTATCTTCATCGGCCTGGACGGCGGCATCGACGGCCTGGTTCACCTGTCTGACATCTCCTGGAACGTTGCAGGCGAAGAAGCAGTTCGTGAATACAAAAAAGGCGACGAAATCGCTGCAGTTGTTCTGCAGGTTGACGCAGAACGTGAACGTATCTCCCTGGGCGTTAAACAGCTCGCAGAAGATCCGTTCAACAACTGGGTTGCTCTGAACAAGAAAGGCGCTATCGTAACCGGTAAAGTAACTGCAGTTGACGCTAAAGGCGCAACCGTAGAACTGGCTGACGGCGTTGAAGGTTACCTGCGTGCTTCTGAAGCATCCCGTGACCGCGTTGAAGACGCTACCCTGGTTCTGAGCGTTGGCGACGAAGTTGAAGCTAAATTCACCGGCGTTGATCGTAAAAACCGTGCAATCAGCCTGTCTGTTCGTGCGAAAGACGAAGCTGACGAGAAAGATGCAATCGCAACTGTTAACAAACAGGAAGATGCAAACTTCTCCAACAACGCAATGGCTGAAGCTTTCAAAGCAGCTAAAGGCGAGTAA"/>
                    <sequence taxon="EcHu56a_O157_STEC" totalcount="4" value="ATGACTGAATCTTTTGCTCAACTCTTTGAAGAGTCCTTAAAAGAAATCGAAACCCGCCCGGGTTCTATCGTTCGTGGCGTTGTTGTTGCTATCGACAAAGACGTAGTACTGGTTGACGCTGGTCTGAAATCTGAGTCCGCCATCCCGGCTGAGCAGTTCAAAAACGCCCAGGGCGAGCTGGAAATCCAGGTAGGTGACGAAGTTGACGTTGCTCTGGACGCAGTAGAAGACGGCTTCGGTGAAACTCTGCTGTCCCGTGAGAAAGCTAAACGTCACGAAGCCTGGATCACGCTGGAAAAAGCTTACGAAGATGCTGAAACTGTTACCGGTGTTATCAACGGCAAAGTTAAGGGCGGCTTCACTGTTGAGCTGAACGGTATTCGTGCGTTCCTGCCAGGTTCTCTGGTAGACGTTCGTCCGGTGCGTGACACTCTGCACCTGGAAGGCAAAGAGCTTGAATTCAAAGTAATCAAGCTGGATCAGAAGCGCAACAACGTTGTTGTTTCTCGTCGTGCCGTTATCGAATCCGAAAACAGCGCAGAGCGCGATCAGCTGCTGGAAAACCTGCAGGAAGGCATGGAAGTTAAAGGTATCGTTAAGAACCTCACTGACTACGGTGCATTCGTTGATCTGGGCGGCGTTGACGGCCTGCTGCACATCACTGACATGGCCTGGAAACGCGTTAAGCATCCGAGCGAAATCGTCAACGTGGGCGACGAAATCACTGTTAAAGTGCTGAAGTTCGACCGCGAACGTACCCGTGTATCCCTGGGCCTGAAACAGCTGGGCGAAGATCCGTGGGTAGCTATCGCTAAACGTTATCCGGAAGGTACCAAACTGACTGGTCGCGTGACCAACCTGACCGACTACGGCTGCTTCGTTGAAATCGAAGAAGGCGTTGAAGGCCTGGTACACGTTTCCGAAATGGATTGGACCAACAAAAACATCCACCCGTCCAAAGTTGTTAACGTTGGCGATGTAGTGGAAGTTATGGTTCTGGATATCGACGAAGAACGTCGTCGTATCTCCCTGGGTCTGAAACAGTGCAAAGCTAACCCGTGGCAGCAGTTCGCGGAAACCCACAACAAGGGCGACCGTGTTGAAGGTAAAATCAAGTCTATCACTGACTTCGGTATCTTCATCGGCCTGGACGGCGGCATCGACGGCCTGGTTCACCTGTCTGACATCTCCTGGAACGTTGCAGGCGAAGAAGCAGTTCGTGAATACAAAAAAGGCGACGAAATCGCTGCAGTTGTTCTGCAGGTTGACGCAGAACGTGAACGTATCTCCCTGGGCGTTAAACAGCTCGCAGAAGATCCGTTCAACAACTGGGTTGCTCTGAACAAGAAAGGCGCTATCGTAACCGGTAAAGTAACTGCAGTTGACGCTAAAGGCGCAACCGTAGAACTGGCTGACGGCGTTGAAGGTTACCTGCGTGCTTCTGAAGCATCCCGTGACCGCGTTGAAGACGCTACCCTGGTTCTGAGCGTTGGCGACGAAGTTGAAGCTAAATTCACCGGCGTTGATCGTAAAAACCGTGCAATCAGCCTGTCTGTTCGTGCGAAAGACGAAGCTGACGAGAAAGATGCAATCGCAACTGTTAACAAACAGGAAGATGCAAACTTCTCCAACAACGCAATGGCTGAAGCTTTCAAAGCAGCTAAAGGCGAGTAA"/>
                    <sequence taxon="EcHu68a_O157_STEC" totalcount="4" value="ATGACTGAATCTTTTGCTCAACTCTTTGAAGAGTCCTTAAAAGAAATCGAAACCCGCCCGGGTTCTATCGTTCGTGGCGTTGTTGTTGCTATCGACAAAGACGTAGTACTGGTTGACGCTGGTCTGAAATCTGAGTCCGCCATCCCGGCTGAGCAGTTCAAAAACGCCCAGGGCGAGCTGGAAATCCAGGTAGGTGACGAAGTTGACGTTGCTCTGGACGCAGTAGAAGACGGCTTCGGTGAAACTCTGCTGTCCCGTGAGAAAGCTAAACGTCACGAAGCCTGGATCACGCTGGAAAAAGCTTACGAAGATGCTGAAACTGTTACCGGTGTTATCAACGGCAAAGTTAAGGGCGGCTTCACTGTTGAGCTGAACGGTATTCGTGCGTTCCTGCCAGGTTCTCTGGTAGACGTTCGTCCGGTGCGTGACACTCTGCACCTGGAAGGCAAAGAGCTTGAATTCAAAGTAATCAAGCTGGATCAGAAGCGCAACAACGTTGTTGTTTCTCGTCGTGCCGTTATCGAATCCGAAAACAGCGCAGAGCGCGATCAGCTGCTGGAAAACCTGCAGGAAGGCATGGAAGTTAAAGGTATCGTTAAGAACCTCACTGACTACGGTGCATTCGTTGATCTGGGCGGCGTTGACGGCCTGCTGCACATCACTGACATGGCCTGGAAACGCGTTAAGCATCCGAGCGAAATCGTCAACGTGGGCGACGAAATCACTGTTAAAGTGCTGAAGTTCGACCGCGAACGTACCCGTGTATCCCTGGGCCTGAAACAGCTGGGCGAAGATCCGTGGGTAGCTATCGCTAAACGTTATCCGGAAGGTACCAAACTGACTGGTCGCGTGACCAACCTGACCGACTACGGCTGCTTCGTTGAAATCGAAGAAGGCGTTGAAGGCCTGGTACACGTTTCCGAAATGGATTGGACCAACAAAAACATCCACCCGTCCAAAGTTGTTAACGTTGGCGATGTAGTGGAAGTTATGGTTCTGGATATCGACGAAGAACGTCGTCGTATCTCCCTGGGTCTGAAACAGTGCAAAGCTAACCCGTGGCAGCAGTTCGCGGAAACCCACAACAAGGGCGACCGTGTTGAAGGTAAAATCAAGTCTATCACTGACTTCGGTATCTTCATCGGCCTGGACGGCGGCATCGACGGCCTGGTTCACCTGTCTGACATCTCCTGGAACGTTGCAGGCGAAGAAGCAGTTCGTGAATACAAAAAAGGCGACGAAATCGCTGCAGTTGTTCTGCAGGTTGACGCAGAACGTGAACGTATCTCCCTGGGCGTTAAACAGCTCGCAGAAGATCCGTTCAACAACTGGGTTGCTCTGAACAAGAAAGGCGCTATCGTAACCGGTAAAGTAACTGCAGTTGACGCTAAAGGCGCAACCGTAGAACTGGCTGACGGCGTTGAAGGTTACCTGCGTGCTTCTGAAGCATCCCGTGACCGCGTTGAAGACGCTACCCTGGTTCTGAGCGTTGGCGACGAAGTTGAAGCTAAATTCACCGGCGTTGATCGTAAAAACCGTGCAATCAGCCTGTCTGTTCGTGCGAAAGACGAAGCTGACGAGAAAGATGCAATCGCAACTGTTAACAAACAGGAAGATGCAAACTTCTCCAACAACGCAATGGCTGAAGCTTTCAAAGCAGCTAAAGGCGAGTAA"/>
                    <sequence taxon="EcHu76a_O157_STEC" totalcount="4" value="ATGACTGAATCTTTTGCTCAACTCTTTGAAGAGTCCTTAAAAGAAATCGAAACCCGCCCGGGTTCTATCGTTCGTGGCGTTGTTGTTGCTATCGACAAAGACGTAGTACTGGTTGACGCTGGTCTGAAATCTGAGTCCGCCATCCCGGCTGAGCAGTTCAAAAACGCCCAGGGCGAGCTGGAAATCCAGGTAGGTGACGAAGTTGACGTTGCTCTGGACGCAGTAGAAGACGGCTTCGGTGAAACTCTGCTGTCCCGTGAGAAAGCTAAACGTCACGAAGCCTGGATCACGCTGGAAAAAGCTTACGAAGATGCTGAAACTGTTACCGGTGTTATCAACGGCAAAGTTAAGGGCGGCTTCACTGTTGAGCTGAACGGTATTCGTGCGTTCCTGCCAGGTTCTCTGGTAGACGTTCGTCCGGTGCGTGACACTCTGCACCTGGAAGGCAAAGAGCTTGAATTCAAAGTAATCAAGCTGGATCAGAAGCGCAACAACGTTGTTGTTTCTCGTCGTGCCGTTATCGAATCCGAAAACAGCGCAGAGCGCGATCAGCTGCTGGAAAACCTGCAGGAAGGCATGGAAGTTAAAGGTATCGTTAAGAACCTCACTGACTACGGTGCATTCGTTGATCTGGGCGGCGTTGACGGCCTGCTGCACATCACTGACATGGCCTGGAAACGCGTTAAGCATCCGAGCGAAATCGTCAACGTGGGCGACGAAATCACTGTTAAAGTGCTGAAGTTCGACCGCGAACGTACCCGTGTATCCCTGGGCCTGAAACAGCTGGGCGAAGATCCGTGGGTAGCTATCGCTAAACGTTATCCGGAAGGTACCAAACTGACTGGTCGCGTGACCAACCTGACCGACTACGGCTGCTTCGTTGAAATCGAAGAAGGCGTTGAAGGCCTGGTACACGTTTCCGAAATGGATTGGACCAACAAAAACATCCACCCGTCCAAAGTTGTTAACGTTGGCGATGTAGTGGAAGTTATGGTTCTGGATATCGACGAAGAACGTCGTCGTATCTCCCTGGGTCTGAAACAGTGCAAAGCTAACCCGTGGCAGCAGTTCGCGGAAACCCACAACAAGGGCGACCGTGTTGAAGGTAAAATCAAGTCTATCACTGACTTCGGTATCTTCATCGGCCTGGACGGCGGCATCGACGGCCTGGTTCACCTGTCTGACATCTCCTGGAACGTTGCAGGCGAAGAAGCAGTTCGTGAATACAAAAAAGGCGACGAAATCGCTGCAGTTGTTCTGCAGGTTGACGCAGAACGTGAACGTATCTCCCTGGGCGTTAAACAGCTCGCAGAAGATCCGTTCAACAACTGGGTTGCTCTGAACAAGAAAGGCGCTATCGTAACCGGTAAAGTAACTGCAGTTGACGCTAAAGGCGCAACCGTAGAACTGGCTGACGGCGTTGAAGGTTACCTGCGTGCTTCTGAAGCATCCCGTGACCGCGTTGAAGACGCTACCCTGGTTCTGAGCGTTGGCGACGAAGTTGAAGCTAAATTCACCGGCGTTGATCGTAAAAACCGTGCAATCAGCCTGTCTGTTCGTGCGAAAGACGAAGCTGACGAGAAAGATGCAATCGCAACTGTTAACAAACAGGAAGATGCAAACTTCTCCAACAACGCAATGGCTGAAGCTTTCAAAGCAGCTAAAGGCGAGTAA"/>
                    <sequence taxon="EcHu93a_O157_STEC" totalcount="4" value="ATGACTGAATCTTTTGCTCAACTCTTTGAAGAGTCCTTAAAAGAAATCGAAACCCGCCCGGGTTCTATCGTTCGTGGCGTTGTTGTTGCTATCGACAAAGACGTAGTACTGGTTGACGCTGGTCTGAAATCTGAGTCCGCCATCCCGGCTGAGCAGTTCAAAAACGCCCAGGGCGAGCTGGAAATCCAGGTAGGTGACGAAGTTGACGTTGCTCTGGACGCAGTAGAAGACGGCTTCGGTGAAACTCTGCTGTCCCGTGAGAAAGCTAAACGTCACGAAGCTTGGATCACGCTGGAAAAAGCTTACGAAGATGCTGAAACTGTTACCGGTGTTATCAACGGCAAAGTTAAGGGCGGCTTCACTGTTGAGCTGAACGGTATTCGTGCGTTCCTGCCAGGTTCTCTGGTAGACGTTCGTCCGGTGCGTGACACTCTGCACCTGGAAGGCAAAGAGCTTGAATTCAAAGTAATCAAGCTGGATCAGAAGCGCAACAACGTTGTTGTTTCTCGTCGTGCCGTTATCGAATCCGAAAACAGCGCAGAGCGCGATCAGCTGCTGGAAAACCTGCAGGAAGGCATGGAAGTTAAAGGTATCGTTAAGAACCTCACTGACTACGGTGCATTCGTTGATCTGGGCGGCGTTGACGGCCTGCTGCACATCACTGACATGGCCTGGAAACGCGTTAAGCATCCGAGCGAAATCGTCAACGTGGGCGACGAAATCACTGTTAAAGTGCTGAAGTTCGACCGCGAACGTACCCGTGTATCCCTGGGCCTGAAACAGCTGGGCGAAGATCCGTGGGTAGCTATCGCTAAACGTTATCCGGAAGGTACCAAACTGACTGGTCGCGTGACCAACCTGACCGACTACGGCTGCTTCGTTGAAATCGAAGAAGGCGTTGAAGGCCTGGTACACGTTTCCGAAATGGATTGGACCAACAAAAACATCCACCCGTCCAAAGTTGTTAACGTTGGCGATGTAGTGGAAGTTATGGTTCTGGATATCGACGAAGAACGTCGTCGTATCTCCCTGGGTCTGAAACAGTGCAAAGCTAACCCGTGGCAGCAGTTCGCGGAAACCCACAACAAGGGCGACCGTGTTGAAGGTAAAATCAAGTCTATCACTGACTTCGGTATCTTCATCGGCCTGGACGGCGGCATCGACGGCCTGGTTCACCTGTCTGACATCTCCTGGAACGTTGCAGGCGAAGAAGCAGTTCGTGAATACAAAAAAGGCGACGAAATCGCTGCAGTTGTTCTGCAGGTTGACGCAGAACGTGAACGTATCTCCCTGGGCGTTAAACAGCTCGCAGAAGATCCGTTCAACAACTGGGTTGCTCTGAACAAGAAAGGCGCTATCGTAACCGGTAAAGTAACTGCAGTTGACGCTAAAGGCGCAACCGTAGAACTGGCTGACGGCGTTGAAGGTTACCTGCGTGCTTCTGAAGCATCCCGTGACCGCGTTGAAGACGCTACCCTGGTTCTGAGCGTTGGCGACGAAGTTGAAGCTAAATTCACCGGCGTTGATCGTAAAAACCGTGCAATCAGCCTGTCTGTTCGTGCGAAAGACGAAGCTGACGAGAAAGATGCAATCGCAACTGTTAACAAACAGGAAGATGCAAACTTCTCCAACAACGCAATGGCTGAAGCTTTCAAAGCAGCTAAAGGCGAGTAA"/>
                    <sequence taxon="EcHu114a_O157_STEC" totalcount="4" value="ATGACTGAATCTTTTGCTCAACTCTTTGAAGAGTCCTTAAAAGAAATCGAAACCCGCCCGGGTTCTATCGTTCGTGGCGTTGTTGTTGCTATCGACAAAGACGTAGTACTGGTTGACGCTGGTCTGAAATCTGAGTCCGCCATCCCGGCTGAGCAGTTCAAAAACGCCCAGGGCGAGCTGGAAATCCAGGTAGGTGACGAAGTTGACGTTGCTCTGGACGCAGTAGAAGACGGCTTCGGTGAAACTCTGCTGTCCCGTGAGAAAGCTAAACGTCACGAAGCCTGGATCACGCTGGAAAAAGCTTACGAAGATGCTGAAACTGTTACCGGTGTTATCAACGGCAAAGTTAAGGGCGGCTTCACTGTTGAGCTGAACGGTATTCGTGCGTTCCTGCCAGGTTCTCTGGTAGACGTTCGTCCGGTGCGTGACACTCTGCACCTGGAAGGCAAAGAGCTTGAATTCAAAGTAATCAAGCTGGATCAGAAGCGCAACAACGTTGTTGTTTCTCGTCGTGCCGTTATCGAATCCGAAAACAGCGCAGAGCGCGATCAGCTGCTGGAAAACCTGCAGGAAGGCATGGAAGTTAAAGGTATCGTTAAGAACCTCACTGACTACGGTGCATTCGTTGATCTGGGCGGCGTTGACGGCCTGCTGCACATCACTGACATGGCCTGGAAACGCGTTAAGCATCCGAGCGAAATCGTCAACGTGGGCGACGAAATCACTGTTAAAGTGCTGAAGTTCGACCGCGAACGTACCCGTGTATCCCTGGGCCTGAAACAGCTGGGCGAAGATCCGTGGGTAGCTATCGCTAAACGTTATCCGGAAGGTACCAAACTGACTGGTCGCGTGACCAACCTGACCGACTACGGCTGCTTCGTTGAAATCGAAGAAGGCGTTGAAGGCCTGGTACACGTTTCCGAAATGGATTGGACCAACAAAAACATCCACCCGTCCAAAGTTGTTAACGTTGGCGATGTAGTGGAAGTTATGGTTCTGGATATCGACGAAGAACGTCGTCGTATCTCCCTGGGTCTGAAACAGTGCAAAGCTAACCCGTGGCAGCAGTTCGCGGAAACCCACAACAAGGGCGACCGTGTTGAAGGTAAAATCAAGTCTATCACTGACTTCGGTATCTTCATCGGCCTGGACGGCGGCATCGACGGCCTGGTTCACCTGTCTGACATCTCCTGGAACGTTGCAGGCGAAGAAGCAGTTCGTGAATACAAAAAAGGCGACGAAATCGCTGCAGTTGTTCTGCAGGTTGACGCAGAACGTGAACGTATCTCCCTGGGCGTTAAACAGCTCGCAGAAGATCCGTTCAACAACTGGGTTGCTCTGAACAAGAAAGGCGCTATCGTAACCGGTAAAGTAACTGCAGTTGACGCTAAAGGCGCAACCGTAGAACTGGCTGACGGCGTTGAAGGTTACCTGCGTGCTTCTGAAGCATCCCGTGACCGCGTTGAAGACGCTACCCTGGTTCTGAGCGTTGGCGACGAAGTTGAAGCTAAATTCACCGGCGTTGATCGTAAAAACCGTGCAATCAGCCTGTCTGTTCGTGCGAAAGACGAAGCTGACGAGAAAGATGCAATCGCAACTGTTAACAAACAGGAAGATGCAAACTTCTCCAACAACGCAATGGCTGAAGCTTTCAAAGCAGCTAAAGGCGAGTAA"/>
                    <sequence taxon="EcCa513a_O26_STEC" totalcount="4" value="ATGACTGAATCTTTTGCTCAACTCTTTGAAGAGTCCTTAAAAGAAATCGAAACCCGCCCGGGTTCTATCGTTCGTGGCGTTGTTGTTGCTATCGACAAAGACGTAGTACTGGTTGACGCTGGTCTGAAATCTGAGTCCGCCATCCCGGCTGAGCAGTTCAAAAACGCCCAGGGCGAGCTGGAAATCCAGGTAGGTGATGAAGTTGACGTTGCTCTGGACGCAGTAGAAGACGGCTTCGGTGAAACTCTGCTGTCCCGTGAGAAAGCTAAACGTCACGAAGCCTGGATCACGCTGGAAAAAGCTTACGAAGATGCTGAAACTGTTACCGGTGTTATCAACGGCAAAGTTAAGGGCGGCTTCACTGTTGAGCTGAACGGTATTCGTGCGTTCCTGCCAGGTTCTCTGGTAGACGTTCGTCCGGTGCGTGACACTCTGCACCTGGAAGGCAAAGAGCTTGAATTTAAAGTAATCAAGCTGGATCAGAAGCGCAACAACGTTGTTGTTTCTCGTCGTGCCGTTATCGAATCCGAAAACAGCGCAGAGCGCGATCAGCTGCTGGAAAACCTGCAGGAAGGCATGGAAGTTAAAGGTATCGTTAAGAACCTCACTGACTACGGTGCATTCGTTGATCTGGGCGGCGTTGACGGCCTGCTGCACATCACTGACATGGCCTGGAAACGCGTTAAGCATCCGAGCGAAATCGTCAACGTGGGCGACGAAATCACTGTTAAAGTGCTGAAGTTCGACCGCGAACGTACCCGTGTATCCCTGGGCCTGAAACAGTTGGGCGAAGATCCGTGGGTAGCTATCGCTAAACGTTATCCGGAAGGTACCAAACTGACTGGTCGCGTGACCAACCTGACCGACTACGGCTGCTTCGTTGAAATCGAAGAAGGCGTTGAAGGCCTGGTACACGTTTCCGAAATGGATTGGACCAACAAAAACATCCACCCGTCCAAAGTTGTTAACGTTGGCGATGTAGTGGAAGTTATGGTTCTGGATATCGACGAAGAACGTCGTCGTATCTCCCTGGGTCTGAAACAGTGCAAAGCTAACCCGTGGCAGCAGTTCGCGGAAACCCACAACAAGGGCGACCGTGTTGAAGGTAAAATCAAGTCTATCACTGACTTCGGTATCTTCATCGGCCTGGACGGCGGCATCGACGGCCTGGTTCACCTGTCTGACATCTCCTGGAACGTTGCAGGCGAAGAAGCAGTTCGTGAATACAAAAAAGGCGACGAAATCGCTGCAGTTGTTCTGCAGGTTGACGCAGAACGTGAACGTATCTCCCTGGGCGTTAAACAGCTCGCAGAAGATCCGTTCAACAACTGGGTTGCTCTGAACAAGAAAGGCGCTATCGTAACCGGTAAAGTAACTGCAGTTGACGCTAAAGGCGCAACCGTAGAACTGGCTGACGGCGTTGAAGGTTACCTGCGTGCTTCTGAAGCATCCCGTGACCGCGTTGAAGACGCTACCCTGGTTCTGAGCGTTGGCGACGAAGTTGAAGCTAAATTCACCGGCGTTGATCGTAAAAACCGCGCAATCAGCCTGTCTGTTCGTGCGAAAGACGAAGCTGACGAGAAAGATGCAATCGCAACTGTTAACAAACAGGAAGATGCAAACTTCTCCAACAACGCAATGGCTGAAGCTTTCAAAGCAGCTAAAGGCGAGTAA"/>
                    <sequence taxon="EcCa514a_O26_nonSTEC" totalcount="4" value="ATGACTGAATCTTTTGCTCAACTCTTTGAAGAGTCCTTAAAAGAAATCGAAACCCGCCCGGGTTCTATCGTTCGTGGCGTTGTTGTTGCTATCGACAAAGACGTAGTACTGGTTGACGCTGGTCTGAAATCTGAGTCCGCCATCCCGGCTGAGCAGTTCAAAAACGCCCAGGGCGAGCTGGAAATCCAGGTAGGTGATGAAGTTGACGTTGCTCTGGACGCAGTAGAAGACGGCTTCGGTGAAACTCTGCTGTCCCGTGAGAAAGCTAAACGTCACGAAGCCTGGATCACGCTGGAAAAAGCTTACGAAGATGCTGAAACTGTTACCGGTGTTATCAACGGCAAAGTTAAGGGCGGCTTCACTGTTGAGCTGAACGGTATTCGTGCGTTCCTGCCAGGTTCTCTGGTAGACGTTCGTCCGGTGCGTGACACTCTGCACCTGGAAGGCAAAGAGCTTGAATTTAAAGTAATCAAGCTGGATCAGAAGCGCAACAACGTTGTTGTTTCTCGTCGTGCCGTTATCGAATCCGAAAACAGCGCAGAGCGCGATCAGCTGCTGGAAAACCTGCAGGAAGGCATGGAAGTTAAAGGTATCGTTAAGAACCTCACTGACTACGGTGCATTCGTTGATCTGGGCGGCGTTGACGGCCTGCTGCACATCACTGACATGGCCTGGAAACGCGTTAAGCATCCGAGCGAAATCGTCAACGTGGGCGACGAAATCACTGTTAAAGTGCTGAAGTTCGACCGCGAACGTACCCGTGTATCCCTGGGCCTGAAACAGTTGGGCGAAGATCCGTGGGTAGCTATCGCTAAACGTTATCCGGAAGGTACCAAACTGACTGGTCGCGTGACCAACCTGACCGACTACGGCTGCTTCGTTGAAATCGAAGAAGGCGTTGAAGGCCTGGTACACGTTTCCGAAATGGATTGGACCAACAAAAACATCCACCCGTCCAAAGTTGTTAACGTTGGCGATGTAGTGGAAGTTATGGTTCTGGATATCGACGAAGAACGTCGTCGTATCTCCCTGGGTCTGAAACAGTGCAAAGCTAACCCGTGGCAGCAGTTCGCGGAAACCCACAACAAGGGCGACCGTGTTGAAGGTAAAATCAAGTCTATCACTGACTTCGGTATCTTCATCGGCCTGGACGGCGGCATCGACGGCCTGGTTCACCTGTCTGACATCTCCTGGAACGTTGCAGGCGAAGAAGCAGTTCGTGAATACAAAAAAGGCGACGAAATCGCTGCAGTTGTTCTGCAGGTTGACGCAGAACGTGAACGTATCTCCCTGGGCGTTAAACAGCTCGCAGAAGATCCGTTCAACAACTGGGTTGCTCTGAACAAGAAAGGCGCTATCGTAACCGGTAAAGTAACTGCAGTTGACGCTAAAGGCGCAACCGTAGAACTGGCTGACGGCGTTGAAGGTTACCTGCGTGCTTCTGAAGCATCCCGTGACCGCGTTGAAGACGCTACCCTGGTTCTGAGCGTTGGCGACGAAGTTGAAGCTAAATTCACCGGCGTTGATCGTAAAAACCGCGCAATCAGCCTGTCTGTTCGTGCGAAAGACGAAGCTGACGAGAAAGATGCAATCGCAACTGTTAACAAACAGGAAGATGCAAACTTCTCCAACAACGCAATGGCTGAAGCTTTCAAAGCAGCTAAAGGCGAGTAA"/>
                    <sequence taxon="EcCa26a_O157_nonSTEC" totalcount="4" value="ATGACTGAATCTTTTGCTCAACTCTTTGAAGAGTCCTTAAAAGAAATCGAAACCCGCCCGGGTTCTATCGTTCGTGGCGTTGTTGTTGCTATCGACAAAGACGTAGTACTGGTTGACGCTGGTCTGAAATCTGAGTCCGCCATCCCGGCTGAGCAGTTCAAAAACGCCCAGGGCGAGCTGGAAATCCAGGTAGGTGACGAAGTTGACGTTGCTCTGGACGCAGTAGAAGACGGCTTCGGTGAAACTCTGCTGTCCCGTGAGAAAGCTAAACGTCACGAAGCCTGGATCACGCTGGAAAAAGCTTACGAAGATGCTGAAACTGTTACCGGTGTTATCAACGGCAAAGTTAAGGGCGGCTTCACTGTTGAGCTGAACGGTATTCGTGCGTTCCTGCCAGGTTCTCTGGTAGACGTTCGTCCGGTGCGTGACACTCTGCACCTGGAAGGCAAAGAGCTTGAATTTAAAGTAATCAAGCTGGATCAGAAGCGCAACAACGTTGTTGTTTCTCGTCGTGCCGTTATCGAATCCGAAAACAGCGCAGAGCGCGATCAGCTGCTGGAAAACCTGCAGGAAGGCATGGAAGTTAAAGGTATCGTTAAGAACCTCACTGACTACGGTGCATTCGTTGATCTGGGCGGCGTTGACGGCCTGCTGCACATCACTGACATGGCCTGGAAACGCGTTAAGCATCCGAGCGAAATCGTCAACGTGGGCGACGAAATCACTGTTAAAGTGCTGAAGTTCGACCGCGAACGTACCCGTGTATCCCTGGGCCTGAAACAGCTGGGCGAAGATCCGTGGGTAGCTATCGCTAAACGTTATCCGGAAGGTACCAAACTGACTGGTCGCGTGACCAACCTGACCGACTACGGCTGCTTCGTTGAAATCGAAGAAGGCGTTGAAGGCCTGGTACACGTTTCCGAAATGGATTGGACCAACAAAAACATCCACCCGTCCAAAGTTGTTAACGTTGGCGATGTAGTGGAAGTTATGGTTCTGGATATCGACGAAGAACGTCGTCGTATCTCCCTGGGTCTGAAACAGTGCAAAGCTAACCCGTGGCAGCAGTTCGCGGAAACCCACAACAAGGGCGACCGTGTTGAAGGTAAAATCAAGTCTATCACTGACTTCGGTATCTTCATCGGCCTGGACGGCGGCATCGACGGCCTGGTTCACCTGTCTGACATCTCCTGGAACGTTGCAGGCGAAGAAGCAGTTCGTGAATACAAAAAAGGCGACGAAATCGCTGCAGTTGTTCTGCAGGTTGACGCAGAACGTGAACGTATCTCCCTGGGCGTTAAACAGCTCGCAGAAGATCCGTTCAACAACTGGGTTGCTCTGAACAAGAAAGGCGCTATCGTAACCGGTAAAGTAACTGCAGTTGACGCTAAAGGCGCAACCGTAGAACTGGCTGACGGCGTTGAAGGTTACCTGCGTGCTTCTGAAGCATCCCGTGACCGCGTTGAAGACGCTACCCTGGTTCTGAGCGTTGGCGACGAAGTTGAAGCTAAATTCACCGGCGTTGATCGTAAAAACCGCGCAATCAGCCTGTCTGTTCGTGCGAAAGACGAAGCTGACGAGAAAGATGCAATCGCAACTGTTAACAAACAGGAAGATGCAAACTTCTCCAACAACGCAATGGCTGAAGCTTTCAAAGCAGCTAAAGGCGAGTAA"/>
                    <sequence taxon="EcCa491a_O157_STEC" totalcount="4" value="ATGACTGAATCTTTTGCTCAACTCTTTGAAGAGTCCTTAAAAGAAATCGAAACCCGCCCGGGTTCTATCGTTCGTGGCGTTGTTGTTGCTATCGACAAAGACGTAGTACTGGTTGACGCTGGTCTGAAATCTGAGTCCGCCATCCCGGCTGAGCAGTTCAAAAACGCCCAGGGCGAGCTGGAAATCCAGGTAGGTGACGAAGTTGACGTTGCTCTGGACGCAGTAGAAGACGGCTTCGGTGAAACTCTGCTGTCCCGTGAGAAAGCTAAACGTCACGAAGCCTGGATCACGCTGGAAAAAGCTTACGAAGATGCTGAAACTGTTACCGGTGTTATCAACGGCAAAGTTAAGGGCGGCTTCACTGTTGAGCTGAACGGTATTCGTGCGTTCCTGCCAGGTTCTCTGGTAGACGTTCGTCCGGTGCGTGACACTCTGCACCTGGAAGGCAAAGAGCTTGAATTCAAAGTAATCAAGCTGGATCAGAAGCGCAACAACGTTGTTGTTTCTCGTCGTGCCGTTATCGAATCCGAAAACAGCGCAGAGCGCGATCAGCTGCTGGAAAACCTGCAGGAAGGCATGGAAGTTAAAGGTATCGTTAAGAACCTCACTGACTACGGTGCATTCGTTGATCTGGGCGGCGTTGACGGCCTGCTGCACATCACTGACATGGCCTGGAAACGCGTTAAGCATCCGAGCGAAATCGTCAACGTGGGCGACGAAATCACTGTTAAAGTGCTGAAGTTCGACCGCGAACGTACCCGTGTATCCCTGGGCCTGAAACAGCTGGGCGAAGATCCGTGGGTAGCTATCGCTAAACGTTATCCGGAAGGTACCAAACTGACTGGTCGCGTGACCAACCTGACCGACTACGGCTGCTTCGTTGAAATCGAAGAAGGCGTTGAAGGCCTGGTACACGTTTCCGAAATGGATTGGACCAACAAAAACATCCACCCGTCCAAAGTTGTTAACGTTGGCGATGTAGTGGAAGTTATGGTTCTGGATATCGACGAAGAACGTCGTCGTATCTCCCTGGGTCTGAAACAGTGCAAAGCTAACCCGTGGCAGCAGTTCGCGGAAACCCACAACAAGGGCGACCGTGTTGAAGGTAAAATCAAGTCTATCACTGACTTCGGTATCTTCATCGGCCTGGACGGCGGCATCGACGGCCTGGTTCACCTGTCTGACATCTCCTGGAACGTTGCAGGCGAAGAAGCAGTTCGTGAATACAAAAAAGGCGACGAAATCGCTGCAGTTGTTCTGCAGGTTGACGCAGAACGTGAACGTATCTCCCTGGGCGTTAAACAGCTCGCAGAAGATCCGTTCAACAACTGGGTTGCTCTGAACAAGAAAGGCGCTATCGTAACCGGTAAAGTAACTGCAGTTGACGCTAAAGGCGCAACCGTAGAACTGGCTGACGGCGTTGAAGGTTACCTGCGTGCTTCTGAAGCATCCCGTGACCGCGTTGAAGACGCTACCCTGGTTCTGAGCGTTGGCGACGAAGTTGAAGCTAAATTCACCGGCGTTGATCGTAAAAACCGTGCAATCAGCCTGTCTGTTCGTGCGAAAGACGAAGCTGACGAGAAAGATGCAATCGCAACTGTTAACAAACAGGAAGATGCAAACTTCTCCAACAACGCAATGGCTGAAGCTTTCAAAGCAGCTAAAGGCGAGTAA"/>
                    <sequence taxon="EcCa1a_O26_STEC" totalcount="4" value="ATGACTGAATCTTTTGCTCAACTCTTTGAAGAGTCCTTAAAAGAAATCGAAACCCGCCCGGGTTCTATCGTTCGTGGCGTTGTTGTTGCTATCGACAAAGACGTAGTACTGGTTGACGCTGGTCTGAAATCTGAGTCCGCCATCCCGGCTGAGCAGTTCAAAAACGCCCAGGGCGAGCTGGAAATCCAGGTAGGTGATGAAGTTGACGTTGCTCTGGACGCAGTAGAAGACGGCTTCGGTGAAACTCTGCTGTCCCGTGAGAAAGCTAAACGTCACGAAGCCTGGATCACGCTGGAAAAAGCTTACGAAGATGCTGAAACTGTTACCGGTGTTATCAACGGCAAAGTTAAGGGCGGCTTCACTGTTGAGCTGAACGGTATTCGTGCGTTCCTGCCAGGTTCTCTGGTAGACGTTCGTCCGGTGCGTGACACTCTGCACCTGGAAGGCAAAGAGCTTGAATTTAAAGTAATCAAGCTGGATCAGAAGCGCAACAACGTTGTTGTTTCTCGTCGTGCCGTTATCGAATCCGAAAACAGCGCAGAGCGCGATCAGCTGCTGGAAAACCTGCAGGAAGGCATGGAAGTTAAAGGTATCGTTAAGAACCTCACTGACTACGGTGCATTCGTTGATCTGGGCGGCGTTGACGGCCTGCTGCACATCACTGACATGGCCTGGAAACGCGTTAAGCATCCGAGCGAAATCGTCAACGTGGGCGACGAAATCACTGTTAAAGTGCTGAAGTTCGACCGCGAACGTACCCGTGTATCCCTGGGCCTGAAACAGTTGGGCGAAGATCCGTGGGTAGCTATCGCTAAACGTTATCCGGAAGGTACCAAACTGACTGGTCGCGTGACCAACCTGACCGACTACGGCTGCTTCGTTGAAATCGAAGAAGGCGTTGAAGGCCTGGTACACGTTTCCGAAATGGATTGGACCAACAAAAACATCCACCCGTCCAAAGTTGTTAACGTTGGCGATGTAGTGGAAGTTATGGTTCTGGATATCGACGAAGAACGTCGTCGTATCTCCCTGGGTCTGAAACAGTGCAAAGCTAACCCGTGGCAGCAGTTCGCGGAAACCCACAACAAGGGCGACCGTGTTGAAGGTAAAATCAAGTCTATCACTGACTTCGGTATCTTCATCGGCCTGGACGGCGGCATCGACGGCCTGGTTCACCTGTCTGACATCTCCTGGAACGTTGCAGGCGAAGAAGCAGTTCGTGAATACAAAAAAGGCGACGAAATCGCTGCAGTTGTTCTGCAGGTTGACGCAGAACGTGAACGTATCTCCCTGGGCGTTAAACAGCTCGCAGAAGATCCGTTCAACAACTGGGTTGCTCTGAACAAGAAAGGCGCTATCGTAACCGGTAAAGTAACTGCAGTTGACGCTAAAGGCGCAACCGTAGAACTGGCTGACGGCGTTGAAGGTTACCTGCGTGCTTCTGAAGCATCCCGTGACCGCGTTGAAGACGCTACCCTGGTTCTGAGCGTTGGCGACGAAGTTGAAGCTAAATTCACCGGCGTTGATCGTAAAAACCGCGCAATCAGCCTGTCTGTTCGTGCGAAAGACGAAGCTGACGAGAAAGATGCAATCGCAACTGTTAACAAACAGGAAGATGCAAACTTCTCCAACAACGCAATGGCTGAAGCTTTCAAAGCAGCTAAAGGCGAGTAA"/>
                    <sequence taxon="EcCa452a_O157_STEC" totalcount="4" value="ATGACTGAATCTTTTGCTCAACTCTTTGAAGAGTCCTTAAAAGAAATCGAAACCCGCCCGGGTTCTATCGTTCGTGGCGTTGTTGTTGCTATCGACAAAGACGTAGTACTGGTTGACGCTGGTCTGAAATCTGAGTCCGCCATCCCGGCTGAGCAGTTCAAAAACGCCCAGGGCGAGCTGGAAATCCAGGTAGGTGACGAAGTTGACGTTGCTCTGGACGCAGTAGAAGACGGCTTCGGTGAAACTCTGCTGTCCCGTGAGAAAGCTAAACGTCACGAAGCCTGGATCACGCTGGAAAAAGCTTACGAAGATGCTGAAACTGTTACCGGTGTTATCAACGGCAAAGTTAAGGGCGGCTTCACTGTTGAGCTGAACGGTATTCGTGCGTTCCTGCCAGGTTCTCTGGTAGACGTTCGTCCGGTGCGTGACACTCTGCACCTGGAAGGCAAAGAGCTTGAATTCAAAGTAATCAAGCTGGATCAGAAGCGCAACAACGTTGTTGTTTCTCGTCGTGCCGTTATCGAATCCGAAAACAGCGCAGAGCGCGATCAGCTGCTGGAAAACCTGCAGGAAGGCATGGAAGTTAAAGGTATCGTTAAGAACCTCACTGACTACGGTGCATTCGTTGATCTGGGCGGCGTTGACGGCCTGCTGCACATCACTGACATGGCCTGGAAACGCGTTAAGCATCCGAGCGAAATCGTCAACGTGGGCGACGAAATCACTGTTAAAGTGCTGAAGTTCGACCGCGAACGTACCCGTGTATCCCTGGGCCTGAAACAGCTGGGCGAAGATCCGTGGGTAGCTATCGCTAAACGTTATCCGGAAGGTACCAAACTGACTGGTCGCGTGACCAACCTGACCGACTACGGCTGCTTCGTTGAAATCGAAGAAGGCGTTGAAGGCCTGGTACACGTTTCCGAAATGGATTGGACCAACAAAAACATCCACCCGTCCAAAGTTGTTAACGTTGGCGATGTAGTGGAAGTTATGGTTCTGGATATCGACGAAGAACGTCGTCGTATCTCCCTGGGTCTGAAACAGTGCAAAGCTAACCCGTGGCAGCAGTTCGCGGAAACCCACAACAAGGGCGACCGTGTTGAAGGTAAAATCAAGTCTATCACTGACTTCGGTATCTTCATCGGCCTGGACGGCGGCATCGACGGCCTGGTTCACCTGTCTGACATCTCCTGGAACGTTGCAGGCGAAGAAGCAGTTCGTGAATACAAAAAAGGCGACGAAATCGCTGCAGTTGTTCTGCAGGTTGACGCAGAACGTGAACGTATCTCCCTGGGCGTTAAACAGCTCGCAGAAGATCCGTTCAACAACTGGGTTGCTCTGAACAAGAAAGGCGCTATCGTAACCGGTAAAGTAACTGCAGTTGACGCTAAAGGCGCAACCGTAGAACTGGCTGACGGCGTTGAAGGTTACCTGCGTGCTTCTGAAGCATCCCGTGACCGCGTTGAAGACGCTACCCTGGTTCTGAGCGTTGGCGACGAAGTTGAAGCTAAATTCACCGGCGTTGATCGTAAAAACCGTGCAATCAGCCTGTCTGTTCGTGCGAAAGACGAAGCTGACGAGAAAGATGCAATCGCAACTGTTAACAAACAGGAAGATGCAAACTTCTCCAACAACGCAATGGCTGAAGCTTTCAAAGCAGCTAAAGGCGAGTAA"/>
                    <sequence taxon="EcCa635a_O157_STEC" totalcount="4" value="ATGACTGAATCTTTTGCTCAACTCTTTGAAGAGTCCTTAAAAGAAATCGAAACCCGCCCGGGTTCTATCGTTCGTGGCGTTGTTGTTGCTATCGACAAAGACGTAGTACTGGTTGACGCTGGTCTGAAATCTGAGTCCGCCATCCCGGCTGAGCAGTTCAAAAACGCCCAGGGCGAGCTGGAAATCCAGGTAGGTGACGAAGTTGACGTTGCTCTGGACGCAGTAGAAGACGGCTTCGGTGAAACTCTGCTGTCCCGTGAGAAAGCTAAACGTCACGAAGCCTGGATCACGCTGGAAAAAGCTTACGAAGATGCTGAAACTGTTACCGGTGTTATCAACGGCAAAGTTAAGGGCGGCTTCACTGTTGAGCTGAACGGTATTCGTGCGTTCCTGCCAGGTTCTCTGGTAGACGTTCGTCCGGTGCGTGACACTCTGCACCTGGAAGGCAAAGAGCTTGAATTCAAAGTAATCAAGCTGGATCAGAAGCGCAACAACGTTGTTGTTTCTCGTCGTGCCGTTATCGAATCCGAAAACAGCGCAGAGCGCGATCAGCTGCTGGAAAACCTGCAGGAAGGCATGGAAGTTAAAGGTATCGTTAAGAACCTCACTGACTACGGTGCATTCGTTGATCTGGGCGGCGTTGACGGCCTGCTGCACATCACTGACATGGCCTGGAAACGCGTTAAGCATCCGAGCGAAATCGTCAACGTGGGCGACGAAATCACTGTTAAAGTGCTGAAGTTCGACCGCGAACGTACCCGTGTATCCCTGGGCCTGAAACAGCTGGGCGAAGATCCGTGGGTAGCTATCGCTAAACGTTATCCGGAAGGTACCAAACTGACTGGTCGCGTGACCAACCTGACCGACTACGGCTGCTTCGTTGAAATCGAAGAAGGCGTTGAAGGCCTGGTACACGTTTCCGAAATGGATTGGACCAACAAAAACATCCACCCGTCCAAAGTTGTTAACGTTGGCGATGTAGTGGAAGTTATGGTTCTGGATATCGACGAAGAACGTCGTCGTATCTCCCTGGGTCTGAAACAGTGCAAAGCTAACCCGTGGCAGCAGTTCGCGGAAACCCACAACAAGGGCGACCGTGTTGAAGGTAAAATCAAGTCTATCACTGACTTCGGTATCTTCATCGGCCTGGACGGCGGCATCGACGGCCTGGTTCACCTGTCTGACATCTCCTGGAACGTTGCAGGCGAAGAAGCAGTTCGTGAATACAAAAAAGGCGACGAAATCGCTGCAGTTGTTCTGCAGGTTGACGCAGAACGTGAACGTATCTCCCTGGGCGTTAAACAGCTCGCAGAAGATCCGTTCAACAACTGGGTTGCTCTGAACAAGAAAGGCGCTATCGTAACCGGTAAAGTAACTGCAGTTGACGCTAAAGGCGCAACCGTAGAACTGGCTGACGGCGTTGAAGGTTACCTGCGTGCTTCTGAAGCATCCCGTGACCGCGTTGAAGACGCTACCCTGGTTCTGAGCGTTGGCGACGAAGTTGAAGCTAAATTCACCGGCGTTGATCGTAAAAACCGTGCAATCAGCCTGTCTGTTCGTGCGAAAGACGAAGCTGACGAGAAAGATGCAATCGCAACTGTTAACAAACAGGAAGATGCAAACTTCTCCAACAACGCAATGGCTGAAGCTTTCAAAGCAGCTAAAGGCGAGTAA"/>
                    <sequence taxon="EcCa583a_O157_nonSTEC" totalcount="4" value="ATGACTGAATCTTTTGCTCAACTCTTTGAAGAGTCCTTAAAAGAAATCGAAACCCGCCCGGGTTCTATCGTTCGTGGCGTTGTTGTTGCTATCGACAAAGACGTAGTACTGGTTGACGCTGGTCTGAAATCTGAGTCCGCCATCCCGGCTGAGCAGTTCAAAAACGCCCAGGGCGAGCTGGAAATCCAGGTAGGTGACGAAGTTGACGTTGCTCTGGACGCAGTAGAAGACGGCTTCGGTGAAACTCTGCTGTCCCGTGAGAAAGCTAAACGTCACGAAGCCTGGATCACGCTGGAAAAAGCTTACGAAGATGCTGAAACTGTTACCGGTGTTATCAACGGCAAAGTTAAGGGCGGCTTCACTGTTGAGCTGAACGGTATTCGTGCGTTCCTGCCAGGTTCTCTGGTAGACGTTCGTCCGGTGCGTGACACTCTGCACCTGGAAGGCAAAGAGCTTGAATTTAAAGTAATCAAGCTGGATCAGAAGCGCAACAACGTTGTTGTTTCTCGTCGTGCCGTTATCGAATCCGAAAACAGCGCAGAGCGCGATCAGCTGCTGGAAAACCTGCAGGAAGGCATGGAAGTTAAAGGTATCGTTAAGAACCTCACTGACTACGGTGCATTCGTTGATCTGGGCGGCGTTGACGGCCTGCTGCACATCACTGACATGGCCTGGAAACGCGTTAAGCATCCGAGCGAAATCGTCAACGTGGGCGACGAAATCACTGTTAAAGTGCTGAAGTTCGACCGCGAACGTACCCGTGTATCCCTGGGCCTGAAACAGCTGGGCGAAGATCCGTGGGTAGCTATCGCTAAACGTTATCCGGAAGGTACCAAACTGACTGGTCGCGTGACCAACCTGACCGACTACGGCTGCTTCGTTGAAATCGAAGAAGGCGTTGAAGGCCTGGTACACGTTTCCGAAATGGATTGGACCAACAAAAACATCCACCCGTCCAAAGTTGTTAACGTTGGCGATGTAGTGGAAGTTATGGTTCTGGATATCGACGAAGAACGTCGTCGTATCTCCCTGGGTCTGAAACAGTGCAAAGCTAACCCGTGGCAGCAGTTCGCGGAAACCCACAACAAGGGCGACCGTGTTGAAGGTAAAATCAAGTCTATCACTGACTTCGGTATCTTCATCGGCCTGGACGGCGGCATCGACGGCCTGGTTCACCTGTCTGACATCTCCTGGAACGTTGCAGGCGAAGAAGCAGTTCGTGAATACAAAAAAGGCGACGAAATCGCTGCAGTTGTTCTGCAGGTTGACGCAGAACGTGAACGTATCTCCCTGGGCGTTAAACAGCTCGCAGAAGATCCGTTCAACAACTGGGTTGCTCTGAACAAGAAAGGCGCTATCGTAACCGGTAAAGTAACTGCAGTTGACGCTAAAGGCGCAACCGTAGAACTGGCTGACGGCGTTGAAGGTTACCTGCGTGCTTCTGAAGCATCCCGTGACCGCGTTGAAGACGCTACCCTGGTTCTGAGCGTTGGCGACGAAGTTGAAGCTAAATTCACCGGCGTTGATCGTAAAAACCGCGCAATCAGCCTGTCTGTTCGTGCGAAAGACGAAGCTGACGAGAAAGATGCAATCGCAACTGTTAACAAACAGGAAGATGCAAACTTCTCCAACAACGCAATGGCTGAAGCTTTCAAAGCAGCTAAAGGCGAGTAA"/>
                    <sequence taxon="EcCa21a_O157_nonSTEC" totalcount="4" value="ATGACTGAATCTTTTGCTCAACTCTTTGAAGAGTCCTTAAAAGAAATCGAAACCCGCCCGGGTTCTATCGTTCGTGGCGTTGTTGTTGCTATCGACAAAGACGTAGTACTGGTTGACGCTGGTCTGAAATCTGAGTCCGCCATCCCGGCTGAGCAGTTCAAAAACGCCCAGGGCGAGCTGGAAATCCAGGTAGGTGACGAAGTTGACGTTGCTCTGGACGCAGTAGAAGACGGCTTCGGTGAAACTCTGCTGTCCCGTGAGAAAGCTAAACGTCACGAAGCCTGGATCACGCTGGAAAAAGCTTACGAAGATGCTGAAACTGTTACCGGTGTTATCAACGGCAAAGTTAAGGGCGGCTTCACTGTTGAGCTGAACGGTATTCGTGCGTTCCTGCCAGGTTCTCTGGTAGACGTTCGTCCGGTGCGTGACACTCTGCACCTGGAAGGCAAAGAGCTTGAATTTAAAGTAATCAAGCTGGATCAGAAGCGCAACAACGTTGTTGTTTCTCGTCGTGCCGTTATCGAATCCGAAAACAGCGCAGAGCGCGATCAGCTGCTGGAAAACCTGCAGGAAGGCATGGAAGTTAAAGGTATCGTTAAGAACCTCACTGACTACGGTGCATTCGTTGATCTGGGCGGCGTTGACGGCCTGCTGCACATCACTGACATGGCCTGGAAACGCGTTAAGCATCCGAGCGAAATCGTCAACGTGGGCGACGAAATCACTGTTAAAGTGCTGAAGTTCGACCGCGAACGTACCCGTGTATCCCTGGGCCTGAAACAGCTGGGCGAAGATCCGTGGGTAGCTATCGCTAAACGTTATCCGGAAGGTACCAAACTGACTGGTCGCGTGACCAACCTGACCGACTACGGCTGCTTCGTTGAAATCGAAGAAGGCGTTGAAGGCCTGGTACACGTTTCCGAAATGGATTGGACCAACAAAAACATCCACCCGTCCAAAGTTGTTAACGTTGGCGATGTAGTGGAAGTTATGGTTCTGGATATCGACGAAGAACGTCGTCGTATCTCCCTGGGTCTGAAACAGTGCAAAGCTAACCCGTGGCAGCAGTTCGCGGAAACCCACAACAAGGGCGACCGTGTTGAAGGTAAAATCAAGTCTATCACTGACTTCGGTATCTTCATCGGCCTGGACGGCGGCATCGACGGCCTGGTTCACCTGTCTGACATCTCCTGGAACGTTGCAGGCGAAGAAGCAGTTCGTGAATACAAAAAAGGCGACGAAATCGCTGCAGTTGTTCTGCAGGTTGACGCAGAACGTGAACGTATCTCCCTGGGCGTTAAACAGCTCGCAGAAGATCCGTTCAACAACTGGGTTGCTCTGAACAAGAAAGGCGCTATCGTAACCGGTAAAGTAACTGCAGTTGACGCTAAAGGCGCAACCGTAGAACTGGCTGACGGCGTTGAAGGTTACCTGCGTGCTTCTGAAGCATCCCGTGACCGCGTTGAAGACGCTACCCTGGTTCTGAGCGTTGGCGACGAAGTTGAAGCTAAATTCACCGGCGTTGATCGTAAAAACCGCGCAATCAGCCTGTCTGTTCGTGCGAAAGACGAAGCTGACGAGAAAGATGCAATCGCAACTGTTAACAAACAGGAAGATGCAAACTTCTCCAACAACGCAATGGCTGAAGCTTTCAAAGCAGCTAAAGGCGAGTAA"/>
                    <sequence taxon="EcCa63b_O157_STEC" totalcount="4" value="ATGACTGAATCTTTTGCTCAACTCTTTGAAGAGTCCTTAAAAGAAATCGAAACCCGCCCGGGTTCTATCGTTCGTGGCGTTGTTGTTGCTATCGACAAAGACGTAGTACTGGTTGACGCTGGTCTGAAATCTGAGTCCGCCATCCCGGCTGAGCAGTTCAAAAACGCCCAGGGCGAGCTGGAAATCCAGGTAGGTGACGAAGTTGACGTTGCTCTGGACGCAGTAGAAGACGGCTTCGGTGAAACTCTGCTGTCCCGTGAGAAAGCTAAACGTCACGAAGCCTGGATCACGCTGGAAAAAGCTTACGAAGATGCTGAAACTGTTACCGGTGTTATCAACGGCAAAGTTAAGGGCGGCTTCACTGTTGAGCTGAACGGTATTCGTGCGTTCCTGCCAGGTTCTCTGGTAGACGTTCGTCCGGTGCGTGACACTCTGCACCTGGAAGGCAAAGAGCTTGAATTCAAAGTAATCAAGCTGGATCAGAAGCGCAACAACGTTGTTGTTTCTCGTCGTGCCGTTATCGAATCCGAAAACAGCGCAGAGCGCGATCAGCTGCTGGAAAACCTGCAGGAAGGCATGGAAGTTAAAGGTATCGTTAAGAACCTCACTGACTACGGTGCATTCGTTGATCTGGGCGGCGTTGACGGCCTGCTGCACATCACTGACATGGCCTGGAAACGCGTTAAGCATCCGAGCGAAATCGTCAACGTGGGCGACGAAATCACTGTTAAAGTGCTGAAGTTCGACCGCGAACGTACCCGTGTATCCCTGGGCCTGAAACAGCTGGGCGAAGATCCGTGGGTAGCTATCGCTAAACGTTATCCGGAAGGTACCAAACTGACTGGTCGCGTGACCAACCTGACCGACTACGGCTGCTTCGTTGAAATCGAAGAAGGCGTTGAAGGCCTGGTACACGTTTCCGAAATGGATTGGACCAACAAAAACATCCACCCGTCCAAAGTTGTTAACGTTGGCGATGTAGTGGAAGTTATGGTTCTGGATATCGACGAAGAACGTCGTCGTATCTCCCTGGGTCTGAAACAGTGCAAAGCTAACCCGTGGCAGCAGTTCGCGGAAACCCACAACAAGGGCGACCGTGTTGAAGGTAAAATCAAGTCTATCACTGACTTCGGTATCTTCATCGGCCTGGACGGCGGCATCGACGGCCTGGTTCACCTGTCTGACATCTCCTGGAACGTTGCAGGCGAAGAAGCAGTTCGTGAATACAAAAAAGGCGACGAAATCGCTGCAGTTGTTCTGCAGGTTGACGCAGAACGTGAACGTATCTCCCTGGGCGTTAAACAGCTCGCAGAAGATCCGTTCAACAACTGGGTTGCTCTGAACAAGAAAGGCGCTATCGTAACCGGTAAAGTAACTGCAGTTGACGCTAAAGGCGCAACCGTAGAACTGGCTGACGGCGTTGAAGGTTACCTGCGTGCTTCTGAAGCATCCCGTGACCGCGTTGAAGACGCTACCCTGGTTCTGAGCGTTGGCGACGAAGTTGAAGCTAAATTCACCGGCGTTGATCGTAAAAACCGTGCAATCAGCCTGTCTGTTCGTGCGAAAGACGAAGCTGACGAGAAAGATGCAATCGCAACTGTTAACAAACAGGAAGATGCAAACTTCTCCAACAACGCAATGGCTGAAGCTTTCAAAGCAGCTAAAGGCGAGTAA"/>
                    <sequence taxon="EcCa519a_O157_nonSTEC" totalcount="4" value="ATGACTGAATCTTTTGCTCAACTCTTTGAAGAGTCCTTAAAAGAAATCGAAACCCGCCCGGGTTCTATCGTTCGTGGCGTTGTTGTTGCTATCGACAAAGACGTAGTACTGGTTGACGCTGGTCTGAAATCTGAGTCCGCCATCCCGGCTGAGCAGTTCAAAAACGCCCAGGGCGAGCTGGAAATCCAGGTAGGTGACGAAGTTGACGTTGCTCTGGACGCAGTAGAAGACGGCTTCGGTGAAACTCTGCTGTCCCGTGAGAAAGCTAAACGTCACGAAGCCTGGATCACGCTGGAAAAAGCTTACGAAGATGCTGAAACTGTTACCGGTGTTATCAACGGCAAAGTTAAGGGCGGCTTCACTGTTGAGCTGAACGGTATTCGTGCGTTCCTGCCAGGTTCTCTGGTAGACGTTCGTCCGGTGCGTGACACTCTGCACCTGGAAGGCAAAGAGCTTGAATTTAAAGTAATCAAGCTGGATCAGAAGCGCAACAACGTTGTTGTTTCTCGTCGTGCCGTTATCGAATCCGAAAACAGCGCAGAGCGCGATCAGCTGCTGGAAAACCTGCAGGAAGGCATGGAAGTTAAAGGTATCGTTAAGAACCTCACTGACTACGGTGCATTCGTTGATCTGGGCGGCGTTGACGGCCTGCTGCACATCACTGACATGGCCTGGAAACGCGTTAAGCATCCGAGCGAAATCGTCAACGTGGGCGACGAAATCACTGTTAAAGTGCTGAAGTTCGACCGCGAACGTACCCGTGTATCCCTGGGCCTGAAACAGCTGGGCGAAGATCCGTGGGTAGCTATCGCTAAACGTTATCCGGAAGGTACCAAACTGACTGGTCGCGTGACCAACCTGACCGACTACGGCTGCTTCGTTGAAATCGAAGAAGGCGTTGAAGGCCTGGTACACGTTTCCGAAATGGATTGGACCAACAAAAACATCCACCCGTCCAAAGTTGTTAACGTTGGCGATGTAGTGGAAGTTATGGTTCTGGATATCGACGAAGAACGTCGTCGTATCTCCCTGGGTCTGAAACAGTGCAAAGCTAACCCGTGGCAGCAGTTCGCGGAAACCCACAACAAGGGCGACCGTGTTGAAGGTAAAATCAAGTCTATCACTGACTTCGGTATCTTCATCGGCCTGGACGGCGGCATCGACGGCCTGGTTCACCTGTCTGACATCTCCTGGAACGTTGCAGGCGAAGAAGCAGTTCGTGAATACAAAAAAGGCGACGAAATCGCTGCAGTTGTTCTGCAGGTTGACGCAGAACGTGAACGTATCTCCCTGGGCGTTAAACAGCTCGCAGAAGATCCGTTCAACAACTGGGTTGCTCTGAACAAGAAAGGCGCTATCGTAACCGGTAAAGTAACTGCAGTTGACGCTAAAGGCGCAACCGTAGAACTGGCTGACGGCGTTGAAGGTTACCTGCGTGCTTCTGAAGCATCCCGTGACCGCGTTGAAGACGCTACCCTGGTTCTGAGCGTTGGCGACGAAGTTGAAGCTAAATTCACCGGCGTTGATCGTAAAAACCGCGCAATCAGCCTGTCTGTTCGTGCGAAAGACGAAGCTGACGAGAAAGATGCAATCGCAACTGTTAACAAACAGGAAGATGCAAACTTCTCCAACAACGCAATGGCTGAAGCTTTCAAAGCAGCTAAAGGCGAGTAA"/>
                    <sequence taxon="EcCa32a_O157_STEC" totalcount="4" value="ATGACTGAATCTTTTGCTCAACTCTTTGAAGAGTCCTTAAAAGAAATCGAAACCCGCCCGGGTTCTATCGTTCGTGGCGTTGTTGTTGCTATCGACAAAGACGTAGTACTGGTTGACGCTGGTCTGAAATCTGAGTCCGCCATCCCGGCTGAGCAGTTCAAAAACGCCCAGGGCGAGCTGGAAATCCAGGTAGGTGACGAAGTTGACGTTGCTCTGGACGCAGTAGAAGACGGCTTCGGTGAAACTCTGCTGTCCCGTGAGAAAGCTAAACGTCACGAAGCCTGGATCACGCTGGAAAAAGCTTACGAAGATGCTGAAACTGTTACCGGTGTTATCAACGGCAAAGTTAAGGGCGGCTTCACTGTTGAGCTGAACGGTATTCGTGCGTTCCTGCCAGGTTCTCTGGTAGACGTTCGTCCGGTGCGTGACACTCTGCACCTGGAAGGCAAAGAGCTTGAATTCAAAGTAATCAAGCTGGATCAGAAGCGCAACAACGTTGTTGTTTCTCGTCGTGCCGTTATCGAATCCGAAAACAGCGCAGAGCGCGATCAGCTGCTGGAAAACCTGCAGGAAGGCATGGAAGTTAAAGGTATCGTTAAGAACCTCACTGACTACGGTGCATTCGTTGATCTGGGCGGCGTTGACGGCCTGCTGCACATCACTGACATGGCCTGGAAACGCGTTAAGCATCCGAGCGAAATCGTCAACGTGGGCGACGAAATCACTGTTAAAGTGCTGAAGTTCGACCGCGAACGTACCCGTGTATCCCTGGGCCTGAAACAGCTGGGCGAAGATCCGTGGGTAGCTATCGCTAAACGTTATCCGGAAGGTACCAAACTGACTGGTCGCGTGACCAACCTGACCGACTACGGCTGCTTCGTTGAAATCGAAGAAGGCGTTGAAGGCCTGGTACACGTTTCCGAAATGGATTGGACCAACAAAAACATCCACCCGTCCAAAGTTGTTAACGTTGGCGATGTAGTGGAAGTTATGGTTCTGGATATCGACGAAGAACGTCGTCGTATCTCCCTGGGTCTGAAACAGTGCAAAGCTAACCCGTGGCAGCAGTTCGCGGAAACCCACAACAAGGGCGACCGTGTTGAAGGTAAAATCAAGTCTATCACTGACTTCGGTATCTTCATCGGCCTGGACGGCGGCATCGACGGCCTGGTTCACCTGTCTGACATCTCCTGGAACGTTGCAGGCGAAGAAGCAGTTCGTGAATACAAAAAAGGCGACGAAATCGCTGCAGTTGTTCTGCAGGTTGACGCAGAACGTGAACGTATCTCCCTGGGCGTTAAACAGCTCGCAGAAGATCCGTTCAACAACTGGGTTGCTCTGAACAAGAAAGGCGCTATCGTAACCGGTAAAGTAACTGCAGTTGACGCTAAAGGCGCAACCGTAGAACTGGCTGACGGCGTTGAAGGTTACCTGCGTGCTTCTGAAGCATCCCGTGACCGCGTTGAAGACGCTACCCTGGTTCTGAGCGTTGGCGACGAAGTTGAAGCTAAATTCACCGGCGTTGATCGTAAAAACCGTGCAATCAGCCTGTCTGTTCGTGCGAAAGACGAAGCTGACGAGAAAGATGCAATCGCAACTGTTAACAAACAGGAAGATGCAAACTTCTCCAACAACGCAATGGCTGAAGCTTTCAAAGCAGCTAAAGGCGAGTAA"/>
                    <sequence taxon="EcCa569a_O26_nonSTEC" totalcount="4" value="ATGACTGAATCTTTTGCTCAACTCTTTGAAGAGTCCTTAAAAGAAATCGAAACCCGCCCGGGTTCTATCGTTCGTGGCGTTGTTGTTGCTATCGACAAAGACGTAGTACTGGTTGACGCTGGTCTGAAATCTGAGTCCGCCATCCCGGCTGAGCAGTTCAAAAACGCCCAGGGCGAGCTGGAAATCCAGGTAGGTGATGAAGTTGACGTTGCTCTGGACGCAGTAGAAGACGGCTTCGGTGAAACTCTGCTGTCCCGTGAGAAAGCTAAACGTCACGAAGCCTGGATCACGCTGGAAAAAGCTTACGAAGATGCTGAAACTGTTACCGGTGTTATCAACGGCAAAGTTAAGGGCGGCTTCACTGTTGAGCTGAACGGTATTCGTGCGTTCCTGCCAGGTTCTCTGGTAGACGTTCGTCCGGTGCGTGACACTCTGCACCTGGAAGGCAAAGAGCTTGAATTTAAAGTAATCAAGCTGGATCAGAAGCGCAACAACGTTGTTGTTTCTCGTCGTGCCGTTATCGAATCCGAAAACAGCGCAGAGCGCGATCAGCTGCTGGAAAACCTGCAGGAAGGCATGGAAGTTAAAGGTATCGTTAAGAACCTCACTGACTACGGTGCATTCGTTGATCTGGGCGGCGTTGACGGCCTGCTGCACATCACTGACATGGCCTGGAAACGCGTTAAGCATCCGAGCGAAATCGTCAACGTGGGCGACGAAATCACTGTTAAAGTGCTGAAGTTCGACCGCGAACGTACCCGTGTATCCCTGGGCCTGAAACAGTTGGGCGAAGATCCGTGGGTAGCTATCGCTAAACGTTATCCGGAAGGTACCAAACTGACTGGTCGCGTGACCAACCTGACCGACTACGGCTGCTTCGTTGAAATCGAAGAAGGCGTTGAAGGCCTGGTACACGTTTCCGAAATGGATTGGACCAACAAAAACATCCACCCGTCCAAAGTTGTTAACGTTGGCGATGTAGTGGAAGTTATGGTTCTGGATATCGACGAAGAACGTCGTCGTATCTCCCTGGGTCTGAAACAGTGCAAAGCTAACCCGTGGCAGCAGTTCGCGGAAACCCACAACAAGGGCGACCGTGTTGAAGGTAAAATCAAGTCTATCACTGACTTCGGTATCTTCATCGGCCTGGACGGCGGCATCGACGGCCTGGTTCACCTGTCTGACATCTCCTGGAACGTTGCAGGCGAAGAAGCAGTTCGTGAATACAAAAAAGGCGACGAAATCGCTGCAGTTGTTCTGCAGGTTGACGCAGAACGTGAACGTATCTCCCTGGGCGTTAAACAGCTCGCAGAAGATCCGTTCAACAACTGGGTTGCTCTGAACAAGAAAGGCGCTATCGTAACCGGTAAAGTAACTGCAGTTGACGCTAAAGGCGCAACCGTAGAACTGGCTGACGGCGTTGAAGGTTACCTGCGTGCTTCTGAAGCATCCCGTGACCGCGTTGAAGACGCTACCCTGGTTCTGAGCGTTGGCGACGAAGTTGAAGCTAAATTCACCGGCGTTGATCGTAAAAACCGCGCAATCAGCCTGTCTGTTCGTGCGAAAGACGAAGCTGACGAGAAAGATGCAATCGCAACTGTTAACAAACAGGAAGATGCAAACTTCTCCAACAACGCAATGGCTGAAGCTTTCAAAGCAGCTAAAGGCGAGTAA"/>
                </data>
<data
id="filtered_Tessy01_rpsB_aligned"
name="alignment">
                    <sequence taxon="EcCa24a_O157_nonSTEC" totalcount="4" value="ATGGCAACTGTTTCCATGCGCGACATGCTCAAGGCTGGTGTTCACTTCGGTCACCAGACCCGTTACTGGAACCCGAAAATGAAGCCGTTCATCTTCGGTGCGCGTAACAAAGTTCACATCATCAACCTTGAGAAAACTGTACCGATGTTCAACGAAGCTCTGGCTGAACTGAACAAGATTGCTTCTCGCAAAGGTAAAATCCTTTTCGTTGGTACTAAACGCGCTGCAAGCGAAGCGGTGAAAGACGCTGCTCTGAGCTGCGACCAGTTCTTCGTGAACCATCGCTGGCTGGGCGGTATGCTGACTAACTGGAAAACCGTTCGTCAGTCCATCAAACGTCTGAAAGACCTGGAAACTCAGTCTCAGGACGGTACTTTCGACAAGCTGACCAAGAAAGAAGCGCTGATGCGCACTCGTGAGCTGGAGAAACTGGAAAACAGCCTGGGCGGTATCAAAGACATGGGCGGTCTGCCGGACGCTCTGTTTGTAATCGATGCTGACCACGAACACATTGCTATCAAAGAAGCAAACAACCTGGGTATTCCGGTATTTGCTATCGTTGATACCAACTCTGATCCGGACGGTGTTGACTTCGTTATCCCGGGTAACGACGACGCAATCCGTGCTGTGACCCTGTACCTGGGCGCTGTTGCTGCAACCGTACGTGAAGGCCGTTCTCAGGATCTGGCTTCCCAGGCGGAAGAAAGCTTCGTAGAAGCTGAGTAA"/>
                    <sequence taxon="EcCa5a_O26_nonSTEC" totalcount="4" value="ATGGCAACTGTTTCCATGCGCGACATGCTCAAGGCTGGTGTTCACTTCGGTCACCAGACCCGTTACTGGAACCCGAAAATGAAGCCGTTCATCTTCGGTGCGCGTAACAAAGTTCACATCATCAACCTTGAGAAAACTGTACCGATGTTCAACGAAGCTCTGGCTGAACTGAACAAGATTGCTTCTCGCAAAGGTAAAATCCTTTTCGTTGGTACTAAACGCGCTGCAAGCGAAGCGGTGAAAGACGCTGCTCTGAGCTGCGACCAGTTCTTCGTGAACCATCGCTGGCTGGGCGGTATGCTGACTAACTGGAAAACCGTTCGTCAGTCCATCAAACGTCTGAAAGACCTGGAAACTCAGTCTCAGGACGGTACTTTCGAAAAGCTGACCAAGAAAGAAGCGCTGATGCGCACTCGTGAGCTGGAGAAACTGGAAAACAGCCTGGGCGGTATCAAAGACATGGGCGGTCTGCCGGACGCTCTGTTTGTAATCGATGCTGACCACGAACACATTGCTATCAAAGAAGCAAACAACCTGGGTATTCCGGTATTTGCTATCGTTGATACCAACTCTGATCCGGACGGTGTTGACTTCGTTATCCCGGGTAACGACGACGCAATCCGTGCTGTGACCCTGTACCTGGGCGCTGTTGCTGCAACCGTACGTGAAGGCCGTTCTCAGGATCTGGCTTCCCAGGCGGAAGAAAGCTTCGTAGAAGCTGAGTAA"/>
                    <sequence taxon="EcCa8a_O26_nonSTEC" totalcount="4" value="ATGGCAACTGTTTCCATGCGCGACATGCTCAAGGCTGGTGTTCACTTCGGTCACCAGACCCGTTACTGGAACCCGAAAATGAAGCCGTTCATCTTCGGTGCGCGTAACAAAGTTCACATCATCAACCTTGAGAAAACTGTACCGATGTTCAACGAAGCTCTGGCTGAACTGAACAAGATTGCTTCTCGCAAAGGTAAAATCCTTTTCGTTGGTACTAAACGCGCTGCAAGCGAAGCGGTGAAAGACGCTGCTCTGAGCTGCGACCAGTTCTTCGTGAACCATCGCTGGCTGGGCGGTATGCTGACTAACTGGAAAACCGTTCGTCAGTCCATCAAACGTCTGAAAGACCTGGAAACTCAGTCTCAGGACGGTACTTTCGAAAAGCTGACCAAGAAAGAAGCGCTGATGCGCACTCGTGAGCTGGAGAAACTGGAAAACAGCCTGGGCGGTATCAAAGACATGGGCGGTCTGCCGGACGCTCTGTTTGTAATCGATGCTGACCACGAACACATTGCTATCAAAGAAGCAAACAACCTGGGTATTCCGGTATTTGCTATCGTTGATACCAACTCTGATCCGGACGGTGTTGACTTCGTTATCCCGGGTAACGACGACGCAATCCGTGCTGTGACCCTGTACCTGGGCGCTGTTGCTGCAACCGTACGTGAAGGCCGTTCTCAGGATCTGGCTTCCCAGGCGGAAGAAAGCTTCGTAGAAGCTGAGTAA"/>
                    <sequence taxon="EcCa461b_O157_STEC" totalcount="4" value="ATGGCAACTGTTTCCATGCGCGACATGCTCAAGGCTGGTGTTCACTTCGGTCACCAGACCCGTTACTGGAACCCGAAAATGAAGCCGTTCATCTTCGGTGCGCGTAACAAAGTTCACATCATCAACCTTGAGAAAACTGTACCGATGTTCAACGAAGCTCTGGCTGAACTGAACAAGATTGCTTCTCGCAAAGGTAAAATCCTTTTCGTTGGTACTAAACGCGCTGCAAGCGAAGCGGTGAAAGACGCTGCTCTGAGCTGCGACCAGTTCTTCGTGAACCATCGCTGGCTGGGCGGTATGCTGACTAACTGGAAAACCGTTCGTCAGTCCATCAAACGTCTGAAAGACCTGGAAACTCAGTCTCAGGACGGTACTTTCGACAAGCTGACCAAGAAAGAAGCGCTGATGCGCACTCGTGAGCTGGAGAAACTGGAAAACAGCCTGGGCGGTATCAAAGACATGGGCGGTCTGCCGGACGCTCTGTTTGTAATCGATGCTGACCACGAACACATTGCTATCAAAGAAGCAAACAACCTGGGTATTCCGGTATTTGCTATCGTTGATACCAACTCTGATCCGGACGGTGTTGACTTCGTTATCCCGGGTAACGACGACGCAATCCGTGCTGTGACCCTGTACCTGGGCGCTGTTGCTGCAACCGTACGTGAAGGCCGTTCTCAGGATCTGGCTTCCCAGGCGGAAGAAAGCTTCGTAGAAGCTGAGTAA"/>
                    <sequence taxon="EcHu44a_O157_STEC" totalcount="4" value="ATGGCAACTGTTTCCATGCGCGACATGCTCAAGGCTGGTGTTCACTTCGGTCACCAGACCCGTTACTGGAACCCGAAAATGAAGCCGTTCATCTTCGGTGCGCGTAACAAAGTTCACATCATCAACCTTGAGAAAACTGTACCGATGTTCAACGAAGCTCTGGCTGAACTGAACAAGATTGCTTCTCGCAAAGGTAAAATCCTTTTCGTTGGTACTAAACGCGCTGCAAGCGAAGCGGTGAAAGACGCTGCTCTGAGCTGCGACCAGTTCTTCGTGAACCATCGCTGGCTGGGCGGTATGCTGACTAACTGGAAAACCGTTCGTCAGTCCATCAAACGTCTGAAAGACCTGGAAACTCAGTCTCAGGACGGTACTTTCGACAAGCTGACCAAGAAAGAAGCGCTGATGCGCACTCGTGAGCTGGAGAAACTGGAAAACAGCCTGGGCGGTATCAAAGACATGGGCGGTCTGCCGGACGCTCTGTTTGTAATCGATGCTGACCACGAACACATTGCTATCAAAGAAGCAAACAACCTGGGTATTCCGGTATTTGCTATCGTTGATACCAACTCTGATCCGGACGGTGTTGACTTCGTTATCCCGGGTAACGACGACGCAATCCGTGCTGTGACCCTGTACCTGGGCGCTGTTGCTGCAACCGTACGTGAAGGCCGTTCTCAGGATCTGGCTTCCCAGGCGGAAGAAAGCTTCGTAGAAGCTGAGTAA"/>
                    <sequence taxon="EcHu56a_O157_STEC" totalcount="4" value="ATGGCAACTGTTTCCATGCGCGACATGCTCAAGGCTGGTGTTCACTTCGGTCACCAGACCCGTTACTGGAACCCGAAAATGAAGCCGTTCATCTTCGGTGCGCGTAACAAAGTTCACATCATCAACCTTGAGAAAACTGTACCGATGTTCAACGAAGCTCTGGCTGAACTGAACAAGATTGCTTCTCGCAAAGGTAAAATCCTTTTCGTTGGTACTAAACGCGCTGCAAGCGAAGCGGTGAAAGACGCTGCTCTGAGCTGCGACCAGTTCTTCGTGAACCATCGCTGGCTGGGCGGTATGCTGACTAACTGGAAAACCGTTCGTCAGTCCATCAAACGTCTGAAAGACCTGGAAACTCAGTCTCAGGACGGTACTTTCGACAAGCTGACCAAGAAAGAAGCGCTGATGCGCACTCGTGAGCTGGAGAAACTGGAAAACAGCCTGGGCGGTATCAAAGACATGGGCGGTCTGCCGGACGCTCTGTTTGTAATCGATGCTGACCACGAACACATTGCTATCAAAGAAGCAAACAACCTGGGTATTCCGGTATTTGCTATCGTTGATACCAACTCTGATCCGGACGGTGTTGACTTCGTTATCCCGGGTAACGACGACGCAATCCGTGCTGTGACCCTGTACCTGGGCGCTGTTGCTGCAACCGTACGTGAAGGCCGTTCTCAGGATCTGGCTTCCCAGGCGGAAGAAAGCTTCGTAGAAGCTGAGTAA"/>
                    <sequence taxon="EcHu68a_O157_STEC" totalcount="4" value="ATGGCAACTGTTTCCATGCGCGACATGCTCAAGGCTGGTGTTCACTTCGGTCACCAGACCCGTTACTGGAACCCGAAAATGAAGCCGTTCATCTTCGGTGCGCGTAACAAAGTTCACATCATCAACCTTGAGAAAACTGTACCGATGTTCAACGAAGCTCTGGCTGAACTGAACAAGATTGCTTCTCGCAAAGGTAAAATCCTTTTCGTTGGTACTAAACGCGCTGCAAGCGAAGCGGTGAAAGACGCTGCTCTGAGCTGCGACCAGTTCTTCGTGAACCATCGCTGGCTGGGCGGTATGCTGACTAACTGGAAAACCGTTCGTCAGTCCATCAAACGTCTGAAAGACCTGGAAACTCAGTCTCAGGACGGTACTTTCGACAAGCTGACCAAGAAAGAAGCGCTGATGCGCACTCGTGAGCTGGAGAAACTGGAAAACAGCCTGGGCGGTATCAAAGACATGGGCGGTCTGCCGGACGCTCTGTTTGTAATCGATGCTGACCACGAACACATTGCTATCAAAGAAGCAAACAACCTGGGTATTCCGGTATTTGCTATCGTTGATACCAACTCTGATCCGGACGGTGTTGACTTCGTTATCCCGGGTAACGACGACGCAATCCGTGCTGTGACCCTGTACCTGGGCGCTGTTGCTGCAACCGTACGTGAAGGCCGTTCTCAGGATCTGGCTTCCCAGGCGGAAGAAAGCTTCGTAGAAGCTGAGTAA"/>
                    <sequence taxon="EcHu76a_O157_STEC" totalcount="4" value="ATGGCAACTGTTTCCATGCGCGACATGCTCAAGGCTGGTGTTCACTTCGGTCACCAGACCCGTTACTGGAACCCGAAAATGAAGCCGTTCATCTTCGGTGCGCGTAACAAAGTTCACATCATCAACCTTGAGAAAACTGTACCGATGTTCAACGAAGCTCTGGCTGAACTGAACAAGATTGCTTCTCGCAAAGGTAAAATCCTTTTCGTTGGTACTAAACGCGCTGCAAGCGAAGCGGTGAAAGACGCTGCTCTGAGCTGCGACCAGTTCTTCGTGAACCATCGCTGGCTGGGCGGTATGCTGACTAACTGGAAAACCGTTCGTCAGTCCATCAAACGTCTGAAAGACCTGGAAACTCAGTCTCAGGACGGTACTTTCGACAAGCTGACCAAGAAAGAAGCGCTGATGCGCACTCGTGAGCTGGAGAAACTGGAAAACAGCCTGGGCGGTATCAAAGACATGGGCGGTCTGCCGGACGCTCTGTTTGTAATCGATGCTGACCACGAACACATTGCTATCAAAGAAGCAAACAACCTGGGTATTCCGGTATTTGCTATCGTTGATACCAACTCTGATCCGGACGGTGTTGACTTCGTTATCCCGGGTAACGACGACGCAATCCGTGCTGTGACCCTGTACCTGGGCGCTGTTGCTGCAACCGTACGTGAAGGCCGTTCTCAGGATCTGGCTTCCCAGGCGGAAGAAAGCTTCGTAGAAGCTGAGTAA"/>
                    <sequence taxon="EcHu93a_O157_STEC" totalcount="4" value="ATGGCAACTGTTTCCATGCGCGACATGCTCAAGGCTGGTGTTCACTTCGGTCACCAGACCCGTTACTGGAACCCGAAAATGAAGCCGTTCATCTTCGGTGCGCGTAACAAAGTTCACATCATCAACCTTGAGAAAACTGTACCGATGTTCAACGAAGCTCTGGCTGAACTGAACAAGATTGCTTCTCGCAAAGGTAAAATCCTTTTCGTTGGTACTAAACGCGCTGCAAGCGAAGCGGTGAAAGACGCTGCTCTGAGCTGCGACCAGTTCTTCGTGAACCATCGCTGGCTGGGCGGTATGCTGACTAACTGGAAAACCGTTCGTCAGTCCATCAAACGTCTGAAAGACCTGGAAACTCAGTCTCAGGACGGTACTTTCGACAAGCTGACCAAGAAAGAAGCGCTGATGCGCACTCGTGAGCTGGAGAAACTGGAAAACAGCCTGGGCGGTATCAAAGACATGGGCGGTCTGCCGGACGCTCTGTTTGTAATCGATGCTGACCACGAACACATTGCTATCAAAGAAGCAAACAACCTGGGTATTCCGGTATTTGCTATCGTTGATACCAACTCTGATCCGGACGGTGTTGACTTCGTTATCCCGGGTAACGACGACGCAATCCGTGCTGTGACCCTGTACCTGGGCGCTGTTGCTGCAACCGTACGTGAAGGCCGTTCTCAGGATCTGGCTTCCCAGGCGGAAGAAAGCTTCGTAGAAGCTGAGTAA"/>
                    <sequence taxon="EcHu114a_O157_STEC" totalcount="4" value="ATGGCAACTGTTTCCATGCGCGACATGCTCAAGGCTGGTGTTCACTTCGGTCACCAGACCCGTTACTGGAACCCGAAAATGAAGCCGTTCATCTTCGGTGCGCGTAACAAAGTTCACATCATCAACCTTGAGAAAACTGTACCGATGTTCAACGAAGCTCTGGCTGAACTGAACAAGATTGCTTCTCGCAAAGGTAAAATCCTTTTCGTTGGTACTAAACGCGCTGCAAGCGAAGCGGTGAAAGACGCTGCTCTGAGCTGCGACCAGTTCTTCGTGAACCATCGCTGGCTGGGCGGTATGCTGACTAACTGGAAAACCGTTCGTCAGTCCATCAAACGTCTGAAAGACCTGGAAACTCAGTCTCAGGACGGTACTTTCGACAAGCTGACCAAGAAAGAAGCGCTGATGCGCACTCGTGAGCTGGAGAAACTGGAAAACAGCCTGGGCGGTATCAAAGACATGGGCGGTCTGCCGGACGCTCTGTTTGTAATCGATGCTGACCACGAACACATTGCTATCAAAGAAGCAAACAACCTGGGTATTCCGGTATTTGCTATCGTTGATACCAACTCTGATCCGGACGGTGTTGACTTCGTTATCCCGGGTAACGACGACGCAATCCGTGCTGTGACCCTGTACCTGGGCGCTGTTGCTGCAACCGTACGTGAAGGCCGTTCTCAGGATCTGGCTTCCCAGGCGGAAGAAAGCTTCGTAGAAGCTGAGTAA"/>
                    <sequence taxon="EcCa513a_O26_STEC" totalcount="4" value="ATGGCAACTGTTTCCATGCGCGACATGCTCAAGGCTGGTGTTCACTTCGGTCACCAGACCCGTTACTGGAACCCGAAAATGAAGCCGTTCATCTTCGGTGCGCGTAACAAAGTTCACATCATCAACCTTGAGAAAACTGTACCGATGTTCAACGAAGCTCTGGCTGAACTGAACAAGATTGCTTCTCGCAAAGGTAAAATCCTTTTCGTTGGTACTAAACGCGCTGCAAGCGAAGCGGTGAAAGACGCTGCTCTGAGCTGCGACCAGTTCTTCGTGAACCATCGCTGGCTGGGCGGTATGCTGACTAACTGGAAAACCGTTCGTCAGTCCATCAAACGTCTGAAAGACCTGGAAACTCAGTCTCAGGACGGTACTTTCGAAAAGCTGACCAAGAAAGAAGCGCTGATGCGCACTCGTGAGCTGGAGAAACTGGAAAACAGCCTGGGCGGTATCAAAGACATGGGCGGTCTGCCGGACGCTCTGTTTGTAATCGATGCTGACCACGAACACATTGCTATCAAAGAAGCAAACAACCTGGGTATTCCGGTATTTGCTATCGTTGATACCAACTCTGATCCGGACGGTGTTGACTTCGTTATCCCGGGTAACGACGACGCAATCCGTGCTGTGACCCTGTACCTGGGCGCTGTTGCTGCAACCGTACGTGAAGGCCGTTCTCAGGATCTGGCTTCCCAGGCGGAAGAAAGCTTCGTAGAAGCTGAGTAA"/>
                    <sequence taxon="EcCa514a_O26_nonSTEC" totalcount="4" value="ATGGCAACTGTTTCCATGCGCGACATGCTCAAGGCTGGTGTTCACTTCGGTCACCAGACCCGTTACTGGAACCCGAAAATGAAGCCGTTCATCTTCGGTGCGCGTAACAAAGTTCACATCATCAACCTTGAGAAAACTGTACCGATGTTCAACGAAGCTCTGGCTGAACTGAACAAGATTGCTTCTCGCAAAGGTAAAATCCTTTTCGTTGGTACTAAACGCGCTGCAAGCGAAGCGGTGAAAGACGCTGCTCTGAGCTGCGACCAGTTCTTCGTGAACCATCGCTGGCTGGGCGGTATGCTGACTAACTGGAAAACCGTTCGTCAGTCCATCAAACGTCTGAAAGACCTGGAAACTCAGTCTCAGGACGGTACTTTCGAAAAGCTGACCAAGAAAGAAGCGCTGATGCGCACTCGTGAGCTGGAGAAACTGGAAAACAGCCTGGGCGGTATCAAAGACATGGGCGGTCTGCCGGACGCTCTGTTTGTAATCGATGCTGACCACGAACACATTGCTATCAAAGAAGCAAACAACCTGGGTATTCCGGTATTTGCTATCGTTGATACCAACTCTGATCCGGACGGTGTTGACTTCGTTATCCCGGGTAACGACGACGCAATCCGTGCTGTGACCCTGTACCTGGGCGCTGTTGCTGCAACCGTACGTGAAGGCCGTTCTCAGGATCTGGCTTCCCAGGCGGAAGAAAGCTTCGTAGAAGCTGAGTAA"/>
                    <sequence taxon="EcCa26a_O157_nonSTEC" totalcount="4" value="ATGGCAACTGTTTCCATGCGCGACATGCTCAAGGCTGGTGTTCACTTCGGTCACCAGACCCGTTACTGGAACCCGAAAATGAAGCCGTTCATCTTCGGTGCGCGTAACAAAGTTCACATCATCAACCTTGAGAAAACTGTACCGATGTTCAACGAAGCTCTGGCTGAACTGAACAAGATTGCTTCTCGCAAAGGTAAAATCCTTTTCGTTGGTACTAAACGCGCTGCAAGCGAAGCGGTGAAAGACGCTGCTCTGAGCTGCGACCAGTTCTTCGTGAACCATCGCTGGCTGGGCGGTATGCTGACTAACTGGAAAACCGTTCGTCAGTCCATCAAACGTCTGAAAGACCTGGAAACTCAGTCTCAGGACGGTACTTTCGACAAGCTGACCAAGAAAGAAGCGCTGATGCGCACTCGTGAGCTGGAGAAACTGGAAAACAGCCTGGGCGGTATCAAAGACATGGGCGGTCTGCCGGACGCTCTGTTTGTAATCGATGCTGACCACGAACACATTGCTATCAAAGAAGCAAACAACCTGGGTATTCCGGTATTTGCTATCGTTGATACCAACTCTGATCCGGACGGTGTTGACTTCGTTATCCCGGGTAACGACGACGCAATCCGTGCTGTGACCCTGTACCTGGGCGCTGTTGCTGCAACCGTACGTGAAGGCCGTTCTCAGGATCTGGCTTCCCAGGCGGAAGAAAGCTTCGTAGAAGCTGAGTAA"/>
                    <sequence taxon="EcCa491a_O157_STEC" totalcount="4" value="ATGGCAACTGTTTCCATGCGCGACATGCTCAAGGCTGGTGTTCACTTCGGTCACCAGACCCGTTACTGGAACCCGAAAATGAAGCCGTTCATCTTCGGTGCGCGTAACAAAGTTCACATCATCAACCTTGAGAAAACTGTACCGATGTTCAACGAAGCTCTGGCTGAACTGAACAAGATTGCTTCTCGCAAAGGTAAAATCCTTTTCGTTGGTACTAAACGCGCTGCAAGCGAAGCGGTGAAAGACGCTGCTCTGAGCTGCGACCAGTTCTTCGTGAACCATCGCTGGCTGGGCGGTATGCTGACTAACTGGAAAACCGTTCGTCAGTCCATCAAACGTCTGAAAGACCTGGAAACTCAGTCTCAGGACGGTACTTTCGACAAGCTGACCAAGAAAGAAGCGCTGATGCGCACTCGTGAGCTGGAGAAACTGGAAAACAGCCTGGGCGGTATCAAAGACATGGGCGGTCTGCCGGACGCTCTGTTTGTAATCGATGCTGACCACGAACACATTGCTATCAAAGAAGCAAACAACCTGGGTATTCCGGTATTTGCTATCGTTGATACCAACTCTGATCCGGACGGTGTTGACTTCGTTATCCCGGGTAACGACGACGCAATCCGTGCTGTGACCCTGTACCTGGGCGCTGTTGCTGCAACCGTACGTGAAGGCCGTTCTCAGGATCTGGCTTCCCAGGCGGAAGAAAGCTTCGTAGAAGCTGAGTAA"/>
                    <sequence taxon="EcCa1a_O26_STEC" totalcount="4" value="ATGGCAACTGTTTCCATGCGCGACATGCTCAAGGCTGGTGTTCACTTCGGTCACCAGACCCGTTACTGGAACCCGAAAATGAAGCCGTTCATCTTCGGTGCGCGTAACAAAGTTCACATCATCAACCTTGAGAAAACTGTACCGATGTTCAACGAAGCTCTGGCTGAACTGAACAAGATTGCTTCTCGCAAAGGTAAAATCCTTTTCGTTGGTACTAAACGCGCTGCAAGCGAAGCGGTGAAAGACGCTGCTCTGAGCTGCGACCAGTTCTTCGTGAACCATCGCTGGCTGGGCGGTATGCTGACTAACTGGAAAACCGTTCGTCAGTCCATCAAACGTCTGAAAGACCTGGAAACTCAGTCTCAGGACGGTACTTTCGAAAAGCTGACCAAGAAAGAAGCGCTGATGCGCACTCGTGAGCTGGAGAAACTGGAAAACAGCCTGGGCGGTATCAAAGACATGGGCGGTCTGCCGGACGCTCTGTTTGTAATCGATGCTGACCACGAACACATTGCTATCAAAGAAGCAAACAACCTGGGTATTCCGGTATTTGCTATCGTTGATACCAACTCTGATCCGGACGGTGTTGACTTCGTTATCCCGGGTAACGACGACGCAATCCGTGCTGTGACCCTGTACCTGGGCGCTGTTGCTGCAACCGTACGTGAAGGCCGTTCTCAGGATCTGGCTTCCCAGGCGGAAGAAAGCTTCGTAGAAGCTGAGTAA"/>
                    <sequence taxon="EcCa452a_O157_STEC" totalcount="4" value="ATGGCAACTGTTTCCATGCGCGACATGCTCAAGGCTGGTGTTCACTTCGGTCACCAGACCCGTTACTGGAACCCGAAAATGAAGCCGTTCATCTTCGGTGCGCGTAACAAAGTTCACATCATCAACCTTGAGAAAACTGTACCGATGTTCAACGAAGCTCTGGCTGAACTGAACAAGATTGCTTCTCGCAAAGGTAAAATCCTTTTCGTTGGTACTAAACGCGCTGCAAGCGAAGCGGTGAAAGACGCTGCTCTGAGCTGCGACCAGTTCTTCGTGAACCATCGCTGGCTGGGCGGTATGCTGACTAACTGGAAAACCGTTCGTCAGTCCATCAAACGTCTGAAAGACCTGGAAACTCAGTCTCAGGACGGTACTTTCGACAAGCTGACCAAGAAAGAAGCGCTGATGCGCACTCGTGAGCTGGAGAAACTGGAAAACAGCCTGGGCGGTATCAAAGACATGGGCGGTCTGCCGGACGCTCTGTTTGTAATCGATGCTGACCACGAACACATTGCTATCAAAGAAGCAAACAACCTGGGTATTCCGGTATTTGCTATCGTTGATACCAACTCTGATCCGGACGGTGTTGACTTCGTTATCCCGGGTAACGACGACGCAATCCGTGCTGTGACCCTGTACCTGGGCGCTGTTGCTGCAACCGTACGTGAAGGCCGTTCTCAGGATCTGGCTTCCCAGGCGGAAGAAAGCTTCGTAGAAGCTGAGTAA"/>
                    <sequence taxon="EcCa635a_O157_STEC" totalcount="4" value="ATGGCAACTGTTTCCATGCGCGACATGCTCAAGGCTGGTGTTCACTTCGGTCACCAGACCCGTTACTGGAACCCGAAAATGAAGCCGTTCATCTTCGGTGCGCGTAACAAAGTTCACATCATCAACCTTGAGAAAACTGTACCGATGTTCAACGAAGCTCTGGCTGAACTGAACAAGATTGCTTCTCGCAAAGGTAAAATCCTTTTCGTTGGTACTAAACGCGCTGCAAGCGAAGCGGTGAAAGACGCTGCTCTGAGCTGCGACCAGTTCTTCGTGAACCATCGCTGGCTGGGCGGTATGCTGACTAACTGGAAAACCGTTCGTCAGTCCATCAAACGTCTGAAAGACCTGGAAACTCAGTCTCAGGACGGTACTTTCGACAAGCTGACCAAGAAAGAAGCGCTGATGCGCACTCGTGAGCTGGAGAAACTGGAAAACAGCCTGGGCGGTATCAAAGACATGGGCGGTCTGCCGGACGCTCTGTTTGTAATCGATGCTGACCACGAACACATTGCTATCAAAGAAGCAAACAACCTGGGTATTCCGGTATTTGCTATCGTTGATACCAACTCTGATCCGGACGGTGTTGACTTCGTTATCCCGGGTAACGACGACGCAATCCGTGCTGTGACCCTGTACCTGGGCGCTGTTGCTGCAACCGTACGTGAAGGCCGTTCTCAGGATCTGGCTTCCCAGGCGGAAGAAAGCTTCGTAGAAGCTGAGTAA"/>
                    <sequence taxon="EcCa583a_O157_nonSTEC" totalcount="4" value="ATGGCAACTGTTTCCATGCGCGACATGCTCAAGGCTGGTGTTCACTTCGGTCACCAGACCCGTTACTGGAACCCGAAAATGAAGCCGTTCATCTTCGGTGCGCGTAACAAAGTTCACATCATCAACCTTGAGAAAACTGTACCGATGTTCAACGAAGCTCTGGCTGAACTGAACAAGATTGCTTCTCGCAAAGGTAAAATCCTTTTCGTTGGTACTAAACGCGCTGCAAGCGAAGCGGTGAAAGACGCTGCTCTGAGCTGCGACCAGTTCTTCGTGAACCATCGCTGGCTGGGCGGTATGCTGACTAACTGGAAAACCGTTCGTCAGTCCATCAAACGTCTGAAAGACCTGGAAACTCAGTCTCAGGACGGTACTTTCGACAAGCTGACCAAGAAAGAAGCGCTGATGCGCACTCGTGAGCTGGAGAAACTGGAAAACAGCCTGGGCGGTATCAAAGACATGGGCGGTCTGCCGGACGCTCTGTTTGTAATCGATGCTGACCACGAACACATTGCTATCAAAGAAGCAAACAACCTGGGTATTCCGGTATTTGCTATCGTTGATACCAACTCTGATCCGGACGGTGTTGACTTCGTTATCCCGGGTAACGACGACGCAATCCGTGCTGTGACCCTGTACCTGGGCGCTGTTGCTGCAACCGTACGTGAAGGCCGTTCTCAGGATCTGGCTTCCCAGGCGGAAGAAAGCTTCGTAGAAGCTGAGTAA"/>
                    <sequence taxon="EcCa21a_O157_nonSTEC" totalcount="4" value="ATGGCAACTGTTTCCATGCGCGACATGCTCAAGGCTGGTGTTCACTTCGGTCACCAGACCCGTTACTGGAACCCGAAAATGAAGCCGTTCATCTTCGGTGCGCGTAACAAAGTTCACATCATCAACCTTGAGAAAACTGTACCGATGTTCAACGAAGCTCTGGCTGAACTGAACAAGATTGCTTCTCGCAAAGGTAAAATCCTTTTCGTTGGTACTAAACGCGCTGCAAGCGAAGCGGTGAAAGACGCTGCTCTGAGCTGCGACCAGTTCTTCGTGAACCATCGCTGGCTGGGCGGTATGCTGACTAACTGGAAAACCGTTCGTCAGTCCATCAAACGTCTGAAAGACCTGGAAACTCAGTCTCAGGACGGTACTTTCGAAAAGCTGACCAAGAAAGAAGCGCTGATGCGCACTCGTGAGCTGGAGAAACTGGAAAACAGCCTGGGCGGTATCAAAGACATGGGCGGTCTGCCGGACGCTCTGTTTGTAATCGATGCTGACCACGAACACATTGCTATCAAAGAAGCAAACAACCTGGGTATTCCGGTATTTGCTATCGTTGATACCAACTCTGATCCGGACGGTGTTGACTTCGTTATCCCGGGTAACGACGACGCAATCCGTGCTGTGACCCTGTACCTGGGCGCTGTTGCTGCAACTGTACGTGAAGGCCGTTCTCAGGATCTGGCTTCCCAGGCGGAAGAAAGCTTCGTAGAAGCTGAGTAA"/>
                    <sequence taxon="EcCa63b_O157_STEC" totalcount="4" value="ATGGCAACTGTTTCCATGCGCGACATGCTCAAGGCTGGTGTTCACTTCGGTCACCAGACCCGTTACTGGAACCCGAAAATGAAGCCGTTCATCTTCGGTGCGCGTAACAAAGTTCACATCATCAACCTTGAGAAAACTGTACCGATGTTCAACGAAGCTCTGGCTGAACTGAACAAGATTGCTTCTCGCAAAGGTAAAATCCTTTTCGTTGGTACTAAACGCGCTGCAAGCGAAGCGGTGAAAGACGCTGCTCTGAGCTGCGACCAGTTCTTCGTGAACCATCGCTGGCTGGGCGGTATGCTGACTAACTGGAAAACCGTTCGTCAGTCCATCAAACGTCTGAAAGACCTGGAAACTCAGTCTCAGGACGGTACTTTCGACAAGCTGACCAAGAAAGAAGCGCTGATGCGCACTCGTGAGCTGGAGAAACTGGAAAACAGCCTGGGCGGTATCAAAGACATGGGCGGTCTGCCGGACGCTCTGTTTGTAATCGATGCTGACCACGAACACATTGCTATCAAAGAAGCAAACAACCTGGGTATTCCGGTATTTGCTATCGTTGATACCAACTCTGATCCGGACGGTGTTGACTTCGTTATCCCGGGTAACGACGACGCAATCCGTGCTGTGACCCTGTACCTGGGCGCTGTTGCTGCAACCGTACGTGAAGGCCGTTCTCAGGATCTGGCTTCCCAGGCGGAAGAAAGCTTCGTAGAAGCTGAGTAA"/>
                    <sequence taxon="EcCa519a_O157_nonSTEC" totalcount="4" value="ATGGCAACTGTTTCCATGCGCGACATGCTCAAGGCTGGTGTTCACTTCGGTCACCAGACCCGTTACTGGAACCCGAAAATGAAGCCGTTCATCTTCGGTGCGCGTAACAAAGTTCACATCATCAACCTTGAGAAAACTGTACCGATGTTCAACGAAGCTCTGGCTGAACTGAACAAGATTGCTTCTCGCAAAGGTAAAATCCTTTTCGTTGGTACTAAACGCGCTGCAAGCGAAGCGGTGAAAGACGCTGCTCTGAGCTGCGACCAGTTCTTCGTGAACCATCGCTGGCTGGGCGGTATGCTGACTAACTGGAAAACCGTTCGTCAGTCCATCAAACGTCTGAAAGACCTGGAAACTCAGTCTCAGGACGGTACTTTCGACAAGCTGACCAAGAAAGAAGCGCTGATGCGCACTCGTGAGCTGGAGAAACTGGAAAACAGCCTGGGCGGTATCAAAGACATGGGCGGTCTGCCGGACGCTCTGTTTGTAATCGATGCTGACCACGAACACATTGCTATCAAAGAAGCAAACAACCTGGGTATTCCGGTATTTGCTATCGTTGATACCAACTCTGATCCGGACGGTGTTGACTTCGTTATCCCGGGTAACGACGACGCAATCCGTGCTGTGACCCTGTACCTGGGCGCTGTTGCTGCAACCGTACGTGAAGGCCGTTCTCAGGATCTGGCTTCCCAGGCGGAAGAAAGCTTCGTAGAAGCTGAGTAA"/>
                    <sequence taxon="EcCa32a_O157_STEC" totalcount="4" value="ATGGCAACTGTTTCCATGCGCGACATGCTCAAGGCTGGTGTTCACTTCGGTCACCAGACCCGTTACTGGAACCCGAAAATGAAGCCGTTCATCTTCGGTGCGCGTAACAAAGTTCACATCATCAACCTTGAGAAAACTGTACCGATGTTCAACGAAGCTCTGGCTGAACTGAACAAGATTGCTTCTCGCAAAGGTAAAATCCTTTTCGTTGGTACTAAACGCGCTGCAAGCGAAGCGGTGAAAGACGCTGCTCTGAGCTGCGACCAGTTCTTCGTGAACCATCGCTGGCTGGGCGGTATGCTGACTAACTGGAAAACCGTTCGTCAGTCCATCAAACGTCTGAAAGACCTGGAAACTCAGTCTCAGGACGGTACTTTCGACAAGCTGACCAAGAAAGAAGCGCTGATGCGCACTCGTGAGCTGGAGAAACTGGAAAACAGCCTGGGCGGTATCAAAGACATGGGCGGTCTGCCGGACGCTCTGTTTGTAATCGATGCTGACCACGAACACATTGCTATCAAAGAAGCAAACAACCTGGGTATTCCGGTATTTGCTATCGTTGATACCAACTCTGATCCGGACGGTGTTGACTTCGTTATCCCGGGTAACGACGACGCAATCCGTGCTGTGACCCTGTACCTGGGCGCTGTTGCTGCAACCGTACGTGAAGGCCGTTCTCAGGATCTGGCTTCCCAGGCGGAAGAAAGCTTCGTAGAAGCTGAGTAA"/>
                    <sequence taxon="EcCa569a_O26_nonSTEC" totalcount="4" value="ATGGCAACTGTTTCCATGCGCGACATGCTCAAGGCTGGTGTTCACTTCGGTCACCAGACCCGTTACTGGAACCCGAAAATGAAGCCGTTCATCTTCGGTGCGCGTAACAAAGTTCACATCATCAACCTTGAGAAAACTGTACCGATGTTCAACGAAGCTCTGGCTGAACTGAACAAGATTGCTTCTCGCAAAGGTAAAATCCTTTTCGTTGGTACTAAACGCGCTGCAAGCGAAGCGGTGAAAGACGCTGCTCTGAGCTGCGACCAGTTCTTCGTGAACCATCGCTGGCTGGGCGGTATGCTGACTAACTGGAAAACCGTTCGTCAGTCCATCAAACGTCTGAAAGACCTGGAAACTCAGTCTCAGGACGGTACTTTCGAAAAGCTGACCAAGAAAGAAGCGCTGATGCGCACTCGTGAGCTGGAGAAACTGGAAAACAGCCTGGGCGGTATCAAAGACATGGGCGGTCTGCCGGACGCTCTGTTTGTAATCGATGCTGACCACGAACACATTGCTATCAAAGAAGCAAACAACCTGGGTATTCCGGTATTTGCTATCGTTGATACCAACTCTGATCCGGACGGTGTTGACTTCGTTATCCCGGGTAACGACGACGCAATCCGTGCTGTGACCCTGTACCTGGGCGCTGTTGCTGCAACCGTACGTGAAGGCCGTTCTCAGGATCTGGCTTCCCAGGCGGAAGAAAGCTTCGTAGAAGCTGAGTAA"/>
                </data>
<data
id="filtered_Tessy01_rpsC_aligned"
name="alignment">
                    <sequence taxon="EcCa24a_O157_nonSTEC" totalcount="4" value="ATGGGTCAGAAAGTACATCCTAATGGTATTCGCCTGGGTATTGTAAAACCATGGAACTCTACCTGGTTTGCGAACACCAAAGAATTCGCTGACAACCTGGACAGCGATTTTAAAGTACGTCAGTACCTGACTAAGGAACTGGCTAAAGCGTCCGTATCTCGTATCGTTATCGAGCGTCCGGCTAAGAGCATCCGTGTAACCATTCACACTGCTCGCCCGGGTATCGTTATCGGTAAAAAAGGTGAAGACGTAGAAAAACTGCGTAAGGTCGTAGCGGACATCGCTGGCGTTCCTGCACAGATCAACATCGCCGAAGTTCGTAAGCCTGAACTGGACGCAAAACTGGTTGCTGACAGCATCACTTCTCAGCTGGAACGTCGCGTTATGTTCCGTCGTGCTATGAAGCGTGCTGTACAGAACGCAATGCGTCTGGGCGCTAAAGGTATTAAAGTTGAAGTTAGCGGCCGTCTGGGCGGCGCGGAAATCGCACGTACCGAATGGTACCGCGAAGGTCGCGTACCGCTGCACACTCTGCGTGCTGACATCGACTACAACACCTCTGAAGCGCACACCACTTACGGTGTAATCGGCGTTAAAGTGTGGATCTTCAAAGGCGAGATCCTGGGTGGTATGGCTGCTGTTGAACAACCGGAAAAACCGGCTGCTCAGCCTAAAAAGCAGCAGCGTAAAGGCCGTAAATAA"/>
                    <sequence taxon="EcCa5a_O26_nonSTEC" totalcount="4" value="ATGGGTCAGAAAGTACATCCTAATGGTATTCGCCTGGGTATTGTAAAACCATGGAACTCTACCTGGTTTGCGAACACCAAAGAATTCGCTGACAACCTGGACAGCGATTTTAAAGTACGTCAGTACCTGACTAAGGAACTGGCTAAAGCGTCCGTATCTCGTATCGTTATCGAGCGTCCGGCTAAGAGCATCCGTGTAACCATTCACACTGCTCGCCCGGGTATCGTTATCGGTAAAAAAGGTGAAGACGTAGAAAAACTGCGTAAGGTCGTAGCGGACATCGCTGGCGTTCCTGCACAGATCAACATCGCCGAAGTTCGTAAGCCTGAACTGGACGCAAAACTGGTTGCTGACAGCATCACTTCTCAGCTGGAACGTCGCGTTATGTTCCGTCGTGCTATGAAGCGTGCTGTACAGAACGCAATGCGTCTGGGCGCTAAAGGTATTAAAGTTGAAGTTAGCGGCCGTCTGGGCGGCGCGGAAATCGCACGTACCGAATGGTACCGCGAAGGTCGCGTACCGCTGCACACTCTGCGTGCTGACATCGACTACAACACCTCTGAAGCGCACACCACTTACGGTGTAATCGGCGTTAAAGTGTGGATCTTCAAAGGCGAGATCCTGGGTGGTATGGCTGCTGTTGAACAACCGGAAAAACCGGCTGCTCAGCCTAAAAAGCAGCAGCGTAAAGGCCGTAAATAA"/>
                    <sequence taxon="EcCa8a_O26_nonSTEC" totalcount="4" value="ATGGGTCAGAAAGTACATCCTAATGGTATTCGCCTGGGTATTGTAAAACCATGGAACTCTACCTGGTTTGCGAACACCAAAGAATTCGCTGACAACCTGGACAGCGATTTTAAAGTACGTCAGTACCTGACTAAGGAACTGGCTAAAGCGTCCGTATCTCGTATCGTTATCGAGCGTCCGGCTAAGAGCATCCGTGTAACCATTCACACTGCTCGCCCGGGTATCGTTATCGGTAAAAAAGGTGAAGACGTAGAAAAACTGCGTAAGGTCGTAGCGGACATCGCTGGCGTTCCTGCACAGATCAACATCGCCGAAGTTCGTAAGCCTGAACTGGACGCAAAACTGGTTGCTGACAGCATCACTTCTCAGCTGGAACGTCGCGTTATGTTCCGTCGTGCTATGAAGCGTGCTGTACAGAACGCAATGCGTCTGGGCGCTAAAGGTATTAAAGTTGAAGTTAGCGGCCGTCTGGGCGGCGCGGAAATCGCACGTACCGAATGGTACCGCGAAGGTCGCGTACCGCTGCACACTCTGCGTGCTGACATCGACTACAACACCTCTGAAGCGCACACCACTTACGGTGTAATCGGCGTTAAAGTGTGGATCTTCAAAGGCGAGATCCTGGGTGGTATGGCTGCTGTTGAACAACCGGAAAAACCGGCTGCTCAGCCTAAAAAGCAGCAGCGTAAAGGCCGTAAATAA"/>
                    <sequence taxon="EcCa461b_O157_STEC" totalcount="4" value="ATGGGTCAGAAAGTACATCCTAATGGTATTCGCCTGGGTATTGTAAAACCATGGAACTCTACCTGGTTTGCGAACACCAAAGAATTCGCTGACAACCTGGACAGCGATTTTAAAGTACGTCAGTACCTGACTAAGGAACTGGCTAAAGCGTCCGTATCTCGTATCGTTATCGAGCGTCCGGCTAAGAGCATCCGTGTAACCATTCACACTGCTCGCCCGGGTATCGTTATCGGTAAAAAAGGTGAAGACGTAGAAAAACTGCGTAAGGTCGTAGCGGACATCGCTGGCGTTCCTGCACAGATCAACATCGCCGAAGTTCGTAAGCCTGAACTGGACGCAAAACTGGTTGCTGACAGCATCACTTCTCAGCTGGAACGTCGCGTTATGTTCCGTCGTGCTATGAAGCGTGCTGTACAGAACGCAATGCGTCTGGGCGCTAAAGGTATTAAAGTTGAAGTTAGCGGCCGTCTGGGCGGCGCGGAAATCGCACGTACCGAATGGTACCGCGAAGGTCGCGTACCGCTGCACACTCTGCGTGCTGACATCGACTACAACACCTCTGAAGCGCACACCACTTACGGTGTAATCGGCGTTAAAGTGTGGATCTTCAAAGGCGAGATCCTGGGTGGTATGGCTGCTGTTGAACAACCGGAAAAACCGGCTGCTCAGCCTAAAAAGCAGCAGCGTAAAGGCCGTAAATAA"/>
                    <sequence taxon="EcHu44a_O157_STEC" totalcount="4" value="ATGGGTCAGAAAGTACATCCTAATGGTATTCGCCTGGGTATTGTAAAACCATGGAACTCTACCTGGTTTGCGAACACCAAAGAATTCGCTGACAACCTGGACAGCGATTTTAAAGTACGTCAGTACCTGACTAAGGAACTGGCTAAAGCGTCCGTATCTCGTATCGTTATCGAGCGTCCGGCTAAGAGCATCCGTGTAACCATTCACACTGCTCGCCCGGGTATCGTTATCGGTAAAAAAGGTGAAGACGTAGAAAAACTGCGTAAGGTCGTAGCGGACATCGCTGGCGTTCCTGCACAGATCAACATCGCCGAAGTTCGTAAGCCTGAACTGGACGCAAAACTGGTTGCTGACAGCATCACTTCTCAGCTGGAACGTCGCGTTATGTTCCGTCGTGCTATGAAGCGTGCTGTACAGAACGCAATGCGTCTGGGCGCTAAAGGTATTAAAGTTGAAGTTAGCGGCCGTCTGGGCGGCGCGGAAATCGCACGTACCGAATGGTACCGCGAAGGTCGCGTACCGCTGCACACTCTGCGTGCTGACATCGACTACAACACCTCTGAAGCGCACACCACTTACGGTGTAATCGGCGTTAAAGTGTGGATCTTCAAAGGCGAGATCCTGGGTGGTATGGCTGCTGTTGAACAACCGGAAAAACCGGCTGCTCAGCCTAAAAAGCAGCAGCGTAAAGGCCGTAAATAA"/>
                    <sequence taxon="EcHu56a_O157_STEC" totalcount="4" value="ATGGGTCAGAAAGTACATCCTAATGGTATTCGCCTGGGTATTGTAAAACCATGGAACTCTACCTGGTTTGCGAACACCAAAGAATTCGCTGACAACCTGGACAGCGATTTTAAAGTACGTCAGTACCTGACTAAGGAACTGGCTAAAGCGTCCGTATCTCGTATCGTTATCGAGCGTCCGGCTAAGAGCATCCGTGTAACCATTCACACTGCTCGCCCGGGTATCGTTATCGGTAAAAAAGGTGAAGACGTAGAAAAACTGCGTAAGGTCGTAGCGGACATCGCTGGCGTTCCTGCACAGATCAACATCGCCGAAGTTCGTAAGCCTGAACTGGACGCAAAACTGGTTGCTGACAGCATCACTTCTCAGCTGGAACGTCGCGTTATGTTCCGTCGTGCTATGAAGCGTGCTGTACAGAACGCAATGCGTCTGGGCGCTAAAGGTATTAAAGTTGAAGTTAGCGGCCGTCTGGGCGGCGCGGAAATCGCACGTACCGAATGGTACCGCGAAGGTCGCGTACCGCTGCACACTCTGCGTGCTGACATCGACTACAACACCTCTGAAGCGCACACCACTTACGGTGTAATCGGCGTTAAAGTGTGGATCTTCAAAGGCGAGATCCTGGGTGGTATGGCTGCTGTTGAACAACCGGAAAAACCGGCTGCTCAGCCTAAAAAGCAGCAGCGTAAAGGCCGTAAATAA"/>
[truncated: 232,776 more chars]
