# Supplementary material for: Inferring Ancestral Recombination Graphs from Bacterial Genomic Data
Source: Genetics. 2016 Dec 20;205(2):857–70. doi: 10.1534/genetics.116.193425 (PMC5289856; doi:10.1534/genetics.116.193425)
Supplement: Supplementary file 5 [file 857FileS2.zip › Analysis_Files/validation/simulateACGs5taxonMultiLocus.xml]

<beast version='2.0'
       namespace='beast.evolution.tree.coalescent
                  :beast.evolution.tree
                  :beast.evolution.alignment
                  :bacter
                  :bacter.model
                  :bacter.operators
                  :bacter.util'>

    <taxonSet id="taxonSet" spec="TaxonSet">
        <taxon spec="Taxon" id="t1"/>
        <taxon spec="Taxon" id="t2"/>
        <taxon spec="Taxon" id="t3"/>
        <taxon spec="Taxon" id="t4"/>
        <taxon spec="Taxon" id="t5"/>
    </taxonSet>

    <run spec="ACGSimulator" nSims="100000">
         <simACG spec="SimulatedACG" id="acg"
                 rho="0.0005" delta="50.0" taxonset="@taxonSet">
             <locus spec="Locus" id="l1" siteCount="3000"/>
             <locus spec="Locus" id="l2" siteCount="7000"/>
             <populationModel spec="ConstantPopulation" popSize="1.0"/>
             <trait spec='TraitSet' id="timeTrait"
                    taxa="@taxonSet"
                    traitname="date-backward">
                 t1=0.0,
                 t2=0.1,
                 t3=0.2,
                 t4=0.3,
                 t5=0.4
             </trait>
         </simACG>
         
        <logger logEvery="1" fileName="$(filebase).log">
          <log spec="ConversionGraphStatsLogger" acg="@acg"/>
        </logger>
    </run>
  
</beast>
