# Supplementary material for: Inferring Ancestral Recombination Graphs from Bacterial Genomic Data
Source: Genetics. 2016 Dec 20;205(2):857–70. doi: 10.1534/genetics.116.193425 (PMC5289856; doi:10.1534/genetics.116.193425)
Supplement: Supplementary file 5 [file 857FileS2.zip › Analysis_Files/validation/validation_plot.R]

# Generate validation figures.

removeBurnin <- function(df, burninFrac=0.1) {
    N <- dim(df)[1]
    return (df[-(1:ceiling(burninFrac*N)),])
}

df <- removeBurnin(read.table("allOperatorTestSSMultiLocus.log", header=T, colClasses=c("numeric")))
dfs <- read.table("simulateACGs5taxonMultiLocus.log", header=T, colClasses=c("numeric"))


#pdf("validate_CFheight.pdf", width=3, height=3)
#par(mar=c(2.5,2.5,0.1,0.3))
#par(mgp=c(1.5,0.5,0))

pdf("validation_figure.pdf", width=6, height=6)
par(mfrow=c(2,2))
par(mgp=c(2,0.5,0))
par(mar=c(4,3,3,1)+.1)

h <- hist(df$acg.CFheight, breaks=seq(0,15,by=0.1), plot=F)
hs <- hist(dfs$acg.CFheight, breaks=seq(0,15,by=0.1), plot=F)

plot(hs$mids, hs$density, 'l', lwd=5, col='#a0a0a0',
     xlim=c(0,10),
     xlab="Clonal frame height", ylab="Density", main="(a)")
lines(h$mids, h$density, lwd=2, col='black')
legend('topright', inset=.05, c('MCMC', 'Direct simulation'), lwd=c(2,5), lty=1, col=c('black','#a0a0a0'), cex=1.0)
#legend('topright', inset=0.05, c("MCMC", "Simulation"),
#       lty=1, lwd=2, col=c("blue","black"),
#       cex=0.8)

#dev.off()


#pdf("validate_meanConvCount.pdf", width=3, height=3)
#par(mar=c(2.5,2.5,0.1,0.3))
#par(mgp=c(1.5,0.5,0))

h <- hist(df$acg.nConv, breaks=seq(0,150,length.out=50), plot=F)
hs <- hist(dfs$acg.nConv, breaks=seq(0,150,length.out=50), plot=F)

plot(hs$mids, hs$density, 'l', lwd=5, col='#a0a0a0',
     xlim=c(0,100),
     xlab="Recomb. count", ylab="Probability", main="(b)")
lines(h$mids, h$density, lwd=2, col='black')
#legend('topright', inset=0.05, c("MCMC", "Simulation"),
#       lty=1, lwd=2, col=c("blue","black"),
#       cex=0.8)

#dev.off()


#pdf("validate_meanEdgeLength.pdf", width=3, height=3)
#par(mar=c(2.5,2.5,0.1,0.3))
#par(mgp=c(1.5,0.5,0))

h <- hist(df$acg.meanEdgeLength, breaks=seq(0,15,by=0.05), plot=F)
hs <- hist(dfs$acg.meanEdgeLength, breaks=seq(0,15,by=0.05), plot=F)

plot(hs$mids, hs$density, 'l', lwd=5, col='#a0a0a0',
     xlim=c(0,1.5),
     xlab="Mean recomb. edge length", ylab="Density", main="(c)")
lines(h$mids, h$density, lwd=2, col='black')
#legend('topright', inset=0.05, c("MCMC", "Simulation"),
#       lty=1, lwd=2, col=c("blue","black"),
#       cex=0.8)

#dev.off()


#pdf("validate_meanTractLength.pdf", width=3, height=3)
#par(mar=c(2.5,2.5,0.1,0.3))
#par(mgp=c(1.5,0.5,0))

h <- hist(df$acg.l1.meanTractLength, breaks=seq(0,500,by=4), plot=F)
hs <- hist(dfs$acg.l1.meanTractLength, breaks=seq(0,500,by=4), plot=F)

plot(hs$mids, hs$density, 'l', lwd=5, col='#a0a0a0',
     xlim=c(0,150),
     xlab="Mean tract length", ylab="Density", main="(d)")
lines(h$mids, h$density, lwd=2, col='black')

dev.off()
