# Supplementary material for: Inferring Ancestral Recombination Graphs from Bacterial Genomic Data
Source: Genetics. 2016 Dec 20;205(2):857–70. doi: 10.1534/genetics.116.193425 (PMC5289856; doi:10.1534/genetics.116.193425)
Supplement: Supplementary file 5 [file 857FileS2.zip › Analysis_Files/validation/allOperatorTestSSMultiLocus.xml]

<beast version='2.0'
       namespace='beast.core
                 :beast.core.util
                 :beast.core.parameter
                 :beast.evolution.alignment
                 :beast.evolution.operators
                 :beast.evolution.tree
                 :beast.evolution.tree.coalescent
                 :beast.evolution.alignment
                 :beast.util
                 :bacter
                 :bacter.model
                 :bacter.operators
                 :bacter.util'>

    <taxonSet spec="TaxonSet" id="taxonSet">
        <taxon spec="Taxon" id="t1"/>
        <taxon spec="Taxon" id="t2"/>
        <taxon spec="Taxon" id="t3"/>
        <taxon spec="Taxon" id="t4"/>
        <taxon spec="Taxon" id="t5"/>
    </taxonSet>

    <input spec='SimulatedACG' id='acg'
           rho="0.0005" delta="50.0" taxonset="@taxonSet">
        <locus id="l1" spec="Locus" siteCount="3000"/>
        <locus id="l2" spec="Locus" siteCount="7000"/>
        <populationModel spec='ConstantPopulation' popSize="1.0" id="popModel"/>
        <trait spec='TraitSet' id="timeTrait"
               taxa="@taxonSet"
               traitname="date-backward">
            t1=0.0,
            t2=0.1,
            t3=0.2,
            t4=0.3,
            t5=0.4
        </trait>
    </input>


    <run spec="MCMC" id="mcmc" chainLength="100000000">
        <state>
            <stateNode idref='acg'/>
        </state>

        <distribution spec="CompoundDistribution" id="posterior">
            <distribution spec='ACGCoalescent' id="acgPrior">
                <rho spec='RealParameter' value="0.0005" id="rho" estimate="false"/>
                <delta spec='RealParameter' value="50.0" id="delta" estimate="false"/>
                <tree idref="acg"/>
                <populationModel idref="popModel"/>
            </distribution>
        </distribution>

        <operator id="scale" spec="ACGScaler" weight="1.0"
            scaleFactor="0.8">
            <acg idref="acg"/>
        </operator>

        <operator id="addRemove" spec="AddRemoveConversion" weight="1.0">
            <acg idref="acg"/>
            <delta idref="delta"/>
            <populationModel idref="popModel"/>
        </operator>

        <operator id="addRemoveDetour" spec="AddRemoveDetour" weight="1.0">
            <acg idref="acg"/>
            <delta idref="delta"/>
            <populationModel idref="popModel"/>
        </operator>

        <operator id="addRemoveRedundant" spec="AddRemoveRedundantConversion" weight="1.0">
            <acg idref="acg"/>
        </operator>

        <operator id="mergeSplit" spec="MergeSplitConversion" weight="1.0">
            <acg idref="acg"/>
        </operator>

        <operator id="CEhop" spec="ConvertedEdgeHop" weight="1.0"
            acg="@acg" />

        <operator id="CEflip" spec="ConvertedEdgeFlip" weight="1.0"
            acg="@acg" />

        <operator id="CEslide" spec="ConvertedEdgeSlide" weight="1.0"
            acg="@acg" apertureSize="0.1" />

        <operator id="CRswap" spec="ConvertedRegionSwap" weight="1.0"
            acg="@acg"/>

        <operator id="CRshift" spec="ConvertedRegionShift" weight="1.0"
            acg="@acg" apertureSize="0.01" />

        <operator id="CRBshift" spec="ConvertedRegionBoundaryShift" weight="1.0"
            acg="@acg" apertureSize="0.01" />

        <operator id="CFUniform" spec="CFUniform" delta="@delta" rho="@rho"
            populationModel="@popModel" acg="@acg" weight="10"/>

        <operator id="CFWB" spec='CFWilsonBalding'
            acg="@acg" rho="@rho" delta="@delta" populationModel="@popModel"
            alpha="0.1" weight="10"/>

        <operator id="CFCS" spec='CFConversionSwap'
            acg="@acg" rho="@rho" delta="@delta" populationModel="@popModel"
            weight="10"/>

        <operator id="CFSTS" spec='CFSubtreeSlide'
            acg="@acg" rho="@rho" delta="@delta" populationModel="@popModel"
            scaleFactor="0.8" weight="10"/>

        <operator id="CFSTXnarrow" spec='CFSubtreeExchange'
            acg="@acg" rho="@rho" delta="@delta" populationModel="@popModel"
            isNarrow="true"
            weight="10"/>

        <operator id="CFSTXwide" spec='CFSubtreeExchange'
            acg="@acg" rho="@rho" delta="@delta" populationModel="@popModel"
            isNarrow="false"
            weight="10"/>

        <logger logEvery="10000">
            <log idref="posterior"/>
        </logger>

        <!--logger logEvery="10000" fileName="$(filebase).trees" mode="tree">
            <log idref="acg"/>
        </logger-->

        <logger logEvery="10000" fileName="$(filebase).log">
            <log idref="posterior"/>
            <log spec="ConversionGraphStatsLogger" acg="@acg"/>
        </logger>

    </run>

</beast>
